# Supplementary material for: Bis­[N,N-bis­(di­phenyl­phosphan­yl)cyclo­hexa­namine-κ2P,P′]di­chlorido­cobalt(III) tris­(μ-di­phenyl­phos­phinato-κ2O:O′)bis­[chloridocobaltate(II)]–di­chloro­methane–diethyl ether (1/1.189/0.811)
Source: IUCrdata. 2025 Jul 29;10(Pt 7):x250632. doi: 10.1107/S2414314625006327 (PMC12326473; doi:10.1107/S2414314625006327)
Supplement: Supplementary file 1 [file x-10-x250632-sup1.cif]

##############################################################################
#                                                                            #
# This CIF contains the data for a data article accepted for                 #
# publication in IUCrData. It conforms to the requirements of                #
# Notes for Authors for IUCrData, and has been                               #
# peer reviewed under the auspices of IUCrData.                              #
#                                                                            #
# Full details of the Crystallographic Information File format               #
# are given in the paper "The Crystallographic Information File (CIF):       #
# a New Standard Archive File for Crystallography" by S. R. Hall, F. H.      #
# Allen and I. D. Brown [Acta Cryst. (1991), A47, 655-685].                  #
#                                                                            #
# The current version of the core CIF dictionary is obtainable from          #
# ftp://ftp.iucr.org/pub/cif_core.dic.                                       #
#                                                                            #
# Software is freely available for graphical display of the structure(s)     #
# in this CIF. For information consult the CIF software page                 #
# http://www.iucr.org/resources/cif/software.                                #
#                                                                            #
# This file may be used for bona fide research purposes within the           #
# scientific community so long as proper attribution is given to the data    # 
# article from which it was obtained.                                        #
#                                                                            #
##############################################################################
data_I
_audit_creation_method
;
Olex2 1.5
(compiled 2025.03.04 svn.red2d20d0 for OlexSys, GUI svn.r7188)
;
_journal_date_recd_electronic     2025-07-01
_journal_date_accepted     2025-07-16
_journal_name_full     'IUCrData'
_journal_year     2025
_journal_volume     10
_journal_issue      7
_journal_page_first     0
_journal_page_last     0
_journal_paper_category     HM
_journal_paper_doi     10.1107/S2414314625006327
_journal_coeditor_code     ZL4085
_publ_contact_author_name     'Sizwe J. Zamisa'
_publ_contact_author_address
;
School of Chemistry and Physics
University of KwaZulu-Natal
Private Bag X54001
Durban, 4000
Republic of South Africa
;
_publ_contact_author_email     'zamisas@ukzn.ac.za'
_publ_contact_author_fax     ?
_publ_contact_author_phone     ?
_publ_section_title
;\
Bis[<i>N</i>,<i>N</i>-bis(diphenylphosphanyl)cyclohexanamine-\
\k^2^<i>P</i>,<i>P</i>']dichloridocobalt(III)
tris(\m-diphenylphosphinato-\k^2^<i>O</i>:<i>O</i>')\
bis[chloridocobaltate(II)]--dichloromethane--diethyl ether (1/1.189/0.811)
;
loop_
    _publ_author_name
    _publ_author_footnote
    _publ_author_address
    'Zamisa, Sizwe J.' .
;
School of Chemistry and Physics
University of KwaZulu-Natal
Private Bag X54001
Durban, 4000
Republic of South Africa
;
    'Adeleke, Adesola A.' .
;
School of Chemistry and Physics
University of KwaZulu-Natal
Private Bag X54001
Durban, 4000
Republic of South Africa
;
    'Naicker, Dunesha' .
;
School of Chemistry and Physics
University of KwaZulu-Natal
Private Bag X54001
Durban, 4000
Republic of South Africa
;
    'Friedrich, Holger B.' .
;
School of Chemistry and Physics
University of KwaZulu-Natal
Private Bag X54001
Durban, 4000
Republic of South Africa
;
    'Omondi, Bernard' .
;
School of Chemistry and Physics
University of KwaZulu-Natal
Private Bag X54001
Durban, 4000
Republic of South Africa
;
_publ_section_synopsis
;
The solvated title compound has a cationic Co^III^-aminodiphosphine and a
dimeric Co^II^-diphenylphosphonate anionic species.
;
_chemical_name_systematic
;\
Bis[<i>N</i>,<i>N</i>-bis(diphenylphosphanyl)cyclohexanamine-\
\k^2^<i>P</i>,<i>P</i>']dichloridocobalt(III)
tris(\m-diphenylphosphinato-\k^2^<i>O</i>:<i>O</i>')\
bis[chloridocobaltate(II)]--dichloromethane--diethyl ether (1/1.189/0.811)
;
_chemical_name_common     ?
_chemical_formula_moiety
 'C60 H62 Cl2 Co N2 P4, C36 H30 Cl2 Co2 O6 P3, 1.189(C H2 Cl2), 0.811(C4 H10 O)'
_chemical_formula_sum     'C100.44 H102.49 Cl6.38 Co3 N2 O6.81 P7'
_chemical_formula_iupac
;
[Co Cl2 (C30 H31 N1 P2)2] [Co2 (C12 H10 O2 P1)3 Cl2],
1.189C H2 Cl2, 0.811C4 H10 O
;
_chemical_formula_weight     2066.26
_chemical_melting_point     ?
_space_group_crystal_system     monoclinic
_space_group_name_H-M_alt     'P 1 21/c 1'
_space_group_name_Hall     '-P 2ybc'
loop_
    _space_group_symop_operation_xyz
    'x, y, z'
    '-x, y+1/2, -z+1/2'
    '-x, -y, -z'
    'x, -y-1/2, z-1/2'
_cell_length_a     10.365(6)
_cell_length_b     23.0516(5)
_cell_length_c     19.9984(6)
_cell_angle_alpha     90
_cell_angle_beta     96.6410(10)
_cell_angle_gamma     90
_cell_volume     4746(3)
_cell_formula_units_Z     2
_cell_measurement_reflns_used     9277
_cell_measurement_theta_min     2.50
_cell_measurement_theta_max     28.41
_cell_measurement_temperature     100(2)
_exptl_crystal_description     plate
_exptl_crystal_colour     green
_exptl_crystal_size_max     0.18
_exptl_crystal_size_mid     0.06
_exptl_crystal_size_min     0.06
_exptl_crystal_density_diffrn     1.446
_exptl_crystal_density_meas     .
_exptl_crystal_density_method     ?
_exptl_crystal_F_000     2136
_exptl_absorpt_coefficient_mu     7.277
_exptl_absorpt_correction_type     multi-scan
_exptl_absorpt_process_details
;
(SADABS; Krause <i>et al.</i>,  2015)
;
_exptl_absorpt_correction_T_min     0.359
_exptl_absorpt_correction_T_max     0.674
_diffrn_ambient_temperature     100.00
_diffrn_source     ?
_diffrn_radiation_type     CuK\a
_diffrn_radiation_wavelength     1.54184
_diffrn_measurement_device_type     'Bruker SMART APEXII area detector'
_diffrn_measurement_device     'three-circle diffractometer'
_diffrn_measurement_method     '\w and \f scans'
_diffrn_detector_area_resol_mean     7.9
_diffrn_reflns_number     18724
_diffrn_reflns_av_R_equivalents     0.0205
_diffrn_reflns_av_unetI/netI     0.0293
_diffrn_reflns_theta_min     3.835
_diffrn_reflns_theta_max     74.197
_diffrn_reflns_theta_full     67.684
_diffrn_measured_fraction_theta_max     0.973
_diffrn_measured_fraction_theta_full     1.000
_diffrn_reflns_limit_h_min     -12
_diffrn_reflns_limit_h_max     12
_diffrn_reflns_limit_k_min     -28
_diffrn_reflns_limit_k_max     25
_diffrn_reflns_limit_l_min     -24
_diffrn_reflns_limit_l_max     20
_refine_special_details     ?
_reflns_number_total     9405
_reflns_number_gt     8330
_reflns_threshold_expression     'I > 2\s(I)'
_refine_ls_structure_factor_coef     Fsqd
_refine_ls_matrix_type     full
_refine_ls_R_factor_all     0.0452
_refine_ls_R_factor_gt     0.0384
_refine_ls_wR_factor_gt     0.0887
_refine_ls_wR_factor_ref     0.0927
_refine_ls_goodness_of_fit_ref     1.027
_refine_ls_restrained_S_all     1.053
_refine_ls_number_reflns     9405
_refine_ls_number_parameters     848
_refine_ls_number_restraints     297
_refine_ls_hydrogen_treatment     constr
_refine_ls_weighting_scheme     calc
_refine_ls_weighting_details
              'w=1/[\s^2^(Fo^2^)+(0.0371P)^2^+3.8871P] where P=(Fo^2^+2Fc^2^)/3'
_atom_sites_solution_hydrogens     geom
_atom_sites_solution_primary     dual
_atom_sites_solution_secondary     ?
_refine_ls_shift/su_max     0.001
_refine_ls_shift/su_mean     0.000
_refine_diff_density_max     0.499
_refine_diff_density_min     -0.486
_refine_ls_extinction_method     none
_refine_ls_extinction_coef     .
loop_
    _atom_type_symbol
    _atom_type_description
    _atom_type_scat_dispersion_real
    _atom_type_scat_dispersion_imag
    _atom_type_scat_source
    'C' 'C' 0.0181 0.0091
                         'International Tables Vol C Tables 4.2.6.8 and 6.1.1.4'
    'H' 'H' 0.0000 0.0000
                         'International Tables Vol C Tables 4.2.6.8 and 6.1.1.4'
    'Cl' 'Cl' 0.3639 0.7018
                         'International Tables Vol C Tables 4.2.6.8 and 6.1.1.4'
    'Co' 'Co' -2.3653 3.6143
                         'International Tables Vol C Tables 4.2.6.8 and 6.1.1.4'
    'N' 'N' 0.0311 0.0180
                         'International Tables Vol C Tables 4.2.6.8 and 6.1.1.4'
    'O' 'O' 0.0492 0.0322
                         'International Tables Vol C Tables 4.2.6.8 and 6.1.1.4'
    'P' 'P' 0.2955 0.4335
                         'International Tables Vol C Tables 4.2.6.8 and 6.1.1.4'
_computing_data_collection
;
<i>COSMO</i>, V1.61 (Bruker, 2009)
;
_computing_cell_refinement
;
<i>COSMO</i>, V1.61 (Bruker, 2009)
;
_computing_data_reduction
;
<i>SAINT V7.68A</i> (Bruker, 2009)
;
_computing_structure_solution
;
<i>SHELXT2018/2</i> (Sheldrick, 2015a)
;
_computing_structure_refinement
;
<i>SHELX2018/3</i> (Sheldrick, 2015b)
;
_computing_molecular_graphics
;
Olex2 1.5 (Dolomanov et al., 2009)
;
_computing_publication_material
;
Olex2 1.5 (Dolomanov et al., 2009)
;
loop_
    _atom_site_type_symbol
    _atom_site_label
    _atom_site_fract_x
    _atom_site_fract_y
    _atom_site_fract_z
    _atom_site_U_iso_or_equiv
    _atom_site_adp_type
    _atom_site_calc_flag
    _atom_site_occupancy
    _atom_site_disorder_assembly
    _atom_site_disorder_group
    Co Co1 0.500000 0.000000 0.000000 0.01898(10) Uani d 1 . .
    Cl Cl1 0.69903(4) 0.01872(2) 0.04848(2) 0.02301(10) Uani d 1 . .
    P P1 0.51415(5) -0.08972(2) 0.04709(3) 0.02132(11) Uani d 1 . .
    P P2 0.42620(5) 0.00310(2) 0.10286(3) 0.02095(11) Uani d 1 . .
    N N1 0.43784(17) -0.07018(8) 0.11469(9) 0.0233(4) Uani d 1 . .
    C C1 0.4307(2) -0.15243(9) 0.00676(11) 0.0269(4) Uani d 1 . .
    C C2 0.2955(2) -0.15165(10) -0.00755(11) 0.0297(5) Uani d 1 . .
    H H2 0.247538 -0.119799 0.006838 0.036 Uiso calc 1 . .
    C C3 0.2306(3) -0.19715(11) -0.04272(12) 0.0364(6) Uani d 1 . .
    H H3 0.138606 -0.196392 -0.051954 0.044 Uiso calc 1 . .
    C C4 0.3000(3) -0.24342(11) -0.06419(13) 0.0415(6) Uani d 1 . .
    H H4 0.255504 -0.274252 -0.088527 0.050 Uiso calc 1 . .
    C C5 0.4332(3) -0.24503(11) -0.05047(13) 0.0424(6) Uani d 1 . .
    H H5 0.480583 -0.276835 -0.065480 0.051 Uiso calc 1 . .
    C C6 0.4985(3) -0.19995(10) -0.01453(12) 0.0338(5) Uani d 1 . .
    H H6 0.590296 -0.201616 -0.004427 0.041 Uiso calc 1 . .
    C C7 0.6792(2) -0.11345(9) 0.07478(11) 0.0258(4) Uani d 1 . .
    C C8 0.7311(2) -0.11461(10) 0.14218(12) 0.0313(5) Uani d 1 . .
    H H8 0.677558 -0.105766 0.176304 0.038 Uiso calc 1 . .
    C C9 0.8610(2) -0.12868(11) 0.15962(14) 0.0381(6) Uani d 1 . .
    H H9 0.895754 -0.129682 0.205689 0.046 Uiso calc 1 . .
    C C10 0.9402(2) -0.14127(11) 0.11022(15) 0.0404(6) Uani d 1 . .
    H H10 1.028565 -0.151519 0.122410 0.048 Uiso calc 1 . .
    C C11 0.8901(2) -0.13883(11) 0.04320(14) 0.0387(6) Uani d 1 . .
    H H11 0.944492 -0.146835 0.009217 0.046 Uiso calc 1 . .
    C C12 0.7608(2) -0.12477(10) 0.02543(12) 0.0319(5) Uani d 1 . .
    H H12 0.727317 -0.122795 -0.020782 0.038 Uiso calc 1 . .
    C C13 0.2620(2) 0.02661(9) 0.11248(10) 0.0239(4) Uani d 1 . .
    C C14 0.1548(2) -0.00558(10) 0.08462(11) 0.0251(4) Uani d 1 . .
    H H14 0.167735 -0.041048 0.062148 0.030 Uiso calc 1 . .
    C C15 0.0297(2) 0.01382(10) 0.08950(11) 0.0289(5) Uani d 1 . .
    H H15 -0.042443 -0.008866 0.071334 0.035 Uiso calc 1 . .
    C C16 0.0093(2) 0.06633(11) 0.12084(12) 0.0345(5) Uani d 1 . .
    H H16 -0.076537 0.079879 0.123407 0.041 Uiso calc 1 . .
    C C17 0.1147(2) 0.09870(11) 0.14825(13) 0.0355(5) Uani d 1 . .
    H H17 0.101060 0.134652 0.169576 0.043 Uiso calc 1 . .
    C C18 0.2403(2) 0.07895(10) 0.14477(12) 0.0300(5) Uani d 1 . .
    H H18 0.311996 0.101150 0.164488 0.036 Uiso calc 1 . .
    C C19 0.5293(2) 0.04136(10) 0.16797(11) 0.0265(4) Uani d 1 . .
    C C20 0.5585(3) 0.09922(11) 0.15560(12) 0.0350(5) Uani d 1 . .
    H H20 0.520229 0.117613 0.115652 0.042 Uiso calc 1 . .
    C C21 0.6434(3) 0.13005(13) 0.20139(14) 0.0446(7) Uani d 1 . .
    H H21 0.661727 0.169601 0.193065 0.053 Uiso calc 1 . .
    C C22 0.7010(3) 0.10325(13) 0.25895(15) 0.0477(7) Uani d 1 . .
    H H22 0.760697 0.124073 0.289655 0.057 Uiso calc 1 . .
    C C23 0.6720(3) 0.04630(13) 0.27193(14) 0.0440(7) Uani d 1 . .
    H H23 0.710691 0.028238 0.312012 0.053 Uiso calc 1 . .
    C C24 0.5864(2) 0.01507(11) 0.22681(12) 0.0338(5) Uani d 1 . .
    H H24 0.566859 -0.024177 0.236102 0.041 Uiso calc 1 . .
    C C25 0.4157(5) -0.10776(17) 0.1757(2) 0.0265(8) Uani d 0.711(7) A 1
    H H25 0.492899 -0.102460 0.210098 0.032 Uiso calc 0.711(7) A 1
    C C26 0.2969(5) -0.0881(2) 0.2078(3) 0.0319(10) Uani d 0.711(7) A 1
    H H26A 0.218794 -0.091440 0.174479 0.038 Uiso calc 0.711(7) A 1
    H H26B 0.307164 -0.046779 0.220985 0.038 Uiso calc 0.711(7) A 1
    C C27 0.2784(6) -0.1249(3) 0.2702(3) 0.0363(12) Uani d 0.711(7) A 1
    H H27A 0.351404 -0.117656 0.305696 0.044 Uiso calc 0.711(7) A 1
    H H27B 0.196991 -0.113205 0.287943 0.044 Uiso calc 0.711(7) A 1
    C C28 0.2726(5) -0.18899(19) 0.2531(2) 0.0419(10) Uani d 0.711(7) A 1
    H H28A 0.194786 -0.196935 0.220855 0.050 Uiso calc 0.711(7) A 1
    H H28B 0.265411 -0.211827 0.294434 0.050 Uiso calc 0.711(7) A 1
    C C29 0.3946(6) -0.2074(3) 0.2222(3) 0.0397(13) Uani d 0.711(7) A 1
    H H29A 0.389416 -0.249188 0.210878 0.048 Uiso calc 0.711(7) A 1
    H H29B 0.472228 -0.201188 0.255234 0.048 Uiso calc 0.711(7) A 1
    C C30 0.4071(5) -0.17186(19) 0.1585(2) 0.0332(10) Uani d 0.711(7) A 1
    H H30A 0.485875 -0.184003 0.138573 0.040 Uiso calc 0.711(7) A 1
    H H30B 0.330734 -0.178993 0.124997 0.040 Uiso calc 0.711(7) A 1
    C C25A 0.3675(11) -0.1071(4) 0.1588(5) 0.0288(18) Uani d 0.289(7) A 2
    H H25A 0.284683 -0.119253 0.131790 0.035 Uiso calc 0.289(7) A 2
    C C26A 0.4445(12) -0.1622(5) 0.1769(6) 0.035(2) Uani d 0.289(7) A 2
    H H26C 0.523762 -0.152969 0.207634 0.042 Uiso calc 0.289(7) A 2
    H H26D 0.471048 -0.180342 0.135785 0.042 Uiso calc 0.289(7) A 2
    C C27A 0.3558(14) -0.2047(7) 0.2122(7) 0.038(2) Uani d 0.289(7) A 2
    H H27C 0.276008 -0.213370 0.181612 0.046 Uiso calc 0.289(7) A 2
    H H27D 0.402344 -0.241599 0.223137 0.046 Uiso calc 0.289(7) A 2
    C C28A 0.3205(12) -0.1767(5) 0.2758(5) 0.0409(19) Uani d 0.289(7) A 2
    H H28C 0.400238 -0.169605 0.307043 0.049 Uiso calc 0.289(7) A 2
    H H28D 0.263465 -0.202899 0.298287 0.049 Uiso calc 0.289(7) A 2
    C C29A 0.2504(15) -0.1190(7) 0.2588(8) 0.036(2) Uani d 0.289(7) A 2
    H H29C 0.167031 -0.126849 0.230872 0.043 Uiso calc 0.289(7) A 2
    H H29D 0.230529 -0.100382 0.301044 0.043 Uiso calc 0.289(7) A 2
    C C30A 0.3306(12) -0.0776(5) 0.2213(6) 0.031(2) Uani d 0.289(7) A 2
    H H30C 0.279692 -0.042103 0.208651 0.037 Uiso calc 0.289(7) A 2
    H H30D 0.409995 -0.066092 0.250711 0.037 Uiso calc 0.289(7) A 2
    Co Co2 0.4494(3) 0.04230(11) 0.56458(15) 0.0252(3) Uani d 0.5 B -1
    Co Co3 0.5664(3) -0.05433(11) 0.42347(15) 0.0252(3) Uani d 0.5 B -1
    Cl Cl2 0.3763(4) 0.09917(13) 0.64369(18) 0.0339(4) Uani d 0.5 B -1
    Cl Cl3 0.6335(4) -0.11390(13) 0.34402(18) 0.0339(4) Uani d 0.5 B -1
    P P4 0.72920(11) 0.04486(5) 0.50884(6) 0.0282(2) Uani d 0.5 B -1
    O O2 0.7141(3) -0.01107(14) 0.46919(17) 0.0315(7) Uani d 0.5 B -1
    O O4 0.6061(3) 0.07130(15) 0.52968(18) 0.0366(8) Uani d 0.5 B -1
    C C42 0.879(3) -0.0231(12) 0.6915(16) 0.033(4) Uani d 0.5 B -1
    H H42 0.851949 -0.052302 0.720285 0.039 Uiso calc 0.5 B -1
    C C43 0.8018(5) 0.0997(2) 0.4607(3) 0.0322(12) Uani d 0.5 B -1
    C C44 0.7422(6) 0.1531(2) 0.4505(3) 0.0401(12) Uani d 0.5 B -1
    H H44 0.661027 0.160096 0.466667 0.048 Uiso calc 0.5 B -1
    C C45 0.8015(11) 0.1968(4) 0.4161(5) 0.050(2) Uani d 0.5 B -1
    H H45 0.760476 0.233514 0.408900 0.061 Uiso calc 0.5 B -1
    C C46 0.9196(8) 0.1865(4) 0.3929(4) 0.0419(19) Uani d 0.5 B -1
    H H46 0.960792 0.216671 0.370924 0.050 Uiso calc 0.5 B -1
    C C47 0.9783(7) 0.1332(3) 0.4012(3) 0.0427(13) Uani d 0.5 B -1
    H H47 1.058817 0.126525 0.384115 0.051 Uiso calc 0.5 B -1
    C C48 0.9206(8) 0.0893(3) 0.4344(4) 0.0397(18) Uani d 0.5 B -1
    H H48 0.960706 0.052207 0.439395 0.048 Uiso calc 0.5 B -1
    C C61 0.8380(6) 0.0314(3) 0.5845(3) 0.0289(13) Uani d 0.5 B -1
    C C62 0.9576(7) 0.0596(3) 0.6001(4) 0.0329(13) Uani d 0.5 B -1
    H H62 0.986018 0.087484 0.569961 0.039 Uiso calc 0.5 B -1
    C C63 1.0331(12) 0.0468(6) 0.6590(6) 0.043(3) Uani d 0.5 B -1
    H H63 1.116510 0.064043 0.668168 0.052 Uiso calc 0.5 B -1
    C C64 0.990(3) 0.0093(11) 0.7053(11) 0.043(4) Uani d 0.5 B -1
    H H64 1.039318 0.005622 0.748249 0.052 Uiso calc 0.5 B -1
    C C66 0.817(3) -0.0089(14) 0.6352(15) 0.035(5) Uani d 0.5 B -1
    H H66 0.738772 -0.030255 0.625113 0.042 Uiso calc 0.5 B -1
    P P3 0.32535(11) 0.03429(5) 0.41031(6) 0.0303(2) Uani d 0.5 B -1
    O O1 0.3194(3) 0.03453(17) 0.48573(17) 0.0381(8) Uani d 0.5 B -1
    O O6 0.4343(3) 0.00087(15) 0.38402(16) 0.0344(7) Uani d 0.5 B -1
    C C31 0.3333(3) 0.10843(13) 0.38094(19) 0.0331(10) Uani d 0.5 B -1
    C C32 0.2854(4) 0.15319(17) 0.41756(17) 0.0403(12) Uani d 0.5 B -1
    H H32 0.253976 0.145209 0.459386 0.048 Uiso calc 0.5 B -1
    C C33 0.2834(5) 0.20962(14) 0.3930(2) 0.049(4) Uani d 0.5 B -1
    H H33 0.250617 0.240214 0.418002 0.058 Uiso calc 0.5 B -1
    C C34 0.3294(5) 0.22130(14) 0.3318(3) 0.0479(15) Uani d 0.5 B -1
    H H34 0.327987 0.259866 0.314976 0.057 Uiso calc 0.5 B -1
    C C35 0.3773(5) 0.1765(2) 0.2952(2) 0.0455(19) Uani d 0.5 B -1
    H H35 0.408717 0.184515 0.253333 0.055 Uiso calc 0.5 B -1
    C C36 0.3793(4) 0.12010(17) 0.3197(2) 0.0383(17) Uani d 0.5 B -1
    H H36 0.412077 0.089510 0.294715 0.046 Uiso calc 0.5 B -1
    C C37 0.187(3) 0.0052(15) 0.3781(17) 0.036(4) Uani d 0.5 B -1
    C C38 0.0971(9) -0.0264(4) 0.4134(4) 0.0493(18) Uani d 0.5 B -1
    H H38 0.121877 -0.032450 0.460079 0.059 Uiso calc 0.5 B -1
    C C39 -0.0217(10) -0.0492(3) 0.3872(5) 0.0517(19) Uani d 0.5 B -1
    H H39 -0.073444 -0.069306 0.415899 0.062 Uiso calc 0.5 B -1
    C C40 -0.0651(10) -0.0431(6) 0.3202(6) 0.035(2) Uani d 0.5 B -1
    H H40 -0.142491 -0.061983 0.301732 0.043 Uiso calc 0.5 B -1
    C C41 0.004(2) -0.0091(11) 0.2794(12) 0.041(4) Uani d 0.5 B -1
    H H41 -0.030050 0.000467 0.234656 0.049 Uiso calc 0.5 B -1
    C C65 0.129(3) 0.0106(11) 0.3079(15) 0.031(4) Uani d 0.5 B -1
    H H65 0.180760 0.029405 0.278028 0.038 Uiso calc 0.5 B -1
    P P5 0.46798(11) -0.09748(5) 0.56283(6) 0.0266(2) Uani d 0.5 B -1
    O O3 0.4792(3) -0.03785(13) 0.59485(16) 0.0309(7) Uani d 0.5 B -1
    O O5 0.4873(3) -0.10143(14) 0.48930(16) 0.0329(7) Uani d 0.5 B -1
    C C49 0.3095(3) -0.12660(16) 0.57327(18) 0.0302(10) Uani d 0.5 B -1
    C C50 0.2919(4) -0.18605(15) 0.5795(2) 0.0363(11) Uani d 0.5 B -1
    H H50 0.363768 -0.211605 0.579499 0.044 Uiso calc 0.5 B -1
    C C51 0.1691(6) -0.20810(16) 0.5859(3) 0.047(3) Uani d 0.5 B -1
    H H51 0.157019 -0.248732 0.590151 0.056 Uiso calc 0.5 B -1
    C C52 0.0639(4) -0.1707(3) 0.5859(4) 0.047(2) Uani d 0.5 B -1
    H H52 -0.020075 -0.185786 0.590247 0.056 Uiso calc 0.5 B -1
    C C53 0.0815(3) -0.1113(2) 0.5797(3) 0.043(2) Uani d 0.5 B -1
    H H53 0.009577 -0.085713 0.579691 0.052 Uiso calc 0.5 B -1
    C C54 0.2043(4) -0.08921(14) 0.5733(2) 0.0341(12) Uani d 0.5 B -1
    H H54 0.216326 -0.048585 0.569039 0.041 Uiso calc 0.5 B -1
    C C55 0.5828(4) -0.14520(19) 0.6097(2) 0.0290(9) Uani d 0.5 B -1
    C C56 0.6535(6) -0.1851(3) 0.5763(3) 0.0344(10) Uani d 0.5 B -1
    H H56 0.646478 -0.185148 0.528519 0.041 Uiso calc 0.5 B -1
    C C57 0.7337(11) -0.2247(5) 0.6126(5) 0.0400(17) Uani d 0.5 B -1
    H H57 0.781222 -0.251905 0.589556 0.048 Uiso calc 0.5 B -1
    C C58 0.7453(6) -0.2249(2) 0.6816(3) 0.0404(13) Uani d 0.5 B -1
    H H58 0.799933 -0.252543 0.706061 0.048 Uiso calc 0.5 B -1
    C C59 0.6776(6) -0.1851(3) 0.7156(4) 0.0407(17) Uani d 0.5 B -1
    H H59 0.686093 -0.185287 0.763413 0.049 Uiso calc 0.5 B -1
    C C60 0.5967(7) -0.1444(3) 0.6798(3) 0.0351(15) Uani d 0.5 B -1
    H H60 0.551617 -0.116389 0.703122 0.042 Uiso calc 0.5 B -1
    Cl Cl4 0.2005(4) 0.24516(9) 0.07969(18) 0.1402(15) Uani d 0.595(3) C 1
    Cl Cl5 0.01892(14) 0.28376(9) 0.16786(9) 0.0713(6) Uani d 0.595(3) C 1
    C C71 0.1010(7) 0.3014(3) 0.0968(4) 0.0688(16) Uani d 0.595(3) C 1
    H H71A 0.036610 0.308867 0.057232 0.083 Uiso calc 0.595(3) C 1
    H H71B 0.153258 0.337014 0.106319 0.083 Uiso calc 0.595(3) C 1
    O O7 0.0675(8) 0.2407(3) 0.1545(3) 0.0861(19) Uani d 0.405(3) C 2
    C C67 -0.0431(14) 0.2098(6) 0.2436(6) 0.125(5) Uani d 0.405(3) C 2
    H H67A -0.070851 0.224026 0.285847 0.187 Uiso calc 0.405(3) C 2
    H H67B 0.018974 0.177939 0.253240 0.187 Uiso calc 0.405(3) C 2
    H H67C -0.118806 0.195782 0.214166 0.187 Uiso calc 0.405(3) C 2
    C C68 0.0181(10) 0.2563(4) 0.2106(5) 0.073(2) Uani d 0.405(3) C 2
    H H68A -0.046674 0.287401 0.199289 0.088 Uiso calc 0.405(3) C 2
    H H68B 0.088741 0.272765 0.242583 0.088 Uiso calc 0.405(3) C 2
    C C69 0.1534(13) 0.2818(6) 0.1287(7) 0.101(3) Uani d 0.405(3) C 2
    H H69A 0.244715 0.275492 0.147897 0.122 Uiso calc 0.405(3) C 2
    H H69B 0.127937 0.322232 0.137501 0.122 Uiso calc 0.405(3) C 2
    C C70 0.1330(12) 0.2676(6) 0.0540(4) 0.081(3) Uani d 0.405(3) C 2
    H H70A 0.041657 0.273926 0.036715 0.122 Uiso calc 0.405(3) C 2
    H H70B 0.155837 0.226925 0.047214 0.122 Uiso calc 0.405(3) C 2
    H H70C 0.188166 0.292734 0.029849 0.122 Uiso calc 0.405(3) C 2
loop_
    _atom_site_aniso_label
    _atom_site_aniso_U_11
    _atom_site_aniso_U_22
    _atom_site_aniso_U_33
    _atom_site_aniso_U_12
    _atom_site_aniso_U_13
    _atom_site_aniso_U_23
    Co1 0.0164(2) 0.0190(2) 0.0205(2) -0.00092(17) -0.00225(17) -0.00228(17)
    Cl1 0.0173(2) 0.0249(2) 0.0254(2) -0.00158(18) -0.00343(17) -0.00280(18)
    P1 0.0215(2) 0.0196(2) 0.0217(2) 0.00004(19) -0.00208(19) -0.00153(19)
    P2 0.0189(2) 0.0220(2) 0.0211(2) -0.00144(19) -0.00101(18) -0.00325(19)
    N1 0.0235(9) 0.0225(9) 0.0233(9) -0.0007(7) -0.0006(7) 0.0002(7)
    C1 0.0360(12) 0.0215(10) 0.0221(10) -0.0032(9) -0.0011(9) -0.0006(8)
    C2 0.0354(12) 0.0256(11) 0.0274(11) -0.0064(9) 0.0003(9) 0.0003(9)
    C3 0.0402(14) 0.0363(13) 0.0310(12) -0.0134(11) -0.0033(10) -0.0020(10)
    C4 0.0588(17) 0.0314(13) 0.0318(13) -0.0146(12) -0.0059(11) -0.0052(10)
    C5 0.0598(18) 0.0254(12) 0.0401(14) -0.0009(12) -0.0025(12) -0.0078(10)
    C6 0.0408(14) 0.0246(11) 0.0341(12) 0.0016(10) -0.0040(10) -0.0032(9)
    C7 0.0249(11) 0.0181(10) 0.0327(11) 0.0034(8) -0.0031(8) 0.0012(8)
    C8 0.0327(12) 0.0255(11) 0.0337(12) 0.0006(9) -0.0049(9) -0.0023(9)
    C9 0.0349(13) 0.0320(12) 0.0431(14) 0.0037(10) -0.0135(11) -0.0015(10)
    C10 0.0252(12) 0.0303(13) 0.0634(17) 0.0057(10) -0.0049(11) 0.0015(12)
    C11 0.0332(13) 0.0297(12) 0.0543(16) 0.0067(10) 0.0096(11) 0.0031(11)
    C12 0.0341(12) 0.0268(11) 0.0343(12) 0.0069(9) 0.0026(10) 0.0035(9)
    C13 0.0230(10) 0.0251(10) 0.0229(10) 0.0007(8) -0.0001(8) -0.0002(8)
    C14 0.0241(11) 0.0273(11) 0.0232(10) -0.0001(8) 0.0000(8) -0.0002(8)
    C15 0.0211(10) 0.0353(12) 0.0293(11) 0.0013(9) -0.0015(8) 0.0007(9)
    C16 0.0256(12) 0.0419(14) 0.0354(13) 0.0091(10) 0.0014(9) 0.0002(10)
    C17 0.0345(13) 0.0329(12) 0.0383(13) 0.0095(10) 0.0008(10) -0.0068(10)
    C18 0.0296(12) 0.0285(11) 0.0312(12) -0.0005(9) 0.0001(9) -0.0047(9)
    C19 0.0218(10) 0.0313(11) 0.0265(11) -0.0028(9) 0.0028(8) -0.0094(9)
    C20 0.0413(14) 0.0345(13) 0.0293(12) -0.0102(11) 0.0045(10) -0.0091(10)
    C21 0.0493(16) 0.0413(15) 0.0439(15) -0.0196(13) 0.0093(12) -0.0188(12)
    C22 0.0356(14) 0.0545(17) 0.0503(16) -0.0089(12) -0.0070(12) -0.0288(14)
    C23 0.0349(14) 0.0486(16) 0.0439(15) 0.0063(12) -0.0149(11) -0.0192(12)
    C24 0.0302(12) 0.0339(12) 0.0348(12) 0.0043(10) -0.0073(9) -0.0102(10)
    C25 0.030(2) 0.0258(16) 0.0225(18) -0.0020(16) -0.0022(15) 0.0028(13)
    C26 0.033(2) 0.033(2) 0.029(2) -0.0019(17) 0.0020(17) 0.0033(16)
    C27 0.037(3) 0.045(2) 0.027(2) -0.0009(19) 0.0049(19) 0.0095(17)
    C28 0.054(3) 0.041(2) 0.030(2) -0.0106(18) 0.0035(18) 0.0116(16)
    C29 0.056(3) 0.0320(19) 0.030(2) -0.001(2) 0.003(2) 0.0074(17)
    C30 0.045(2) 0.0263(19) 0.027(2) -0.0036(16) 0.0000(16) 0.0030(15)
    C25A 0.029(4) 0.031(3) 0.025(4) -0.003(3) -0.002(3) 0.006(3)
    C26A 0.044(4) 0.032(4) 0.029(4) -0.001(3) 0.003(3) 0.003(3)
    C27A 0.050(5) 0.032(4) 0.032(4) -0.007(4) 0.000(4) 0.008(3)
    C28A 0.049(4) 0.041(4) 0.032(4) -0.009(3) 0.002(3) 0.010(3)
    C29A 0.040(5) 0.042(4) 0.026(4) -0.003(4) 0.000(4) 0.005(3)
    C30A 0.033(4) 0.034(4) 0.025(4) -0.001(3) 0.001(3) 0.004(3)
    Co2 0.0222(6) 0.0238(9) 0.0288(9) 0.0017(6) -0.0004(5) -0.0018(6)
    Co3 0.0222(6) 0.0238(9) 0.0288(9) 0.0017(6) -0.0004(5) -0.0018(6)
    Cl2 0.0334(6) 0.0350(14) 0.0327(12) 0.0061(9) 0.0014(7) -0.0048(8)
    Cl3 0.0334(6) 0.0350(14) 0.0327(12) 0.0061(9) 0.0014(7) -0.0048(8)
    P4 0.0247(5) 0.0247(5) 0.0343(6) 0.0002(4) -0.0003(4) -0.0019(4)
    O2 0.0297(17) 0.0246(16) 0.0387(19) -0.0031(13) -0.0015(14) -0.0026(14)
    O4 0.0271(17) 0.0383(19) 0.045(2) 0.0057(15) 0.0063(14) 0.0046(15)
    C42 0.027(4) 0.028(9) 0.042(6) 0.005(6) -0.003(3) 0.003(6)
    C43 0.033(3) 0.023(2) 0.039(3) -0.0005(19) -0.001(2) -0.006(2)
    C44 0.045(3) 0.027(3) 0.048(3) 0.009(3) 0.006(2) 0.000(3)
    C45 0.081(8) 0.024(3) 0.044(4) 0.002(4) 0.001(4) -0.001(3)
    C46 0.058(4) 0.029(3) 0.037(4) -0.012(3) 0.002(3) 0.003(3)
    C47 0.043(4) 0.035(3) 0.050(3) -0.007(3) 0.007(3) 0.000(3)
    C48 0.042(4) 0.033(4) 0.044(4) 0.002(3) 0.004(3) -0.004(3)
    C61 0.018(3) 0.032(3) 0.035(3) 0.001(3) 0.002(3) -0.007(2)
    C62 0.024(3) 0.034(3) 0.040(4) -0.001(3) -0.001(3) 0.000(2)
    C63 0.021(5) 0.053(5) 0.051(9) -0.010(4) -0.008(4) -0.013(6)
    C64 0.037(6) 0.055(6) 0.034(10) 0.014(5) -0.010(5) -0.002(5)
    C66 0.052(7) 0.028(5) 0.022(12) -0.001(5) -0.004(6) 0.003(6)
    P3 0.0244(6) 0.0325(6) 0.0324(6) 0.0052(5) -0.0033(4) -0.0029(5)
    O1 0.0279(17) 0.051(2) 0.0337(19) 0.0033(16) -0.0056(14) -0.0054(16)
    O6 0.0308(18) 0.0386(19) 0.0330(17) 0.0078(14) 0.0003(14) -0.0001(14)
    C31 0.020(2) 0.033(2) 0.044(3) 0.0022(19) -0.0052(19) -0.010(2)
    C32 0.028(3) 0.037(3) 0.055(3) -0.001(2) -0.002(2) -0.017(2)
    C33 0.034(5) 0.037(6) 0.075(7) -0.001(4) 0.006(5) -0.021(5)
    C34 0.034(3) 0.028(3) 0.081(5) -0.007(3) 0.004(3) -0.004(3)
    C35 0.049(5) 0.034(4) 0.055(5) -0.006(4) 0.010(4) -0.008(4)
    C36 0.031(3) 0.035(4) 0.048(3) -0.002(3) -0.001(2) -0.011(3)
    C37 0.059(6) 0.031(5) 0.015(9) 0.016(4) -0.011(5) 0.004(5)
    C38 0.051(5) 0.054(5) 0.038(3) -0.022(5) -0.013(4) 0.020(3)
    C39 0.056(6) 0.051(4) 0.044(5) -0.021(4) -0.012(5) 0.014(4)
    C40 0.028(6) 0.038(4) 0.039(6) -0.010(4) -0.003(4) -0.011(4)
    C41 0.032(5) 0.056(5) 0.033(9) -0.012(4) -0.007(5) 0.001(5)
    C65 0.036(6) 0.029(10) 0.031(5) 0.004(5) 0.008(4) -0.001(6)
    P5 0.0263(5) 0.0251(5) 0.0282(6) -0.0016(4) 0.0016(4) -0.0017(4)
    O3 0.0331(17) 0.0260(16) 0.0325(17) -0.0002(13) -0.0006(13) -0.0024(13)
    O5 0.0366(18) 0.0296(17) 0.0326(17) -0.0058(14) 0.0049(14) -0.0022(13)
    C49 0.032(2) 0.033(3) 0.025(2) -0.006(2) -0.0002(18) -0.004(2)
    C50 0.037(3) 0.031(3) 0.040(3) -0.009(3) 0.004(2) -0.001(2)
    C51 0.037(4) 0.042(5) 0.062(5) -0.011(3) 0.009(3) -0.005(4)
    C52 0.031(3) 0.061(7) 0.048(5) -0.012(4) 0.003(3) 0.002(4)
    C53 0.027(3) 0.058(7) 0.045(4) 0.009(4) 0.000(3) -0.007(4)
    C54 0.031(3) 0.037(3) 0.033(3) -0.002(2) -0.001(2) -0.002(2)
    C55 0.025(2) 0.023(2) 0.038(2) -0.0041(18) 0.0008(18) -0.0035(18)
    C56 0.033(3) 0.032(3) 0.038(3) -0.001(3) 0.003(2) -0.009(2)
    C57 0.034(3) 0.030(4) 0.054(4) 0.002(3) -0.004(3) -0.010(3)
    C58 0.042(3) 0.024(2) 0.052(3) 0.003(2) -0.012(3) -0.008(2)
    C59 0.049(4) 0.030(3) 0.040(3) 0.005(3) -0.010(3) -0.003(2)
    C60 0.039(4) 0.031(4) 0.034(3) 0.004(3) 0.000(2) -0.008(3)
    Cl4 0.213(3) 0.0556(11) 0.183(3) 0.0045(15) 0.152(3) -0.0170(14)
    Cl5 0.0467(8) 0.0986(14) 0.0709(10) -0.0055(8) 0.0158(7) -0.0365(9)
    C71 0.063(4) 0.063(4) 0.080(4) -0.007(3) 0.008(3) 0.000(3)
    O7 0.106(4) 0.056(3) 0.104(4) -0.021(3) 0.040(4) -0.002(3)
    C67 0.141(11) 0.137(11) 0.109(9) 0.055(9) 0.068(8) 0.020(8)
    C68 0.084(6) 0.043(4) 0.095(6) 0.016(4) 0.019(5) -0.013(4)
    C69 0.102(6) 0.085(5) 0.122(6) -0.019(5) 0.033(5) 0.002(5)
    C70 0.082(6) 0.123(8) 0.042(4) -0.079(6) 0.017(4) -0.022(5)
_geom_special_details
;
 All esds (except the esd in the dihedral angle between two l.s. planes)
 are estimated using the full covariance matrix.  The cell esds are taken
 into account individually in the estimation of esds in distances, angles
 and torsion angles; correlations between esds in cell parameters are only
 used when they are defined by crystal symmetry.  An approximate (isotropic)
 treatment of cell esds is used for estimating esds involving l.s. planes.
;
loop_
    _geom_bond_atom_site_label_1
    _geom_bond_atom_site_label_2
    _geom_bond_site_symmetry_2
    _geom_bond_distance
    _geom_bond_publ_flag
    Co1 Cl1 3_655 2.2179(11) ?
    Co1 Cl1 . 2.2179(11) ?
    Co1 P1 3_655 2.2701(5) ?
    Co1 P1 . 2.2701(5) ?
    Co1 P2 3_655 2.2770(6) ?
    Co1 P2 . 2.2771(6) ?
    P1 P2 . 2.6243(8) ?
    P1 N1 . 1.7038(19) ?
    P1 C1 . 1.824(2) ?
    P1 C7 . 1.820(2) ?
    P2 N1 . 1.7080(18) ?
    P2 C13 . 1.817(2) ?
    P2 C19 . 1.815(2) ?
    N1 C25 . 1.536(4) ?
    N1 C25A . 1.478(9) ?
    C1 C2 . 1.398(3) ?
    C1 C6 . 1.394(3) ?
    C2 H2 . 0.9500 ?
    C2 C3 . 1.392(3) ?
    C3 H3 . 0.9500 ?
    C3 C4 . 1.382(4) ?
    C4 H4 . 0.9500 ?
    C4 C5 . 1.378(4) ?
    C5 H5 . 0.9500 ?
    C5 C6 . 1.393(3) ?
    C6 H6 . 0.9500 ?
    C7 C8 . 1.393(3) ?
    C7 C12 . 1.397(3) ?
    C8 H8 . 0.9500 ?
    C8 C9 . 1.390(3) ?
    C9 H9 . 0.9500 ?
    C9 C10 . 1.386(4) ?
    C10 H10 . 0.9500 ?
    C10 C11 . 1.381(4) ?
    C11 H11 . 0.9500 ?
    C11 C12 . 1.384(3) ?
    C12 H12 . 0.9500 ?
    C13 C14 . 1.398(3) ?
    C13 C18 . 1.399(3) ?
    C14 H14 . 0.9500 ?
    C14 C15 . 1.385(3) ?
    C15 H15 . 0.9500 ?
    C15 C16 . 1.391(3) ?
    C16 H16 . 0.9500 ?
    C16 C17 . 1.382(4) ?
    C17 H17 . 0.9500 ?
    C17 C18 . 1.388(3) ?
    C18 H18 . 0.9500 ?
    C19 C20 . 1.396(3) ?
    C19 C24 . 1.393(3) ?
    C20 H20 . 0.9500 ?
    C20 C21 . 1.389(3) ?
    C21 H21 . 0.9500 ?
    C21 C22 . 1.380(4) ?
    C22 H22 . 0.9500 ?
    C22 C23 . 1.378(4) ?
    C23 H23 . 0.9500 ?
    C23 C24 . 1.391(3) ?
    C24 H24 . 0.9500 ?
    C25 H25 . 1.0000 ?
    C25 C26 . 1.521(7) ?
    C25 C30 . 1.518(6) ?
    C26 H26A . 0.9900 ?
    C26 H26B . 0.9900 ?
    C26 C27 . 1.540(7) ?
    C27 H27A . 0.9900 ?
    C27 H27B . 0.9900 ?
    C27 C28 . 1.516(8) ?
    C28 H28A . 0.9900 ?
    C28 H28B . 0.9900 ?
    C28 C29 . 1.530(8) ?
    C29 H29A . 0.9900 ?
    C29 H29B . 0.9900 ?
    C29 C30 . 1.533(7) ?
    C30 H30A . 0.9900 ?
    C30 H30B . 0.9900 ?
    C25A H25A . 1.0000 ?
    C25A C26A . 1.520(14) ?
    C25A C30A . 1.511(15) ?
    C26A H26C . 0.9900 ?
    C26A H26D . 0.9900 ?
    C26A C27A . 1.566(16) ?
    C27A H27C . 0.9900 ?
    C27A H27D . 0.9900 ?
    C27A C28A . 1.509(16) ?
    C28A H28C . 0.9900 ?
    C28A H28D . 0.9900 ?
    C28A C29A . 1.533(15) ?
    C29A H29C . 0.9900 ?
    C29A H29D . 0.9900 ?
    C29A C30A . 1.520(17) ?
    C30A H30C . 0.9900 ?
    C30A H30D . 0.9900 ?
    Co2 Cl2 . 2.252(2) ?
    Co2 O4 . 1.958(5) ?
    Co2 O1 . 1.960(4) ?
    Co2 O3 . 1.958(4) ?
    Co3 Cl3 . 2.269(2) ?
    Co3 O2 . 1.962(4) ?
    Co3 O6 . 1.966(4) ?
    Co3 O5 . 1.958(4) ?
    P4 O2 . 1.512(3) ?
    P4 O4 . 1.516(3) ?
    P4 C43 . 1.805(6) ?
    P4 C61 . 1.807(6) ?
    C42 H42 . 0.9500 ?
    C42 C64 . 1.37(5) ?
    C42 C66 . 1.27(4) ?
    C43 C44 . 1.382(7) ?
    C43 C48 . 1.415(10) ?
    C44 H44 . 0.9500 ?
    C44 C45 . 1.402(13) ?
    C45 H45 . 0.9500 ?
    C45 C46 . 1.379(13) ?
    C46 H46 . 0.9500 ?
    C46 C47 . 1.372(10) ?
    C47 H47 . 0.9500 ?
    C47 C48 . 1.385(9) ?
    C48 H48 . 0.9500 ?
    C61 C62 . 1.402(8) ?
    C61 C66 . 1.41(3) ?
    C62 H62 . 0.9500 ?
    C62 C63 . 1.370(10) ?
    C63 H63 . 0.9500 ?
    C63 C64 . 1.38(3) ?
    C64 H64 . 0.9500 ?
    C66 H66 . 0.9500 ?
    P3 O1 . 1.517(4) ?
    P3 O6 . 1.511(3) ?
    P3 C31 . 1.812(3) ?
    P3 C37 . 1.65(3) ?
    C31 C32 . 1.3900 ?
    C31 C36 . 1.3900 ?
    C32 H32 . 0.9500 ?
    C32 C33 . 1.3900 ?
    C33 H33 . 0.9500 ?
    C33 C34 . 1.3900 ?
    C34 H34 . 0.9500 ?
    C34 C35 . 1.3900 ?
    C35 H35 . 0.9500 ?
    C35 C36 . 1.3900 ?
    C36 H36 . 0.9500 ?
    C37 C38 . 1.43(3) ?
    C37 C65 . 1.47(4) ?
    C38 H38 . 0.9500 ?
    C38 C39 . 1.385(10) ?
    C39 H39 . 0.9500 ?
    C39 C40 . 1.370(10) ?
    C40 H40 . 0.9500 ?
    C40 C41 . 1.39(3) ?
    C41 H41 . 0.9500 ?
    C41 C65 . 1.43(5) ?
    C65 H65 . 0.9500 ?
    P5 O3 . 1.515(3) ?
    P5 O5 . 1.510(3) ?
    P5 C49 . 1.809(3) ?
    P5 C55 . 1.801(5) ?
    C49 C50 . 1.3900 ?
    C49 C54 . 1.3900 ?
    C50 H50 . 0.9500 ?
    C50 C51 . 1.3900 ?
    C51 H51 . 0.9500 ?
    C51 C52 . 1.3900 ?
    C52 H52 . 0.9500 ?
    C52 C53 . 1.3900 ?
    C53 H53 . 0.9500 ?
    C53 C54 . 1.3900 ?
    C54 H54 . 0.9500 ?
    C55 C56 . 1.393(7) ?
    C55 C60 . 1.393(8) ?
    C56 H56 . 0.9500 ?
    C56 C57 . 1.382(12) ?
    C57 H57 . 0.9500 ?
    C57 C58 . 1.371(11) ?
    C58 H58 . 0.9500 ?
    C58 C59 . 1.381(9) ?
    C59 H59 . 0.9500 ?
    C59 C60 . 1.399(9) ?
    C60 H60 . 0.9500 ?
    Cl4 C71 . 1.715(7) ?
    Cl5 C71 . 1.785(7) ?
    C71 H71A . 0.9900 ?
    C71 H71B . 0.9900 ?
    O7 C68 . 1.335(9) ?
    O7 C69 . 1.436(9) ?
    C67 H67A . 0.9800 ?
    C67 H67B . 0.9800 ?
    C67 H67C . 0.9800 ?
    C67 C68 . 1.445(14) ?
    C68 H68A . 0.9900 ?
    C68 H68B . 0.9900 ?
    C69 H69A . 0.9900 ?
    C69 H69B . 0.9900 ?
    C69 C70 . 1.520(15) ?
    C70 H70A . 0.9800 ?
    C70 H70B . 0.9800 ?
    C70 H70C . 0.9800 ?
loop_
    _geom_angle_atom_site_label_1
    _geom_angle_atom_site_label_2
    _geom_angle_atom_site_label_3
    _geom_angle_site_symmetry_1
    _geom_angle_site_symmetry_3
    _geom_angle
    _geom_angle_publ_flag
    Cl1 Co1 Cl1 3_655 . 180.00(3) ?
    Cl1 Co1 P1 . . 89.065(18) ?
    Cl1 Co1 P1 3_655 . 90.935(18) ?
    Cl1 Co1 P1 . 3_655 90.935(18) ?
    Cl1 Co1 P1 3_655 3_655 89.065(18) ?
    Cl1 Co1 P2 . 3_655 90.48(3) ?
    Cl1 Co1 P2 3_655 3_655 89.52(3) ?
    Cl1 Co1 P2 3_655 . 90.48(3) ?
    Cl1 Co1 P2 . . 89.52(3) ?
    P1 Co1 P1 3_655 . 180.0 ?
    P1 Co1 P2 3_655 . 109.501(19) ?
    P1 Co1 P2 3_655 3_655 70.500(19) ?
    P1 Co1 P2 . . 70.497(19) ?
    P1 Co1 P2 . 3_655 109.502(19) ?
    P2 Co1 P2 3_655 . 180.0 ?
    Co1 P1 P2 . . 54.876(16) ?
    N1 P1 Co1 . . 94.29(6) ?
    N1 P1 P2 . . 39.78(6) ?
    N1 P1 C1 . . 108.69(10) ?
    N1 P1 C7 . . 110.14(10) ?
    C1 P1 Co1 . . 122.28(7) ?
    C1 P1 P2 . . 131.60(8) ?
    C7 P1 Co1 . . 114.42(7) ?
    C7 P1 P2 . . 118.44(7) ?
    C7 P1 C1 . . 106.08(10) ?
    Co1 P2 P1 . . 54.627(17) ?
    N1 P2 Co1 . . 93.92(6) ?
    N1 P2 P1 . . 39.66(6) ?
    N1 P2 C13 . . 109.41(10) ?
    N1 P2 C19 . . 110.79(10) ?
    C13 P2 Co1 . . 121.43(7) ?
    C13 P2 P1 . . 131.59(7) ?
    C19 P2 Co1 . . 115.59(8) ?
    C19 P2 P1 . . 119.77(8) ?
    C19 P2 C13 . . 105.07(10) ?
    P1 N1 P2 . . 100.56(10) ?
    C25 N1 P1 . . 127.40(19) ?
    C25 N1 P2 . . 130.79(19) ?
    C25A N1 P1 . . 128.9(4) ?
    C25A N1 P2 . . 128.4(4) ?
    C2 C1 P1 . . 119.55(17) ?
    C6 C1 P1 . . 121.86(19) ?
    C6 C1 C2 . . 118.4(2) ?
    C1 C2 H2 . . 119.7 ?
    C3 C2 C1 . . 120.6(2) ?
    C3 C2 H2 . . 119.7 ?
    C2 C3 H3 . . 120.0 ?
    C4 C3 C2 . . 120.0(2) ?
    C4 C3 H3 . . 120.0 ?
    C3 C4 H4 . . 119.8 ?
    C5 C4 C3 . . 120.3(2) ?
    C5 C4 H4 . . 119.8 ?
    C4 C5 H5 . . 120.0 ?
    C4 C5 C6 . . 119.9(3) ?
    C6 C5 H5 . . 120.0 ?
    C1 C6 H6 . . 119.6 ?
    C5 C6 C1 . . 120.8(2) ?
    C5 C6 H6 . . 119.6 ?
    C8 C7 P1 . . 122.99(18) ?
    C8 C7 C12 . . 118.8(2) ?
    C12 C7 P1 . . 117.78(17) ?
    C7 C8 H8 . . 119.9 ?
    C9 C8 C7 . . 120.1(2) ?
    C9 C8 H8 . . 119.9 ?
    C8 C9 H9 . . 119.8 ?
    C10 C9 C8 . . 120.4(2) ?
    C10 C9 H9 . . 119.8 ?
    C9 C10 H10 . . 120.1 ?
    C11 C10 C9 . . 119.7(2) ?
    C11 C10 H10 . . 120.1 ?
    C10 C11 H11 . . 119.9 ?
    C10 C11 C12 . . 120.2(2) ?
    C12 C11 H11 . . 119.9 ?
    C7 C12 H12 . . 119.7 ?
    C11 C12 C7 . . 120.7(2) ?
    C11 C12 H12 . . 119.7 ?
    C14 C13 P2 . . 120.72(17) ?
    C14 C13 C18 . . 118.6(2) ?
    C18 C13 P2 . . 120.61(17) ?
    C13 C14 H14 . . 119.7 ?
    C15 C14 C13 . . 120.5(2) ?
    C15 C14 H14 . . 119.7 ?
    C14 C15 H15 . . 119.8 ?
    C14 C15 C16 . . 120.4(2) ?
    C16 C15 H15 . . 119.8 ?
    C15 C16 H16 . . 120.2 ?
    C17 C16 C15 . . 119.6(2) ?
    C17 C16 H16 . . 120.2 ?
    C16 C17 H17 . . 119.8 ?
    C16 C17 C18 . . 120.3(2) ?
    C18 C17 H17 . . 119.8 ?
    C13 C18 H18 . . 119.7 ?
    C17 C18 C13 . . 120.5(2) ?
    C17 C18 H18 . . 119.7 ?
    C20 C19 P2 . . 117.33(18) ?
    C24 C19 P2 . . 123.50(18) ?
    C24 C19 C20 . . 119.0(2) ?
    C19 C20 H20 . . 119.8 ?
    C21 C20 C19 . . 120.4(2) ?
    C21 C20 H20 . . 119.8 ?
    C20 C21 H21 . . 120.0 ?
    C22 C21 C20 . . 120.0(3) ?
    C22 C21 H21 . . 120.0 ?
    C21 C22 H22 . . 120.0 ?
    C23 C22 C21 . . 120.0(2) ?
    C23 C22 H22 . . 120.0 ?
    C22 C23 H23 . . 119.7 ?
    C22 C23 C24 . . 120.5(3) ?
    C24 C23 H23 . . 119.7 ?
    C19 C24 H24 . . 120.0 ?
    C23 C24 C19 . . 120.0(2) ?
    C23 C24 H24 . . 120.0 ?
    N1 C25 H25 . . 107.2 ?
    C26 C25 N1 . . 111.6(3) ?
    C26 C25 H25 . . 107.2 ?
    C30 C25 N1 . . 112.3(3) ?
    C30 C25 H25 . . 107.2 ?
    C30 C25 C26 . . 110.9(4) ?
    C25 C26 H26A . . 109.4 ?
    C25 C26 H26B . . 109.4 ?
    C25 C26 C27 . . 111.1(4) ?
    H26A C26 H26B . . 108.0 ?
    C27 C26 H26A . . 109.4 ?
    C27 C26 H26B . . 109.4 ?
    C26 C27 H27A . . 109.4 ?
    C26 C27 H27B . . 109.4 ?
    H27A C27 H27B . . 108.0 ?
    C28 C27 C26 . . 111.1(5) ?
    C28 C27 H27A . . 109.4 ?
    C28 C27 H27B . . 109.4 ?
    C27 C28 H28A . . 109.6 ?
    C27 C28 H28B . . 109.6 ?
    C27 C28 C29 . . 110.4(5) ?
    H28A C28 H28B . . 108.1 ?
    C29 C28 H28A . . 109.6 ?
    C29 C28 H28B . . 109.6 ?
    C28 C29 H29A . . 109.7 ?
    C28 C29 H29B . . 109.7 ?
    C28 C29 C30 . . 109.9(5) ?
    H29A C29 H29B . . 108.2 ?
    C30 C29 H29A . . 109.7 ?
    C30 C29 H29B . . 109.7 ?
    C25 C30 C29 . . 109.9(4) ?
    C25 C30 H30A . . 109.7 ?
    C25 C30 H30B . . 109.7 ?
    C29 C30 H30A . . 109.7 ?
    C29 C30 H30B . . 109.7 ?
    H30A C30 H30B . . 108.2 ?
    N1 C25A H25A . . 106.8 ?
    N1 C25A C26A . . 110.0(8) ?
    N1 C25A C30A . . 115.0(8) ?
    C26A C25A H25A . . 106.8 ?
    C30A C25A H25A . . 106.8 ?
    C30A C25A C26A . . 110.8(10) ?
    C25A C26A H26C . . 110.1 ?
    C25A C26A H26D . . 110.1 ?
    C25A C26A C27A . . 108.0(10) ?
    H26C C26A H26D . . 108.4 ?
    C27A C26A H26C . . 110.1 ?
    C27A C26A H26D . . 110.1 ?
    C26A C27A H27C . . 109.9 ?
    C26A C27A H27D . . 109.9 ?
    H27C C27A H27D . . 108.3 ?
    C28A C27A C26A . . 108.9(11) ?
    C28A C27A H27C . . 109.9 ?
    C28A C27A H27D . . 109.9 ?
    C27A C28A H28C . . 109.7 ?
    C27A C28A H28D . . 109.7 ?
    C27A C28A C29A . . 109.8(11) ?
    H28C C28A H28D . . 108.2 ?
    C29A C28A H28C . . 109.7 ?
    C29A C28A H28D . . 109.7 ?
    C28A C29A H29C . . 109.1 ?
    C28A C29A H29D . . 109.1 ?
    H29C C29A H29D . . 107.9 ?
    C30A C29A C28A . . 112.4(12) ?
    C30A C29A H29C . . 109.1 ?
    C30A C29A H29D . . 109.1 ?
    C25A C30A C29A . . 109.2(11) ?
    C25A C30A H30C . . 109.8 ?
    C25A C30A H30D . . 109.8 ?
    C29A C30A H30C . . 109.8 ?
    C29A C30A H30D . . 109.8 ?
    H30C C30A H30D . . 108.3 ?
    O4 Co2 Cl2 . . 114.3(2) ?
    O4 Co2 O1 . . 105.4(2) ?
    O1 Co2 Cl2 . . 111.26(19) ?
    O3 Co2 Cl2 . . 112.7(2) ?
    O3 Co2 O4 . . 108.94(18) ?
    O3 Co2 O1 . . 103.41(19) ?
    O2 Co3 Cl3 . . 110.34(19) ?
    O2 Co3 O6 . . 109.12(19) ?
    O6 Co3 Cl3 . . 111.5(2) ?
    O5 Co3 Cl3 . . 108.75(19) ?
    O5 Co3 O2 . . 109.5(2) ?
    O5 Co3 O6 . . 107.60(19) ?
    O2 P4 O4 . . 116.6(2) ?
    O2 P4 C43 . . 110.0(2) ?
    O2 P4 C61 . . 108.1(2) ?
    O4 P4 C43 . . 106.4(2) ?
    O4 P4 C61 . . 107.6(2) ?
    C43 P4 C61 . . 108.0(3) ?
    P4 O2 Co3 . . 134.9(2) ?
    P4 O4 Co2 . . 136.1(2) ?
    C64 C42 H42 . . 124.3 ?
    C66 C42 H42 . . 124.3 ?
    C66 C42 C64 . . 111(3) ?
    C44 C43 P4 . . 119.7(5) ?
    C44 C43 C48 . . 119.3(6) ?
    C48 C43 P4 . . 121.0(4) ?
    C43 C44 H44 . . 120.0 ?
    C43 C44 C45 . . 120.0(6) ?
    C45 C44 H44 . . 120.0 ?
    C44 C45 H45 . . 120.1 ?
    C46 C45 C44 . . 119.8(7) ?
    C46 C45 H45 . . 120.1 ?
    C45 C46 H46 . . 119.6 ?
    C47 C46 C45 . . 120.8(8) ?
    C47 C46 H46 . . 119.6 ?
    C46 C47 H47 . . 119.9 ?
    C46 C47 C48 . . 120.2(6) ?
    C48 C47 H47 . . 119.9 ?
    C43 C48 H48 . . 120.1 ?
    C47 C48 C43 . . 119.8(6) ?
    C47 C48 H48 . . 120.1 ?
    C62 C61 P4 . . 123.8(5) ?
    C62 C61 C66 . . 110.6(12) ?
    C66 C61 P4 . . 125.6(12) ?
    C61 C62 H62 . . 120.2 ?
    C63 C62 C61 . . 119.5(8) ?
    C63 C62 H62 . . 120.2 ?
    C62 C63 H63 . . 119.4 ?
    C62 C63 C64 . . 121.2(14) ?
    C64 C63 H63 . . 119.4 ?
    C42 C64 C63 . . 122(2) ?
    C42 C64 H64 . . 118.9 ?
    C63 C64 H64 . . 118.9 ?
    C42 C66 C61 . . 134(3) ?
    C42 C66 H66 . . 112.8 ?
    C61 C66 H66 . . 112.8 ?
    O1 P3 C31 . . 109.1(2) ?
    O1 P3 C37 . . 104.9(12) ?
    O6 P3 O1 . . 117.8(2) ?
    O6 P3 C31 . . 107.70(19) ?
    O6 P3 C37 . . 108.0(13) ?
    C37 P3 C31 . . 109.2(12) ?
    P3 O1 Co2 . . 134.2(2) ?
    P3 O6 Co3 . . 134.8(2) ?
    C32 C31 P3 . . 119.8(2) ?
    C32 C31 C36 . . 120.0 ?
    C36 C31 P3 . . 120.1(2) ?
    C31 C32 H32 . . 120.0 ?
    C33 C32 C31 . . 120.0 ?
    C33 C32 H32 . . 120.0 ?
    C32 C33 H33 . . 120.0 ?
    C34 C33 C32 . . 120.0 ?
    C34 C33 H33 . . 120.0 ?
    C33 C34 H34 . . 120.0 ?
    C33 C34 C35 . . 120.0 ?
    C35 C34 H34 . . 120.0 ?
    C34 C35 H35 . . 120.0 ?
    C36 C35 C34 . . 120.0 ?
    C36 C35 H35 . . 120.0 ?
    C31 C36 H36 . . 120.0 ?
    C35 C36 C31 . . 120.0 ?
    C35 C36 H36 . . 120.0 ?
    C38 C37 P3 . . 127(2) ?
    C38 C37 C65 . . 108(2) ?
    C65 C37 P3 . . 125(2) ?
    C37 C38 H38 . . 116.3 ?
    C39 C38 C37 . . 127.4(14) ?
    C39 C38 H38 . . 116.3 ?
    C38 C39 H39 . . 119.8 ?
    C40 C39 C38 . . 120.5(8) ?
    C40 C39 H39 . . 119.8 ?
    C39 C40 H40 . . 120.0 ?
    C39 C40 C41 . . 120.0(13) ?
    C41 C40 H40 . . 120.0 ?
    C40 C41 H41 . . 121.6 ?
    C40 C41 C65 . . 117(2) ?
    C65 C41 H41 . . 121.6 ?
    C37 C65 H65 . . 116.4 ?
    C41 C65 C37 . . 127(2) ?
    C41 C65 H65 . . 116.4 ?
    O3 P5 C49 . . 108.33(19) ?
    O3 P5 C55 . . 108.69(19) ?
    O5 P5 O3 . . 117.00(19) ?
    O5 P5 C49 . . 108.31(18) ?
    O5 P5 C55 . . 108.4(2) ?
    C55 P5 C49 . . 105.51(19) ?
    P5 O3 Co2 . . 136.4(2) ?
    P5 O5 Co3 . . 137.3(2) ?
    C50 C49 P5 . . 120.4(2) ?
    C50 C49 C54 . . 120.0 ?
    C54 C49 P5 . . 119.5(2) ?
    C49 C50 H50 . . 120.0 ?
    C49 C50 C51 . . 120.0 ?
    C51 C50 H50 . . 120.0 ?
    C50 C51 H51 . . 120.0 ?
    C52 C51 C50 . . 120.0 ?
    C52 C51 H51 . . 120.0 ?
    C51 C52 H52 . . 120.0 ?
    C53 C52 C51 . . 120.0 ?
    C53 C52 H52 . . 120.0 ?
    C52 C53 H53 . . 120.0 ?
    C52 C53 C54 . . 120.0 ?
    C54 C53 H53 . . 120.0 ?
    C49 C54 H54 . . 120.0 ?
    C53 C54 C49 . . 120.0 ?
    C53 C54 H54 . . 120.0 ?
    C56 C55 P5 . . 120.4(4) ?
    C60 C55 P5 . . 120.0(4) ?
    C60 C55 C56 . . 119.5(5) ?
    C55 C56 H56 . . 119.9 ?
    C57 C56 C55 . . 120.1(6) ?
    C57 C56 H56 . . 119.9 ?
    C56 C57 H57 . . 119.7 ?
    C58 C57 C56 . . 120.6(9) ?
    C58 C57 H57 . . 119.7 ?
    C57 C58 H58 . . 119.9 ?
    C57 C58 C59 . . 120.2(8) ?
    C59 C58 H58 . . 119.9 ?
    C58 C59 H59 . . 119.9 ?
    C58 C59 C60 . . 120.1(7) ?
    C60 C59 H59 . . 119.9 ?
    C55 C60 C59 . . 119.5(6) ?
    C55 C60 H60 . . 120.3 ?
    C59 C60 H60 . . 120.3 ?
    Cl4 C71 Cl5 . . 109.9(4) ?
    Cl4 C71 H71A . . 109.7 ?
    Cl4 C71 H71B . . 109.7 ?
    Cl5 C71 H71A . . 109.7 ?
    Cl5 C71 H71B . . 109.7 ?
    H71A C71 H71B . . 108.2 ?
    C68 O7 C69 . . 116.0(8) ?
    H67A C67 H67B . . 109.5 ?
    H67A C67 H67C . . 109.5 ?
    H67B C67 H67C . . 109.5 ?
    C68 C67 H67A . . 109.5 ?
    C68 C67 H67B . . 109.5 ?
    C68 C67 H67C . . 109.5 ?
    O7 C68 C67 . . 114.5(8) ?
    O7 C68 H68A . . 108.6 ?
    O7 C68 H68B . . 108.6 ?
    C67 C68 H68A . . 108.6 ?
    C67 C68 H68B . . 108.6 ?
    H68A C68 H68B . . 107.6 ?
    O7 C69 H69A . . 111.6 ?
    O7 C69 H69B . . 111.6 ?
    O7 C69 C70 . . 100.9(9) ?
    H69A C69 H69B . . 109.4 ?
    C70 C69 H69A . . 111.6 ?
    C70 C69 H69B . . 111.6 ?
    C69 C70 H70A . . 109.5 ?
    C69 C70 H70B . . 109.5 ?
    C69 C70 H70C . . 109.5 ?
    H70A C70 H70B . . 109.5 ?
    H70A C70 H70C . . 109.5 ?
    H70B C70 H70C . . 109.5 ?
loop_
    _geom_torsion_atom_site_label_1
    _geom_torsion_atom_site_label_2
    _geom_torsion_atom_site_label_3
    _geom_torsion_atom_site_label_4
    _geom_torsion_site_symmetry_1
    _geom_torsion_site_symmetry_2
    _geom_torsion_site_symmetry_3
    _geom_torsion_site_symmetry_4
    _geom_torsion
    _geom_torsion_publ_flag
    Co1 P1 N1 P2 . . . . -7.34(8) ?
    Co1 P1 N1 C25 . . . . -175.6(3) ?
    Co1 P1 N1 C25A . . . . 156.7(6) ?
    Co1 P1 C1 C2 . . . . -59.3(2) ?
    Co1 P1 C1 C6 . . . . 116.26(18) ?
    Co1 P1 C7 C8 . . . . 104.65(19) ?
    Co1 P1 C7 C12 . . . . -68.12(19) ?
    Co1 P2 N1 P1 . . . . 7.32(8) ?
    Co1 P2 N1 C25 . . . . 175.0(3) ?
    Co1 P2 N1 C25A . . . . -156.9(6) ?
    Co1 P2 C13 C14 . . . . 65.15(19) ?
    Co1 P2 C13 C18 . . . . -111.36(17) ?
    Co1 P2 C19 C20 . . . . 57.5(2) ?
    Co1 P2 C19 C24 . . . . -118.31(19) ?
    P1 P2 N1 C25 . . . . 167.7(3) ?
    P1 P2 N1 C25A . . . . -164.2(6) ?
    P1 P2 C13 C14 . . . . -3.5(2) ?
    P1 P2 C13 C18 . . . . -179.98(14) ?
    P1 P2 C19 C20 . . . . 119.73(17) ?
    P1 P2 C19 C24 . . . . -56.1(2) ?
    P1 N1 C25 C26 . . . . -153.6(3) ?
    P1 N1 C25 C30 . . . . -28.3(5) ?
    P1 N1 C25A C26A . . . . 44.1(12) ?
    P1 N1 C25A C30A . . . . 170.1(7) ?
    P1 C1 C2 C3 . . . . 175.25(18) ?
    P1 C1 C6 C5 . . . . -174.3(2) ?
    P1 C7 C8 C9 . . . . -174.76(18) ?
    P1 C7 C12 C11 . . . . 175.24(19) ?
    P2 P1 N1 C25 . . . . -168.3(3) ?
    P2 P1 N1 C25A . . . . 164.1(6) ?
    P2 P1 C1 C2 . . . . 10.2(2) ?
    P2 P1 C1 C6 . . . . -174.18(15) ?
    P2 P1 C7 C8 . . . . 42.9(2) ?
    P2 P1 C7 C12 . . . . -129.91(16) ?
    P2 N1 C25 C26 . . . . 41.7(5) ?
    P2 N1 C25 C30 . . . . 167.0(3) ?
    P2 N1 C25A C26A . . . . -156.0(6) ?
    P2 N1 C25A C30A . . . . -30.0(13) ?
    P2 C13 C14 C15 . . . . -177.13(17) ?
    P2 C13 C18 C17 . . . . 175.80(19) ?
    P2 C19 C20 C21 . . . . -176.0(2) ?
    P2 C19 C24 C23 . . . . 175.2(2) ?
    N1 P1 C1 C2 . . . . 48.6(2) ?
    N1 P1 C1 C6 . . . . -135.85(19) ?
    N1 P1 C7 C8 . . . . -0.1(2) ?
    N1 P1 C7 C12 . . . . -172.83(17) ?
    N1 P2 C13 C14 . . . . -42.3(2) ?
    N1 P2 C13 C18 . . . . 141.15(18) ?
    N1 P2 C19 C20 . . . . 162.71(18) ?
    N1 P2 C19 C24 . . . . -13.1(2) ?
    N1 C25 C26 C27 . . . . -178.2(4) ?
    N1 C25 C30 C29 . . . . 176.0(3) ?
    N1 C25A C26A C27A . . . . -169.7(8) ?
    N1 C25A C30A C29A . . . . 175.7(9) ?
    C1 P1 N1 P2 . . . . -133.55(10) ?
    C1 P1 N1 C25 . . . . 58.2(3) ?
    C1 P1 N1 C25A . . . . 30.5(6) ?
    C1 P1 C7 C8 . . . . -117.51(19) ?
    C1 P1 C7 C12 . . . . 69.7(2) ?
    C1 C2 C3 C4 . . . . -0.4(4) ?
    C2 C1 C6 C5 . . . . 1.3(4) ?
    C2 C3 C4 C5 . . . . 0.6(4) ?
    C3 C4 C5 C6 . . . . 0.3(4) ?
    C4 C5 C6 C1 . . . . -1.2(4) ?
    C6 C1 C2 C3 . . . . -0.5(3) ?
    C7 P1 N1 P2 . . . . 110.63(10) ?
    C7 P1 N1 C25 . . . . -57.7(3) ?
    C7 P1 N1 C25A . . . . -85.3(6) ?
    C7 P1 C1 C2 . . . . 166.97(18) ?
    C7 P1 C1 C6 . . . . -17.4(2) ?
    C7 C8 C9 C10 . . . . 0.5(4) ?
    C8 C7 C12 C11 . . . . 2.2(3) ?
    C8 C9 C10 C11 . . . . 1.1(4) ?
    C9 C10 C11 C12 . . . . -1.0(4) ?
    C10 C11 C12 C7 . . . . -0.6(4) ?
    C12 C7 C8 C9 . . . . -2.1(3) ?
    C13 P2 N1 P1 . . . . 132.65(9) ?
    C13 P2 N1 C25 . . . . -59.6(3) ?
    C13 P2 N1 C25A . . . . -31.5(6) ?
    C13 P2 C19 C20 . . . . -79.2(2) ?
    C13 P2 C19 C24 . . . . 105.0(2) ?
    C13 C14 C15 C16 . . . . 1.5(3) ?
    C14 C13 C18 C17 . . . . -0.8(3) ?
    C14 C15 C16 C17 . . . . -1.1(4) ?
    C15 C16 C17 C18 . . . . -0.2(4) ?
    C16 C17 C18 C13 . . . . 1.2(4) ?
    C18 C13 C14 C15 . . . . -0.6(3) ?
    C19 P2 N1 P1 . . . . -111.97(11) ?
    C19 P2 N1 C25 . . . . 55.7(3) ?
    C19 P2 N1 C25A . . . . 83.8(6) ?
    C19 P2 C13 C14 . . . . -161.32(18) ?
    C19 P2 C13 C18 . . . . 22.2(2) ?
    C19 C20 C21 C22 . . . . 1.1(4) ?
    C20 C19 C24 C23 . . . . -0.5(4) ?
    C20 C21 C22 C23 . . . . -1.6(4) ?
    C21 C22 C23 C24 . . . . 1.1(4) ?
    C22 C23 C24 C19 . . . . 0.0(4) ?
    C24 C19 C20 C21 . . . . 0.0(4) ?
    C25 C26 C27 C28 . . . . -54.8(7) ?
    C26 C25 C30 C29 . . . . -58.3(7) ?
    C26 C27 C28 C29 . . . . 56.3(7) ?
    C27 C28 C29 C30 . . . . -58.8(7) ?
    C28 C29 C30 C25 . . . . 59.6(7) ?
    C30 C25 C26 C27 . . . . 55.7(7) ?
    C25A C26A C27A C28A . . . . -61.6(16) ?
    C26A C25A C30A C29A . . . . -58.8(16) ?
    C26A C27A C28A C29A . . . . 58.6(16) ?
    C27A C28A C29A C30A . . . . -56.8(18) ?
    C28A C29A C30A C25A . . . . 55.7(18) ?
    C30A C25A C26A C27A . . . . 61.9(15) ?
    P4 C43 C44 C45 . . . . 176.7(6) ?
    P4 C43 C48 C47 . . . . -176.0(5) ?
    P4 C61 C62 C63 . . . . 179.6(8) ?
    P4 C61 C66 C42 . . . . -178(3) ?
    O2 P4 O4 Co2 . . . . 41.2(4) ?
    O2 P4 C43 C44 . . . . 127.3(5) ?
    O2 P4 C43 C48 . . . . -54.0(7) ?
    O2 P4 C61 C62 . . . . 118.3(5) ?
    O2 P4 C61 C66 . . . . -60.6(19) ?
    O4 P4 O2 Co3 . . . . 12.1(4) ?
    O4 P4 C43 C44 . . . . 0.2(5) ?
    O4 P4 C43 C48 . . . . 178.9(6) ?
    O4 P4 C61 C62 . . . . -115.0(5) ?
    O4 P4 C61 C66 . . . . 66.1(19) ?
    C43 P4 O2 Co3 . . . . -109.1(4) ?
    C43 P4 O4 Co2 . . . . 164.3(3) ?
    C43 P4 C61 C62 . . . . -0.6(6) ?
    C43 P4 C61 C66 . . . . -179.5(19) ?
    C43 C44 C45 C46 . . . . -0.2(11) ?
    C44 C43 C48 C47 . . . . 2.7(12) ?
    C44 C45 C46 C47 . . . . 2.0(12) ?
    C45 C46 C47 C48 . . . . -1.3(12) ?
    C46 C47 C48 C43 . . . . -1.0(13) ?
    C48 C43 C44 C45 . . . . -2.0(10) ?
    C61 P4 O2 Co3 . . . . 133.3(4) ?
    C61 P4 O4 Co2 . . . . -80.2(4) ?
    C61 P4 C43 C44 . . . . -115.0(5) ?
    C61 P4 C43 C48 . . . . 63.7(7) ?
    C61 C62 C63 C64 . . . . -4.0(19) ?
    C62 C61 C66 C42 . . . . 3(5) ?
    C62 C63 C64 C42 . . . . 9(3) ?
    C64 C42 C66 C61 . . . . 1(5) ?
    C66 C42 C64 C63 . . . . -7(4) ?
    C66 C61 C62 C63 . . . . -1.4(19) ?
    P3 C31 C32 C33 . . . . -175.7(3) ?
    P3 C31 C36 C35 . . . . 175.7(3) ?
    P3 C37 C38 C39 . . . . 177.5(17) ?
    P3 C37 C65 C41 . . . . -174(2) ?
    O1 P3 O6 Co3 . . . . 10.3(4) ?
    O1 P3 C31 C32 . . . . -24.3(3) ?
    O1 P3 C31 C36 . . . . 160.0(2) ?
    O1 P3 C37 C38 . . . . -15(3) ?
    O1 P3 C37 C65 . . . . 161(3) ?
    O6 P3 O1 Co2 . . . . 42.2(4) ?
    O6 P3 C31 C32 . . . . -153.2(3) ?
    O6 P3 C31 C36 . . . . 31.1(3) ?
    O6 P3 C37 C38 . . . . 112(3) ?
    O6 P3 C37 C65 . . . . -73(3) ?
    C31 P3 O1 Co2 . . . . -80.9(3) ?
    C31 P3 O6 Co3 . . . . 134.1(3) ?
    C31 P3 C37 C38 . . . . -131(3) ?
    C31 P3 C37 C65 . . . . 44(3) ?
    C31 C32 C33 C34 . . . . 0.0 ?
    C32 C31 C36 C35 . . . . 0.0 ?
    C32 C33 C34 C35 . . . . 0.0 ?
    C33 C34 C35 C36 . . . . 0.0 ?
    C34 C35 C36 C31 . . . . 0.0 ?
    C36 C31 C32 C33 . . . . 0.0 ?
    C37 P3 O1 Co2 . . . . 162.2(13) ?
    C37 P3 O6 Co3 . . . . -108.2(12) ?
    C37 P3 C31 C32 . . . . 89.8(14) ?
    C37 P3 C31 C36 . . . . -86.0(13) ?
    C37 C38 C39 C40 . . . . 0(2) ?
    C38 C37 C65 C41 . . . . 3(4) ?
    C38 C39 C40 C41 . . . . -6(2) ?
    C39 C40 C41 C65 . . . . 9(3) ?
    C40 C41 C65 C37 . . . . -8(4) ?
    C65 C37 C38 C39 . . . . 1(3) ?
    P5 C49 C50 C51 . . . . -178.4(3) ?
    P5 C49 C54 C53 . . . . 178.4(3) ?
    P5 C55 C56 C57 . . . . -174.9(6) ?
    P5 C55 C60 C59 . . . . 174.4(5) ?
    O3 P5 O5 Co3 . . . . 19.5(4) ?
    O3 P5 C49 C50 . . . . -149.0(3) ?
    O3 P5 C49 C54 . . . . 32.6(3) ?
    O3 P5 C55 C56 . . . . -139.4(4) ?
    O3 P5 C55 C60 . . . . 43.8(5) ?
    O5 P5 O3 Co2 . . . . 28.7(4) ?
    O5 P5 C49 C50 . . . . 83.2(3) ?
    O5 P5 C49 C54 . . . . -95.2(3) ?
    O5 P5 C55 C56 . . . . -11.2(5) ?
    O5 P5 C55 C60 . . . . 171.9(4) ?
    C49 P5 O3 Co2 . . . . -94.0(3) ?
    C49 P5 O5 Co3 . . . . 142.2(3) ?
    C49 P5 C55 C56 . . . . 104.6(4) ?
    C49 P5 C55 C60 . . . . -72.2(5) ?
    C49 C50 C51 C52 . . . . 0.0 ?
    C50 C49 C54 C53 . . . . 0.0 ?
    C50 C51 C52 C53 . . . . 0.0 ?
    C51 C52 C53 C54 . . . . 0.0 ?
    C52 C53 C54 C49 . . . . 0.0 ?
    C54 C49 C50 C51 . . . . 0.0 ?
    C55 P5 O3 Co2 . . . . 151.9(3) ?
    C55 P5 O5 Co3 . . . . -103.8(3) ?
    C55 P5 C49 C50 . . . . -32.7(3) ?
    C55 P5 C49 C54 . . . . 148.8(3) ?
    C55 C56 C57 C58 . . . . -0.4(12) ?
    C56 C55 C60 C59 . . . . -2.4(9) ?
    C56 C57 C58 C59 . . . . -0.7(13) ?
    C57 C58 C59 C60 . . . . 0.2(11) ?
    C58 C59 C60 C55 . . . . 1.4(10) ?
    C60 C55 C56 C57 . . . . 1.9(9) ?
    C68 O7 C69 C70 . . . . -151.7(11) ?
    C69 O7 C68 C67 . . . . -166.6(12) ?
loop_
    _geom_hbond_atom_site_label_D
    _geom_hbond_atom_site_label_H
    _geom_hbond_atom_site_label_A
    _geom_hbond_site_symmetry_A
    _geom_hbond_distance_DH
    _geom_hbond_distance_HA
    _geom_hbond_distance_DA
    _geom_hbond_angle_DHA
    _geom_hbond_publ_flag
    C2 H2 Cl1 3_655 0.95 2.66 3.174(2) 114 yes
    C6 H6 Cl4 3_655 0.95 2.95 3.668(4) 133 yes
    C17 H17 O7 . 0.95 2.48 3.314(8) 146 yes
    C24 H24 Cl2 3_656 0.95 2.96 3.682(5) 133 yes
    C27 H27B Cg1 1_555 0.99 2.97 3.834(11) 147 yes
    C53 H53 Cg2 1_455 0.95 2.98 3.787(8) 143 yes
    C60 H60 Cg3 3_656 0.95 2.72 3.626(8) 159 yes
    C29A H29C Cg2 3_656 0.99 2.69 3.57(2) 148 yes
_shelx_space_group_comment
;
The symmetry employed for this shelxl refinement is uniquely defined
by the following loop, which should always be used as a source of
symmetry information in preference to the above space-group names.
They are only intended as comments.
;
_shelx_estimated_absorpt_T_min     0.354
_shelx_estimated_absorpt_T_max     0.669
_shelx_hkl_file
;
   0   0   2 586423. 2513.36   2
   0   0  -2 596511. 3010.03   1
   0   0  -3 7.54642 85.4662   1
   0   0   3 1.65561 38.3247   2
   0   0  -4 155812. 1629.56   1
   0   0   4 153194. 1055.14   2
   0   0  -5 70.6107 131.727   1
   0   0   5 153.476 65.8432   2
   0   0  -6 120370. 1734.88   1
   0   0   6 123304. 1055.01   2
   0   0  -7-192.141 190.260   1
   0   0   7 115.896 68.9751   2
   0   0   8 36082.4 586.161   2
   0   0  -8 36456.8 1115.13   1
   0   0  -9-192.343 236.521   1
   0   0   9 10.3345 74.9268   2
   0   0 -10 377.438 266.854   1
   0   0 -11 368.952 260.658   1
   0   0 -12 48466.8 1669.51   1
   0   0 -13-75.8171 284.503   1
   0   0 -14 15775.8 1054.91   1
   0   0 -15-51.7144 142.984  10
   0   0 -15 507.058 335.735   1
   0   0 -16 1074.25 195.410  10
   0   0 -16 950.377 430.708   1
   0   0 -17-80.5774 171.381  10
   0   0 -18 45367.3 952.050  10
   0   0 -19-149.521 187.179  10
   0   0 -20 27270.7 733.005  10
   0   0 -21-100.300 176.982  10
   0   0 -22 3885.90 294.575  10
   0   0 -23 125.463 135.106  10
   0  -1   2 12160.2 252.666   2
   0   1  -2 12545.1 327.179   1
   0  -1  -2 12653.5 291.757   1
   0  -1  -3 5305.20 246.110   1
   0   1  -3 5270.37 274.176   1
   0  -1   3 5383.08 194.247   2
   0   1  -4 8081.02 378.218   1
   0  -1  -4 7844.88 346.307   1
   0  -1   4 7911.51 254.157   2
   0   1   4 7146.84 145.415   2
   0   1  -5 28661.1 778.375   1
   0  -1  -5 29202.0 743.407   1
   0  -1   5 28681.9 521.253   2
   0   1   5 27665.6 332.537   2
   0   1  -6 587.455 196.419   1
   0   1   6 731.038 70.0853   2
   0  -1  -6 536.186 171.015   1
   0  -1   6 629.441 115.042   2
   0  -1  -7 147709. 2058.41   1
   0  -1   7 146555. 1396.24   2
   0   1   7 145966. 1003.13   2
   0   1  -7 150459. 2139.16   1
   0   1  -8 70406.5 1569.41   1
   0  -1   8 70401.4 975.736   2
   0  -1  -8 69927.4 1521.18   1
   0  -1  -9 4348.99 442.717   1
   0  -1   9 4499.08 253.966   2
   0   1  -9 3953.01 437.191   1
   0   1 -10 223.830 250.613   1
   0  -1 -10 493.635 244.926   1
   0  -1 -11 16391.6 911.576   1
   0   1 -11 16125.3 939.023   1
   0  -1 -12 11353.7 812.593   1
   0   1 -12 9960.58 788.378   1
   0   1 -13 49334.2 1791.40   1
   0  -1 -13 49565.5 1772.30   1
   0   1 -14 1705.45 436.931   1
   0  -1 -14 1538.72 451.525   1
   0   1 -15 18765.9 571.196  10
   0   1 -15 17027.1 1186.73   1
   0  -1 -15 18075.8 543.461  10
   0  -1 -15 17483.8 1150.89   1
   0   1 -16 2567.09 265.825  10
   0  -1 -16 2161.98 239.876  10
   0  -1 -16 2787.37 556.647   1
   0   1 -16 2514.64 547.169   1
   0   1 -17 7813.64 422.525  10
   0  -1 -17 7240.17 389.268  10
   0   1 -18 41.5360 188.942  10
   0  -1 -18 269.298 188.717  10
   0   1 -19 65688.7 1178.32  10
   0  -1 -19 65031.8 1125.32  10
   0   1 -20 390.610 205.254  10
   0  -1 -20 645.182 206.064  10
   0   1 -21 22619.7 663.521  10
   0  -1 -21 21492.8 615.212  10
   0  -1 -22 3331.19 267.579  10
   0   1 -22 3248.05 273.824  10
   0   1 -23 9600.12 382.615  10
   0  -1 -23 9246.67 345.606  10
   0   1 -24 379.787 115.711  10
   0  -2   0 891152. 3834.31   2
   0  -2  -1 11796.7 186.709   1
   0  -2  -1 11311.9 196.824   2
   0   2  -1 11939.3 256.750   1
   0  -2   1 11363.4 265.216   2
   0  -2   2 169736. 1271.39   2
   0   2  -2 169453. 1383.61   1
   0  -2  -2 169576. 1180.80   1
   0  -2  -3 1496.41 140.499   1
   0  -2   3 1348.82 132.296   2
   0   2   3 1371.56 75.8620   3
   0   2  -3 1438.29 164.410   1
   0  -2   4 22058.9 482.387   2
   0   2  -4 21654.3 616.336   1
   0  -2  -4 21335.4 545.558   1
   0   2   4 20296.9 236.586   3
   0   2  -5 5357.13 363.851   1
   0  -2   5 5094.41 254.910   2
   0  -2  -5 5468.84 329.559   1
   0  -2  -6 32561.0 851.351   1
   0  -2   6 32582.1 667.166   2
   0   2  -6 32969.2 934.375   1
   0  -2  -7 39987.8 1041.12   1
   0  -2   7 39967.7 775.778   2
   0   2  -7 39820.0 1120.69   1
   0  -2   8 14510.7 483.112   2
   0   2  -8 13904.3 722.319   1
   0  -2  -8 13744.6 672.204   1
   0  -2   9 46117.8 901.690   2
   0   2  -9 44322.4 1350.19   1
   0  -2  -9 44354.7 1283.32   1
   0  -2 -10 21225.7 960.274   1
   0   2 -10 21723.4 1019.37   1
   0  -2  10 21257.8 616.455   2
   0  -2 -11 5196.80 527.714   1
   0   2 -11 4570.38 531.637   1
   0   2 -12 798.946 361.383   1
   0  -2 -12 1311.36 360.757   1
   0   2 -13 1006.05 397.787   1
   0  -2 -13 676.261 356.172   1
   0  -2 -14 2790.83 488.160   1
   0   2 -14 2227.08 507.193   1
   0  -2 -15 2116.57 467.029   1
   0   2 -15 1578.46 467.951   1
   0   2 -15 1957.62 232.115  10
   0  -2 -15 1934.53 208.828  10
   0  -2 -16 888.241 371.154   1
   0  -2 -16 1589.59 217.209  10
   0   2 -16 1225.17 217.133  10
   0   2 -16 1888.47 553.006   1
   0   2 -17 2690.36 284.834  10
   0  -2 -17 3120.56 277.043  10
   0   2 -18 8110.86 440.202  10
   0  -2 -18 8762.89 422.108  10
   0   2 -19 236.174 211.831  10
   0  -2 -19 154.543 177.431  10
   0  -2 -20 9716.57 438.694  10
   0   2 -20 9699.78 479.095  10
   0   2 -21 225.946 195.730  10
   0  -2 -21-43.6322 170.165  10
   0   2 -22 5494.61 341.729  10
   0  -2 -22 5493.13 302.660  10
   0   2 -23-39.0993 143.688  10
   0  -2 -23-81.1050 107.429  10
   0   2 -24 264.555 116.831  10
   0  -3   0 92.4336 61.2117   2
   0  -3  -1 419.622 66.7985   2
   0  -3   1 374.847 90.3924   2
   0   3  -1 371.229 70.6446   1
   0   3  -2 12632.6 364.501   1
   0  -3   2 11928.3 352.201   2
   0  -3  -2 12468.8 239.436   2
   0  -3  -2 12296.0 273.644   1
   0   3  -3 16848.3 496.126   1
   0  -3   3 16954.3 450.026   2
   0  -3  -3 16852.0 403.208   1
   0  -3  -4 157454. 1518.18   1
   0   3  -4 157013. 1769.93   1
   0   3   4 156836. 1066.53   3
   0  -3   4 155483. 1525.83   2
   0  -3   5 147122. 1543.71   2
   0  -3  -5 147765. 1649.61   1
   0   3   5 147181. 926.706   3
   0   3  -5 149506. 1903.62   1
   0   3  -6 140737. 1998.36   1
   0  -3  -6 140683. 1784.02   1
   0  -3   6 137857. 1561.39   2
   0  -3   7 31355.4 746.800   2
   0   3  -7 30511.6 1001.30   1
   0  -3  -7 31526.8 906.662   1
   0   3  -8 2077.47 340.960   1
   0  -3   8 2354.29 235.702   2
   0  -3  -8 2345.77 307.382   1
   0   3  -9 4741.04 503.096   1
   0  -3  -9 4911.35 441.756   1
   0  -3   9 4901.99 334.792   2
   0  -3 -10 1408.23 301.080   1
   0   3 -10 856.189 307.959   1
   0  -3  10 1417.47 198.483   2
   0   3 -11 2961.94 465.099   1
   0  -3 -11 3515.51 453.599   1
   0  -3 -12 1246.33 360.882   1
   0   3 -12 1522.16 388.917   1
   0  -3 -13 433.341 276.863   1
   0   3 -13 503.225 339.489   1
   0   3 -14 18042.1 547.239  10
   0  -3 -14 17231.9 1076.36   1
   0   3 -14 16922.0 1137.85   1
   0   3 -15 19224.5 599.698  10
   0   3 -15 17894.8 1218.91   1
   0  -3 -15 18758.8 1169.48   1
   0  -3 -15 18219.4 522.049  10
   0  -3 -16 24136.5 622.855  10
   0  -3 -16 23976.9 1352.74   1
   0   3 -16 22531.8 1399.61   1
   0   3 -16 24473.1 693.824  10
   0  -3 -17 6828.50 365.156  10
   0   3 -17 7099.64 419.016  10
   0   3 -18 41.0684 202.966  10
   0  -3 -18 56.6944 160.150  10
   0   3 -19 18967.7 651.910  10
   0  -3 -19 17247.5 558.883  10
   0   3 -20 533.965 230.143  10
   0  -3 -20 419.823 179.262  10
   0  -3 -21 9851.28 404.708  10
   0   3 -21 9953.09 469.166  10
   0   3 -22 70.9015 177.911  10
   0  -3 -22-33.8520 136.552  10
   0   3 -23 854.041 175.331  10
   0   3 -24 1798.05 176.730  10
   0  -4   0 76196.2 884.877   2
   0  -4  -1 694.405 95.5883   2
   0  -4   1 888.056 122.920   2
   0   4  -2 87297.7 1029.80   1
   0  -4   2 87789.0 1085.03   2
   0  -4  -2 87791.8 766.368   1
   0  -4  -2 85877.5 822.673   2
   0   4  -3 161419. 1657.04   1
   0  -4  -3 162392. 1334.64   1
   0  -4   3 164621. 1614.92   2
   0   4   4 808.295 104.288   3
   0  -4  -4 975.390 149.810   1
   0   4  -4 986.259 188.900   1
   0  -4   4 927.725 165.921   2
   0   4   5 100328. 906.632   3
   0  -4   5 100562. 1354.10   2
   0  -4  -5 101031. 1321.66   1
   0   4  -5 98612.4 1564.33   1
   0  -4   6 203428. 2084.71   2
   0  -4  -6 207262. 2166.00   1
   0   4  -6 203391. 2489.96   1
   0   4   6 204284. 1246.73   3
   0  -4   7 15906.6 580.816   2
   0   4  -7 15592.5 736.702   1
   0  -4  -7 16549.2 650.200   1
   0  -4  -8 2678.50 317.677   1
   0   4  -8 2779.94 373.218   1
   0  -4   8 2894.94 281.782   2
   0   4  -9 23317.4 1018.51   1
   0  -4  -9 22421.1 887.808   1
   0  -4   9 22384.0 740.266   2
   0   4 -10 116574. 2419.34   1
   0  -4 -10 117678. 2202.59   1
   0  -4  10 118285. 1777.22   2
   0  -4 -11 1578.05 324.204   1
   0   4 -11 1294.99 360.229   1
   0  -4  11 1782.44 243.653   2
   0  -4 -12 2132.68 387.450   1
   0   4 -12 2295.55 449.680   1
   0   4 -13 875.106 367.491   1
   0  -4 -13 1263.01 367.473   1
   0   4 -14 7117.76 366.294  10
   0   4 -14 6042.83 710.600   1
   0  -4 -14 7257.27 714.136   1
   0  -4 -15 2046.22 202.361  10
   0   4 -15 2266.34 259.234  10
   0   4 -15 1927.74 205.223  11
   0  -4 -15 2136.28 481.032   1
   0   4 -15 1781.33 468.601   1
   0  -4 -16 1698.95 412.445   1
   0  -4 -16 1612.72 206.197  10
   0   4 -16 1691.49 487.675   1
   0   4 -16 2042.16 268.895  10
   0   4 -17 9325.54 463.870  10
   0  -4 -17 8638.44 394.908  10
   0  -4 -18 12197.9 464.703  10
   0   4 -18 12649.5 542.666  10
   0   4 -19 404.909 234.419  10
   0  -4 -19 390.211 176.475  10
   0   4 -20 1607.34 280.103  10
   0  -4 -20 1528.96 216.173  10
   0  -4 -21-201.871 144.975  10
   0   4 -21 1.52781 207.990  10
   0   4 -22 8352.71 408.479  10
   0   4 -23 350.149 152.264  10
   0   4 -24 607.662 133.364  10
   0  -5   0 331.383 112.028   2
   0  -5  -1 1940.82 165.602   2
   0  -5   1 1992.87 196.176   2
   0   5  -1 1774.98 139.230   1
   0  -5   2 696033. 4063.87   2
   0   5  -2 701183. 3817.26   1
   0  -5  -3 265108. 1723.23   2
   0   5  -3 266103. 2266.78   1
   0  -5  -3 267259. 1775.96   1
   0  -5   3 262920. 2291.33   2
   0   5  -4 238373. 2337.56   1
   0  -5   4 241133. 2257.90   2
   0  -5  -4 237941. 1895.52   1
   0  -5  -5 1209.85 170.114   1
   0   5   5 1175.43 130.771   3
   0  -5   5 977.457 183.517   2
   0   5  -5 1277.26 223.193   1
   0   5  -6 15201.9 679.014   1
   0  -5  -6 14975.0 550.163   1
   0  -5   6 15002.5 582.608   2
   0   5   6 15089.4 358.300   3
   0   5  -7 968.475 251.375   1
   0   5   7 679.131 68.0197   3
   0  -5  -7 710.316 178.448   1
   0  -5   7 582.761 178.229   2
   0   5  -8 22300.7 953.243   1
   0  -5  -8 23706.4 832.669   1
   0  -5   8 22434.6 757.647   2
   0   5  -9 18150.7 910.513   1
   0  -5   9 17809.9 705.437   2
   0  -5  -9 18650.9 806.299   1
   0   5 -10 53263.3 1638.27   1
   0  -5  10 52599.6 1239.64   2
   0  -5 -10 52530.0 1432.79   1
   0  -5  11 1553.81 258.344   2
   0   5 -11 1918.38 404.800   1
   0  -5 -11 1699.57 322.592   1
   0   5 -12 7708.80 731.799   1
   0  -5 -12 7212.69 646.523   1
   0   5 -13 21396.7 1242.91   1
   0  -5 -13 20692.0 1096.35   1
   0  -5 -14 240.817 311.203   1
   0   5 -14 291.597 318.663   1
   0   5 -14 502.593 174.426  10
   0   5 -15 207.097 143.474  11
   0   5 -15 168.426 173.648  10
   0   5 -15 390.691 323.151   1
   0  -5 -15 174.306 238.664   1
   0  -5 -16 393.417 304.187   1
   0   5 -16 297.207 409.065   1
   0   5 -16 335.942 164.446  11
   0   5 -16 549.378 217.753  10
   0   5 -17 10772.2 422.424  11
   0  -5 -17 11256.9 428.627  10
   0   5 -17 11510.2 516.829  10
   0   5 -18 3831.33 344.822  10
   0  -5 -18 3493.26 264.150  10
   0   5 -19 7704.56 446.793  10
   0   5 -20 6064.25 398.838  10
   0   5 -21 8574.78 433.385  10
   0   5 -22 343.849 178.913  10
   0   5 -23 1020.34 177.223  10
   0   5 -24 4.81454 106.552  10
   0   6   0 1334.49 93.4693   1
   0  -6   0 1393.30 183.989   2
   0  -6  -1 23438.5 560.212   2
   0   6  -1 24651.5 475.890   1
   0  -6   1 23816.3 626.601   2
   0   6  -2 21781.0 534.492   1
   0  -6   2 21642.3 631.355   2
   0  -6  -2 20024.8 496.116   2
   0  -6  -3 17370.9 431.640   2
   0  -6   3 18277.4 609.864   2
   0   6  -3 18826.3 568.269   1
   0  -6  -4 56441.3 820.947   1
   0   6  -4 57093.7 1108.44   1
   0  -6   4 56245.9 1106.62   2
   0  -6   5 5457.37 376.211   2
   0  -6  -5 5702.48 304.735   1
   0   6  -5 5814.54 407.251   1
   0   6   5 5930.16 299.961   3
   0   6   6 4671.26 245.251   3
   0   6  -6 4712.23 409.745   1
   0  -6   6 4725.81 371.997   2
   0  -6  -6 5075.33 327.550   1
   0   6  -7 2406.86 332.771   1
   0   6   7 2410.25 157.814   3
   0  -6  -7 2531.49 266.531   1
   0  -6   7 1925.75 265.925   2
   0  -6   8 69089.5 1416.15   2
   0   6  -8 67839.5 1661.70   1
   0  -6  -8 70753.7 1423.21   1
   0   6  -9 46339.4 1466.70   1
   0  -6  -9 48238.6 1267.66   1
   0  -6   9 47885.5 1222.83   2
   0   6 -10 218473. 3412.36   1
   0  -6 -10 219790. 2977.58   1
   0  -6  10 220361. 2768.50   2
   0  -6  11 12909.1 665.780   2
   0   6 -11 12937.6 899.086   1
   0  -6 -11 13154.0 766.140   1
   0   6 -12 8209.04 771.795   1
   0  -6  12 8308.01 557.607   2
   0  -6 -12 8570.22 677.878   1
   0   6 -13 2930.32 508.124   1
   0  -6 -13 2782.95 443.460   1
   0  -6 -14 9886.42 787.510   1
   0   6 -14 10732.2 948.369   1
   0   6 -14 10210.3 399.281  11
   0   6 -14 10438.6 437.718  10
   0   6 -15 144.440 148.019  11
   0   6 -15 309.755 324.589   1
   0   6 -15 244.092 175.927  10
   0   6 -16 1293.53 447.810   1
   0   6 -16 1103.47 233.203  10
   0   6 -16 762.824 182.785  11
   0   6 -17 22476.4 622.114  11
   0   6 -17 24220.2 720.992  10
   0   6 -18 3553.60 334.286  10
   0   6 -18 2629.89 249.552  11
   0   6 -19 11070.6 512.244  10
   0   6 -20 5116.91 371.749  10
   0   6 -21 706.244 220.876  10
   0   6 -22 6983.27 361.202  10
   0   6 -23 3617.16 253.097  10
   0   6 -24 1082.52 129.725  10
   0   7   0 468.626 67.3856   1
   0  -7   0 288.396 134.178   2
   0   7  -1 317532. 2059.78   1
   0  -7  -1 309992. 2463.73   2
   0  -7   1 317041. 2665.33   2
   0  -7  -2 16215.5 486.131   2
   0  -7   2 16126.6 585.161   2
   0   7  -2 16946.1 485.236   1
   0  -7  -3 44796.0 774.578   2
   0   7  -3 44770.9 899.025   1
   0  -7   3 46323.0 1024.21   2
   0   7  -4 154344. 1922.39   1
   0  -7   4 153526. 1984.18   2
   0  -7  -5 2970.59 216.340   1
   0  -7   5 3054.77 320.833   2
   0   7   5 3009.05 240.452   3
   0   7  -5 2651.73 300.819   1
   0   7   6 95808.1 1267.89   3
   0  -7   6 95804.4 1667.05   2
   0  -7  -6 96581.1 1350.25   1
   0   7  -6 94047.5 1743.52   1
   0   7  -7 957.697 231.745   1
   0  -7  -7 1109.01 191.337   1
   0  -7   7 815.878 219.805   2
   0   7   7 819.910 121.812   3
   0  -7  -8 4649.85 374.683   1
   0  -7   8 4392.80 406.232   2
   0   7  -8 4848.61 485.256   1
   0  -7   9 3228.97 384.557   2
   0   7  -9 3155.56 422.201   1
   0  -7  -9 3831.07 368.781   1
   0   7 -10 4588.75 543.442   1
   0  -7 -10 4302.47 414.834   1
   0  -7  10 4728.77 454.902   2
   0   7 -11 91072.9 2328.50   1
   0  -7  11 93282.3 1896.68   2
   0  -7 -11 91431.6 1957.27   1
   0  -7  12 623.017 236.024   2
   0   7 -12 401.167 335.990   1
   0  -7 -12 348.454 200.436   1
   0   7 -13 32017.3 1539.68   1
   0   7 -13 33606.5 729.734  10
   0   7 -14 23153.3 643.773  10
   0   7 -14 22277.6 599.992  11
   0   7 -14 22908.3 1350.28   1
   0   7 -15 620.760 192.636  10
   0   7 -15 468.765 180.766  11
   0   7 -16 19010.9 623.903  10
   0   7 -16 17503.4 565.113  11
   0   7 -17 3532.65 297.867  11
   0   7 -17 3738.07 325.736  10
   0   7 -18 8018.81 444.481  10
   0   7 -18 6940.10 373.109  11
   0   7 -19 5585.25 379.261  10
   0   7 -19 5026.71 310.405  11
   0   7 -20 2037.57 260.116  10
   0   7 -21 3979.63 310.713  10
   0   7 -22 661.402 191.752  10
   0   7 -23-123.598 127.052  10
   0   8   0 279566. 1582.57   1
   0  -8   0 297013. 2600.96   2
   0  -8  -1 37696.9 840.614   2
   0  -8   1 38211.2 913.337   2
   0   8  -1 39804.0 623.524   1
   0  -8   2 10019.5 496.137   2
   0   8  -2 10284.7 386.253   1
   0  -8  -2 9403.98 409.681   2
   0   8  -3 4635.52 308.671   1
   0  -8  -3 4526.32 277.026   2
   0  -8   3 4525.44 360.535   2
   0  -8   4 2781.13 305.293   2
   0   8  -4 2932.62 287.774   1
   0   8  -5 644.946 196.336   1
   0   8   5 631.271 157.508   3
   0  -8   5 747.867 225.938   2
   0   8   6 15864.0 561.165   3
   0   8  -6 16394.2 738.232   1
   0  -8   6 15507.6 709.344   2
   0  -8   7 10675.1 617.319   2
   0   8   7 10684.4 437.526   3
   0   8  -7 10762.8 646.799   1
   0  -8  -7 10207.9 466.471   1
   0  -8  -8 2219.15 258.657   1
   0   8  -8 2215.96 364.794   1
   0  -8   8 1961.79 318.443   2
   0  -8   9 1441.74 291.151   2
   0  -8  -9 1040.88 208.268   1
   0   8  -9 1104.09 316.629   1
   0  -8  10 2989.87 383.708   2
   0   8 -10 2585.13 419.561   1
   0  -8  11 19064.1 910.580   2
   0   8 -11 18618.5 1055.26   1
   0  -8  12 185.530 192.655   2
   0   8 -12-65.5311 311.654   1
   0   8 -13 157.455 136.391  10
   0   8 -13 432.006 167.180  11
   0   8 -14 1019.74 441.261   1
   0   8 -14 1140.41 197.042  10
   0   8 -14 991.860 176.182  11
   0   8 -15 5607.37 348.166  11
   0   8 -15 5499.70 739.308   1
   0   8 -15 5445.21 354.585  10
   0   8 -16-279.956 210.954  11
   0   8 -16-164.638 202.885  10
   0   8 -17 37275.8 866.334  10
   0   8 -17 35117.1 813.101  11
   0   8 -18 4571.25 355.239  10
   0   8 -18 4174.19 314.687  11
   0   8 -19 13820.2 543.794  10
   0   8 -19 13090.9 473.274  11
   0   8 -20 16212.9 477.586  11
   0   8 -20 17289.9 580.642  10
   0   8 -21 2227.48 254.034  10
   0   8 -22 3983.15 264.345  10
   0   8 -23 3476.90 215.729  10
   0  -9   0 7.51034 138.689   2
   0   9   0 21.7339 21.5811   1
   0  -9  -1 157205. 1906.98   2
   0  -9   1 158033. 2022.77   2
   0   9  -1 160638. 1324.16   1
   0  -9   2 33136.3 936.829   2
   0   9  -2 33896.8 697.482   1
   0  -9  -2 33705.3 818.050   2
   0  -9   3 100027. 1702.21   2
   0  -9  -3 99418.1 1393.38   2
   0   9  -3 98771.1 1387.35   1
   0   9  -4 97964.2 1535.53   1
   0  -9   4 97211.4 1734.25   2
   0  -9   5 11345.0 620.503   2
   0   9   5 11995.0 544.450   3
   0   9  -5 11635.4 579.538   1
   0   9   6 129521. 1785.47   3
   0  -9   6 130595. 2144.60   2
   0   9  -6 128137. 2077.41   1
   0  -9   7 86972.6 1805.53   2
   0   9   7 84643.9 1352.70   3
   0   9  -7 83908.2 1785.26   1
   0   9  -8 25556.0 1057.47   1
   0  -9   8 28077.3 1054.28   2
   0  -9   9 2934.61 400.896   2
   0   9  -9 3108.68 426.818   1
   0   9 -10 8861.30 719.711   1
   0  -9  10 9376.62 660.703   2
   0   9 -11 15431.8 988.293   1
   0  -9  11 17570.8 910.196   2
   0   9 -12 24369.6 1283.10   1
   0  -9  12 25455.8 1108.95   2
   0   9 -13 16304.7 529.528  11
   0   9 -13 16088.4 514.492  10
   0   9 -13 15994.1 1101.66   1
   0   9 -14 31225.6 754.548  11
   0   9 -14 32901.7 757.586  10
   0   9 -15 940.007 217.086  11
   0   9 -15 986.249 205.556  10
   0   9 -15 915.407 376.369   1
   0   9 -16 18963.5 620.933  11
   0   9 -16 18839.2 616.656  10
   0   9 -17 813.180 213.572  11
   0   9 -17 1049.62 242.121  10
   0   9 -18 89.8138 190.764  10
   0   9 -18-49.7362 198.188  11
   0   9 -19 4517.78 334.762  10
   0   9 -19 4319.34 307.570  11
   0   9 -20 3587.95 258.775  11
   0   9 -20 4188.53 303.799  10
   0   9 -21 7985.61 366.188  10
   0   9 -22 71.9202 129.387  10
   0   9 -23 1676.23 146.670  10
   0 -10   0 173367. 2195.60   2
   0 -10   1 7272.14 466.341   2
   0 -10  -1 7685.05 439.787   2
   0 -10  -2 7097.74 416.485   2
   0  10  -2 7252.72 317.287   1
   0 -10   2 7163.04 483.534   2
   0 -10   3 17059.7 745.992   2
   0  10  -3 16784.9 557.833   1
   0 -10  -3 15478.8 580.326   2
   0  10  -4 603.686 155.472   1
   0 -10   4 938.501 254.471   2
   0  10   5 15995.0 671.404   3
   0 -10   5 15467.9 764.968   2
   0  10  -5 15237.7 668.166   1
   0  10   6 10866.0 539.819   3
   0 -10   6 10231.8 650.232   2
   0  10  -6 10650.7 601.255   1
   0  10  -7 3223.74 381.748   1
   0 -10   7 3074.99 390.939   2
   0  10   7 3447.03 296.173   3
   0 -10   8 24297.1 1034.50   2
   0  10  -8 22803.0 1004.63   1
   0  10  -9 3145.06 431.081   1
   0 -10   9 2992.70 420.988   2
   0 -10  10 12697.1 792.642   2
   0  10 -10 13917.6 886.205   1
   0  10 -11 14207.7 956.657   1
   0 -10  11 14820.3 868.102   2
   0  10 -12 6287.15 320.214  10
   0  10 -12 5899.40 331.877  11
   0 -10  12 6671.82 619.342   2
   0  10 -12 6270.70 672.184   1
   0  10 -13-0.92211 143.479  10
   0  10 -13 198.553 186.848  11
   0  10 -13-130.484 327.568   1
   0  10 -14 944.359 398.342   1
   0  10 -14 886.834 197.357  10
   0  10 -14 950.999 221.888  11
   0  10 -15 26506.6 696.503  10
   0  10 -15 26690.9 732.952  11
   0  10 -16 7576.82 409.365  10
   0  10 -16 8036.40 435.762  11
   0  10 -17 8995.13 453.683  11
   0  10 -17 8529.69 428.715  10
   0  10 -18 1859.14 255.301  10
   0  10 -18 1829.32 265.757  11
   0  10 -19 3228.38 281.844  11
   0  10 -19 3733.33 296.517  10
   0  10 -20 20120.2 570.063  10
   0  10 -20 19198.4 521.738  11
   0  10 -21 186.318 125.782  11
   0  10 -21 118.277 139.005  10
   0  10 -22 3487.78 216.889  10
   0 -11   0 48.5151 158.842   2
   0 -11  -1 147199. 2053.46   2
   0 -11   1 148789. 2201.90   2
   0 -11  -2 570.988 172.031   2
   0 -11   2 482.037 225.653   2
   0 -11   3 2298.95 328.831   2
   0  11  -3 2530.98 225.120   1
   0 -11  -3 2329.32 260.548   2
   0  11  -4 5228.55 356.756   1
   0 -11   4 5716.67 490.008   2
   0 -11   5 5554.60 507.175   2
   0  11   5 6563.12 466.926   3
   0  11  -5 6140.23 424.435   1
   0  11   6 1778.11 252.758   3
   0 -11   6 1357.46 307.188   2
   0  11  -6 1180.75 227.945   1
   0  11  -7 6569.50 520.390   1
   0 -11   7 7532.12 615.215   2
   0 -11   8 19102.2 970.723   2
   0  11  -8 19400.3 926.969   1
   0  11  -9 689.430 281.722   1
   0 -11   9 375.666 241.450   2
   0 -11  10 16562.9 942.123   2
   0  11 -10 16082.9 944.271   1
   0  11 -11 26118.5 1261.61   1
   0 -11  11 26910.0 1209.49   2
   0  11 -11 26125.5 648.626  11
   0  11 -12-167.905 259.863   1
   0  11 -12 22.7321 158.979  11
   0  11 -12 3.93114 126.009  10
   0 -11  12-248.937 275.824   2
   0  11 -13 7632.21 366.838  10
   0  11 -13 7924.71 414.118  11
   0  11 -13 7562.28 788.493   1
   0 -11  13 7709.35 699.398   2
   0  11 -14 280.108 206.460  11
   0  11 -14 502.824 185.034  10
   0  11 -14 95.6637 281.775   1
   0  11 -15 4915.43 328.423  10
   0  11 -15 4654.71 351.800  11
   0  11 -16 20225.4 654.341  11
   0  11 -16 19799.9 609.280  10
   0  11 -17 4004.05 344.103  11
   0  11 -17 4118.08 307.558  10
   0  11 -18 12858.4 493.915  10
   0  11 -18 12300.2 508.305  11
   0  11 -19 10785.3 443.229  11
   0  11 -19 11326.3 444.052  10
   0  11 -20 1514.43 206.811  10
   0  11 -20 1126.42 190.574  11
   0  11 -21 12564.4 403.781  10
   0  11 -21 10549.3 333.369  11
   0  11 -22 2467.89 175.769  10
   0 -12   0 109.112 171.146   2
   0 -12   1 11094.4 632.100   2
   0 -12  -1 10885.5 588.599   2
   0 -12  -2 24712.0 849.336   2
   0 -12   2 24823.0 966.573   2
   0 -12   3 59173.0 1521.28   2
   0 -12  -3 55618.1 1228.19   2
   0 -12   4 797.177 298.302   2
   0  12   5 50478.6 1332.62   3
   0 -12   5 51726.0 1504.13   2
   0  12   6 1568.53 268.094   3
   0 -12   6 1705.19 379.137   2
   0  12  -6 1374.74 245.653   1
   0  12  -7 1281.08 283.733   1
   0 -12   7 1269.24 340.457   2
   0 -12   8 7395.06 638.630   2
   0  12  -8 7393.75 580.738   1
   0 -12   9 7965.30 680.098   2
   0  12  -9 8861.72 682.775   1
   0  12 -10 789.214 173.251  11
   0 -12  10 818.818 316.620   2
   0 -12  10 1144.72 227.924   6
   0  12 -10 842.313 280.776   1
   0 -12  11 1641.49 395.808   2
   0  12 -11 1886.62 231.705  11
   0  12 -11 1313.80 324.430   1
   0  12 -12 27256.8 711.381  11
   0  12 -12 27573.9 634.250  10
   0  12 -12 26304.4 1330.52   1
   0 -12  12 25614.2 1232.54   2
   0  12 -13-25.3398 185.141  11
   0  12 -13-212.465 161.591  10
   0  12 -14 626.019 170.904  10
   0  12 -14 942.949 243.103  11
   0  12 -15 2363.10 245.198  10
   0  12 -15 2441.42 294.894  11
   0  12 -16 2986.72 271.043  10
   0  12 -16 2974.71 326.477  11
   0  12 -17 1514.48 269.686  11
   0  12 -17 1241.44 207.475  10
   0  12 -18 5940.07 378.363  11
   0  12 -18 5892.11 334.769  10
   0  12 -19 543.127 162.006  10
   0  12 -19 717.954 202.200  11
   0  12 -20 18914.4 495.164  10
   0  12 -20 18658.0 498.580  11
   0  12 -21 12.0755 103.883  10
   0  12 -21 28.5585 105.712  11
   0 -13   0 141.713 188.398   2
   0 -13   1 181892. 2689.86   2
   0 -13  -1 179425. 2546.22   2
   0 -13  -2 3233.17 336.666   2
   0 -13   2 2980.81 392.308   2
   0 -13   3 13904.5 783.815   2
   0  13   4 695.419 252.656   3
   0 -13   4 357.483 226.826   2
   0  13   5 19676.0 875.202   3
   0 -13   5 19011.1 962.448   2
   0 -13   6 9026.89 700.518   2
   0  13   6 9649.36 608.308   3
   0 -13   7 5286.82 559.850   2
   0 -13   8 1619.53 404.715   2
   0 -13   9 34157.5 849.547   6
   0 -13   9 34576.7 1407.87   2
   0  13  -9 32996.2 718.130  11
   0 -13  10 18580.3 1064.06   2
   0  13 -10 18560.4 562.098  11
   0 -13  10 17962.5 652.918   6
   0 -13  11 26572.2 1275.41   2
   0  13 -11 26539.5 695.508  11
   0  13 -12 202.137 189.930  11
   0 -13  12 176.306 326.378   2
   0  13 -13 33866.5 823.402  11
   0  13 -13 34538.5 729.988  10
   0  13 -14 766.332 248.691  11
   0  13 -14 757.838 180.620  10
   0  13 -15 1785.46 234.087  10
   0  13 -15 1773.66 279.368  11
   0  13 -16 5282.64 317.494  10
   0  13 -16 5566.21 388.011  11
   0  13 -17 3159.05 262.185  10
   0  13 -17 3512.94 327.677  11
   0  13 -18 8518.47 369.108  10
   0  13 -18 9025.09 427.504  11
   0  13 -19 14273.2 438.402  10
   0  13 -19 14155.0 473.661  11
   0  13 -20 238.844 133.978  11
   0  13 -20 297.347 126.272  10
   0  13 -21 8532.59 266.959  11
   0  13 -21 8651.46 271.192  10
   0 -14   0 12522.2 720.353   2
   0 -14   1 37119.8 1257.73   2
   0 -14  -1 35754.8 1169.20   2
   0 -14   2 2487.72 393.457   2
   0 -14  -2 2433.45 330.733   2
   0 -14   3 51925.3 1562.92   2
   0 -14   4 714.361 297.275   2
   0  14   4 596.033 226.695   3
   0  14   5 4094.17 447.639   3
   0 -14   5 3545.39 472.592   2
   0 -14   6 6085.73 618.147   2
   0  14   6 6622.94 526.664   3
   0 -14   7 1710.55 377.372   2
   0 -14   8 59280.2 1118.85   6
   0 -14   8 58117.6 1838.02   2
   0  14  -8 57894.3 938.684  11
   0 -14   9 844.565 231.317   6
   0  14  -9 620.861 165.643  11
   0 -14   9 874.104 331.339   2
   0 -14  10 64020.8 1250.03   6
   0  14 -10 64871.0 1066.74  11
   0 -14  10 63462.7 2008.99   2
   0  14 -10 61759.1 1856.80   3
   0  14 -11 19808.6 618.425  11
   0 -14  11 18389.6 1083.55   2
   0  14 -12 5931.15 382.943  11
   0 -14  12 7257.95 726.850   2
   0  14 -13 382.478 225.140  11
   0  14 -14 17237.9 612.183  11
   0  14 -15 215.008 233.643  11
   0  14 -15 168.379 144.220  10
   0  14 -16 232.879 225.816  11
   0  14 -16 139.081 153.623  10
   0  14 -17 192.988 130.026  10
   0  14 -17 679.551 224.575  11
   0  14 -18 4482.84 262.065  10
   0  14 -18 4774.05 324.837  11
   0  14 -19 2156.22 223.899  11
   0  14 -19 2065.47 180.264  10
   0  14 -20 892.951 115.904  10
   0  14 -20 1092.62 157.674  11
   0  14 -21 1579.46 125.926  11
   0 -15   0-69.3783 220.947   2
   0 -15   1 68558.4 1788.94   2
   0 -15  -1 66819.2 1667.40   2
   0 -15   2 9036.69 686.938   2
   0 -15   3 9546.72 728.871   2
   0  15   3 10486.0 737.467   3
   0 -15   4 9412.39 731.853   2
   0  15   4 9957.60 699.404   3
   0 -15   5 347.265 302.501   2
   0  15   5-75.6134 199.916   3
   0 -15   6 6591.23 380.481   6
   0 -15   6 7101.34 682.694   2
   0  15  -7 233.970 142.954  11
   0 -15   7 787.934 332.305   2
   0 -15   7 391.817 190.883   6
   0  15  -8 430.295 169.419  11
   0 -15   8 732.409 332.354   2
   0 -15   8 524.207 236.824   6
   0 -15   9 38819.5 1585.03   2
   0 -15   9 39999.7 983.836   6
   0  15  -9 39911.4 824.057  11
   0  15  -9 36951.9 1497.60   3
   0 -15  10 6244.43 668.636   2
   0 -15  10 6403.19 448.812   6
   0  15 -10 6454.57 658.121   3
   0  15 -10 5880.54 359.703  11
   0  15 -11 15072.6 555.238  11
   0 -15  11 15207.6 1005.13   2
   0  15 -12 1686.76 266.515  11
   0  15 -13 3962.11 339.243  11
   0  15 -14 3308.62 332.976  11
   0 -15  15 1735.88 214.348   7
   0  15 -15 1984.30 286.798  11
   0  15 -16 461.320 221.706  11
   0  15 -17 1349.57 238.960  11
   0  15 -18 3514.65 279.776  11
   0  15 -19 1530.78 189.626  11
   0  15 -20 2500.01 177.667  11
   0 -16   0 3413.48 443.479   2
   0 -16   1 9852.06 715.304   2
   0  16   2 580.833 286.025   3
   0 -16   2 534.900 294.054   2
   0  16   3 29724.6 1253.85   3
   0 -16   3 29994.3 1294.74   2
   0 -16   4 818.618 334.491   2
   0 -16   4 1183.15 219.335   6
   0  16   4 1013.92 295.911   3
   0 -16   5 496.929 182.439   6
   0 -16   5 1030.03 367.105   2
   0  16   5 705.145 293.181   3
   0 -16   6 10085.4 812.567   2
   0 -16  -6 10739.6 415.486   6
   0 -16   6 10278.9 485.769   6
   0  16  -6 10338.0 401.485  11
   0  16  -7 5628.30 319.313  11
   0 -16  -7 4884.33 295.522   6
   0 -16   7 4911.55 369.252   6
   0 -16   7 4935.93 606.554   2
   0 -16   8 22666.1 746.092   6
   0  16  -8 22871.9 1236.93   3
   0 -16   8 21876.3 1193.22   2
   0  16  -8 22338.4 617.948  11
   0 -16   9 369.675 219.655   6
   0 -16   9 448.778 330.592   2
   0  16  -9 1213.95 374.553   3
   0  16  -9 466.509 192.575  11
   0  16 -10 30900.5 762.555  11
   0  16 -11 5106.79 352.466  11
   0  16 -12 2776.95 299.528  11
   0  16 -13 528.980 230.126  11
   0  16 -14 577.270 241.110  11
   0 -16  15 215.601 148.913   7
   0  16 -15 386.442 219.955  11
   0  16 -16 351.497 219.539  11
   0  16 -17 2193.62 252.328  11
   0  16 -18 520.628 168.487  11
   0  16 -19-108.532 126.505  11
   0  16 -20 579.102 102.163  11
   0 -17   0 58.3062 159.311   6
   0  17   0 249.745 336.376   3
   0 -17  -1 750.176 175.278   6
   0 -17   1 805.543 179.504   6
   0  17   1 807.992 362.897   3
   0 -17   1 959.335 307.113   2
   0  17   2 1137.97 375.490   3
   0 -17  -2 943.575 185.225   6
   0 -17   2 822.467 215.112   6
   0 -17   2 982.469 359.071   2
   0  17   3 384.780 282.286   3
   0 -17   3 474.444 189.513   6
   0 -17   3 146.659 304.052   2
   0 -17  -3 176.226 148.668   6
   0  17   4 17797.3 981.758   3
   0 -17   4 18482.5 1061.36   2
   0 -17   4 17378.7 596.629   6
   0  17  -4 18237.9 492.275  11
   0 -17  -4 17149.0 532.035   6
   0 -17   5 20791.6 671.850   6
   0 -17  -5 21220.7 587.550   6
   0  17  -5 21513.1 558.060  11
   0 -17   5 22012.8 1183.54   2
   0  17   5 21037.8 1038.85   3
   0  17  -6 22155.2 587.494  11
   0 -17   6 22870.7 724.321   6
   0 -17   6 21753.2 1204.97   2
   0 -17  -6 22199.4 602.292   6
   0  17  -7 2695.84 496.373   3
   0 -17   7 2320.59 294.370   6
   0 -17  -7 2426.57 233.951   6
   0  17  -7 2471.35 250.186  11
   0 -17   7 1960.88 440.697   2
   0  17  -8 3975.56 561.617   3
   0 -17   8 3642.89 566.693   2
   0  17  -8 3785.58 283.865  11
   0 -17   8 3793.63 360.184   6
   0 -17   9 6683.80 453.325   6
   0  17  -9 6671.44 375.053  11
   0  17 -10 3735.75 319.770  11
   0  17 -11 37948.3 857.671  11
   0  17 -12 293.686 226.493  11
   0  17 -13 7426.20 412.339  11
   0 -17  14 3816.75 299.451   7
   0  17 -14 4047.36 342.634  11
   0 -17  15-46.4508 146.883   7
   0  17 -15 153.852 207.852  11
   0  17 -16 14026.3 491.443  11
   0  17 -17 470.992 171.375  11
   0  17 -18 3640.83 233.814  11
   0  17 -19 411.704 111.553  11
   0 -18   0 4068.76 305.793   6
   0  18   0 4306.06 577.193   3
   0  18   1 4612.85 589.466   3
   0 -18  -1 4646.55 319.209   6
   0  18  -1 5295.90 655.312   3
   0 -18   1 4796.78 334.272   6
   0 -18   2 4987.13 344.588   6
   0 -18  -2 4958.13 327.209   6
   0  18   2 5461.14 636.184   3
   0 -18  -3 11403.5 450.006   6
   0  18   3 11838.6 859.617   3
   0 -18   3 10815.2 488.512   6
   0  18  -3 12113.4 949.396   3
   0 -18   3 11183.6 865.575   2
   0  18  -4 12116.9 942.223   3
   0 -18  -4 10959.4 443.813   6
   0  18  -4 10886.6 397.023  11
   0  18   4 10618.0 780.572   3
   0 -18   4 10259.0 496.499   6
   0 -18   4 10947.3 842.154   2
   0  18  -5 5361.52 308.311  11
   0 -18  -5 5334.51 325.120   6
   0 -18   5 5620.62 650.152   2
   0 -18   5 5331.22 385.031   6
   0  18  -5 5907.36 725.738   3
   0  18  -6 11262.3 436.015  11
   0  18  -6 11204.7 942.347   3
   0 -18   6 11386.3 893.205   2
   0 -18  -6 11187.1 449.935   6
   0 -18   6 11000.7 529.681   6
   0 -18  -7 3546.05 269.589   6
   0  18  -7 3568.07 287.360  11
   0 -18   7 3563.65 349.085   6
   0  18  -8 19716.8 594.644  11
   0 -18   8 19925.5 718.268   6
   0 -18   9 1722.60 313.402   6
   0  18  -9 1978.59 256.888  11
   0  18 -10 13362.3 516.517  11
   0  18 -11 389.455 202.855  11
   0  18 -12 32663.8 787.574  11
   0  18 -13 12278.6 494.152  11
   0 -18  13 12747.0 506.039   7
   0  18 -14 5492.46 351.815  11
   0 -18  14 5534.01 332.733   7
   0  18 -15 5109.27 322.091  11
   0 -18  15 5240.76 301.332   7
   0  18 -16 600.069 185.343  11
   0  18 -17 164.032 146.589  11
   0  18 -18 213.780 122.995  11
   0  18 -19 243.499 86.5461  11
   0 -19   0 179.490 174.357   6
   0  19   0 428.818 316.046   3
   0 -19   1 11160.0 491.230   6
   0 -19  -1 11212.2 476.662   6
   0  19  -1 11769.4 935.462   3
   0  19   1 12589.0 949.127   3
   0 -19  -2 1204.19 222.851   6
   0  19   2 1440.88 429.221   3
   0  19  -2 1493.84 450.000   3
   0 -19   2 1051.85 226.138   6
   0 -19   3 1227.07 246.895   6
   0 -19  -3 773.066 197.006   6
   0  19   3 1590.27 403.934   3
   0  19  -4 16828.6 1162.20   3
   0 -19   4 16664.7 623.459   6
   0 -19  -4 15379.9 532.543   6
   0 -19   5 3858.20 353.076   6
   0  19  -5 3093.77 251.073  11
   0 -19  -5 3237.70 285.177   6
   0 -19  -6 12786.2 482.517   6
   0 -19   6 13226.6 578.633   6
   0  19  -6 13871.7 482.939  11
   0 -19  -7 3453.54 273.635   6
   0 -19   7 3797.55 373.274   6
   0  19  -7 3609.00 285.214  11
   0 -19   8 8282.01 501.729   6
   0  19  -8 9043.38 415.227  11
   0  19  -9 32290.5 755.465  11
   0 -19   9 31785.7 906.433   6
   0  19 -10 3595.52 299.583  11
   0  19 -11 38814.2 842.894  11
   0  19 -12 944.525 234.674  11
   0  19 -13 3154.12 289.154  11
   0 -19  13 3234.13 290.495   7
   0  19 -14 944.014 213.102  11
   0 -19  14 1167.52 203.949   7
   0  19 -15 462.810 177.389  11
   0 -19  15 603.641 147.161   7
   0  19 -16 14158.2 428.307  11
   0  19 -17 376.055 128.520  11
   0  19 -18 10439.0 284.260  11
   0 -20   0 86611.3 1337.92   6
   0 -20  -1 2618.36 295.930   6
   0 -20  -1 2257.91 230.659   7
   0 -20   1 2149.00 273.245   6
   0 -20  -2 40390.6 890.203   6
   0 -20   2 42082.1 942.225   6
   0 -20  -3 367.688 188.553   6
   0 -20   3 147.449 212.251   6
   0 -20   4 1291.20 272.320   6
   0 -20  -4 1370.58 228.113   6
   0  20  -5 14071.4 465.869  11
   0 -20  -5 13315.8 498.051   6
   0 -20   5 13090.8 575.662   6
   0 -20   6 686.580 246.527   6
   0  20  -6 603.521 189.888  11
   0 -20  -6 545.344 174.374   6
   0  20  -7 791.498 192.696  11
   0 -20  -7 748.296 191.148   6
   0 -20   7 751.548 274.187   6
   0  20  -8 2880.97 272.491  11
   0 -20   8 2859.33 342.174   6
   0  20  -9 4631.41 326.787  11
   0  20 -10 3209.83 282.943  11
   0  20 -11 3243.92 288.058  11
   0  20 -12 14226.2 498.068  11
   0 -20  12 15013.1 538.849   7
   0  20 -13 4169.41 293.206  11
   0 -20  13 4153.36 293.765   7
   0  20 -14 9306.58 376.525  11
   0 -20  14 8955.80 377.863   7
   0  20 -15 21703.5 519.924  11
   0 -20  15 21151.6 492.971   7
   0  20 -16 4469.42 239.820  11
   0  20 -17 1485.59 140.720  11
   0 -21   0 267.006 180.825   7
   0 -21   0 355.488 220.730   6
   0 -21  -1 384.298 206.790   6
   0 -21   1 303.511 188.402   7
   0 -21   1 299.537 199.850   6
   0 -21  -1 459.333 180.227   7
   0 -21  -2 21905.9 654.753   6
   0 -21   2 22239.7 692.583   6
   0 -21   3 433.984 235.287   6
   0 -21  -3 338.935 187.311   6
   0 -21  -4 18844.5 589.129   6
   0 -21   4 19353.8 671.402   6
   0 -21   5 2760.77 328.731   6
   0 -21  -5 2395.44 262.381   6
   0 -21  -6 4555.21 301.594   6
   0  21  -6 4704.44 294.175  11
   0 -21   6 4485.61 377.668   6
   0 -21   7 6629.53 439.213   6
   0  21  -7 7123.80 353.761  11
   0  21  -8 860.767 204.936  11
   0 -21   8 709.295 250.766   6
   0  21  -9 942.116 201.839  11
   0 -21  10 988.344 249.718   7
   0  21 -10 542.335 180.283  11
   0  21 -11 9320.23 397.190  11
   0 -21  11 9775.47 457.352   7
   0 -21  12 475.551 182.985   7
   0  21 -12 353.558 171.783  11
   0 -21  13 125.649 152.093   7
   0  21 -13 40.6119 153.142  11
   0 -21  14 452.949 149.974   7
   0  21 -14 352.142 148.125  11
   0 -21  15 5075.98 229.283   7
   0  21 -15 4983.78 245.835  11
   0  21 -16 1321.72 135.794  11
   0 -22   0 18969.1 619.735   6
   0 -22   0 19734.6 602.513   7
   0 -22   1 2508.99 268.195   7
   0 -22  -1 2787.02 259.572   7
   0 -22  -1 2525.58 273.159   6
   0 -22   1 2482.60 277.438   6
   0 -22  -2 4976.63 337.872   6
   0 -22   2 5343.51 352.509   7
   0 -22   2 5213.34 369.166   6
   0 -22   3 2821.31 289.096   7
   0 -22   3 3018.02 315.813   6
   0 -22  -3 2452.43 254.162   6
   0 -22   4 277.570 213.756   7
   0 -22   4 419.047 226.284   6
   0 -22  -4 401.463 180.498   6
   0 -22   5 6269.00 406.484   6
   0 -22  -5 5844.89 338.645   6
   0 -22  -6 292.729 158.572   6
   0 -22   6 47.0443 237.028   6
   0 -22   6 265.371 217.055   7
   0  22  -7 2672.86 230.811  11
   0 -22   7 2626.50 322.222   6
   0 -22   7 3138.91 321.307   7
   0  22  -8 390.730 162.574  11
   0 -22   8 17.1765 213.536   7
   0 -22   9 3528.48 320.759   7
   0  22  -9 2861.39 240.563  11
   0  22 -10 4669.03 284.296  11
   0 -22  10 4592.00 334.208   7
   0  22 -11 1164.48 188.049  11
   0 -22  11 1163.73 214.759   7
   0 -22  12 2372.16 239.422   7
   0  22 -12 2274.64 205.176  11
   0 -22  13 1963.29 204.249   7
   0  22 -13 1952.97 183.591  11
   0 -22  14 658.027 138.079   7
   0  22 -14 516.970 123.928  11
   0  22 -15 2925.13 167.621  11
   0 -23   0 196.833 162.425   7
   0 -23   0 265.249 202.705   6
   0 -23   1 3101.90 296.816   6
   0 -23   1 3157.22 284.930   7
   0 -23  -1 3245.64 292.971   6
   0 -23   2 122.737 202.814   6
   0 -23   2 636.854 208.646   7
   0 -23  -2 503.708 186.387   6
   0 -23   3 836.832 227.380   6
   0 -23   3 1143.15 228.234   7
   0 -23  -3 1489.66 222.407   6
   0 -23   4-27.8096 209.231   6
   0 -23  -4 235.515 156.131   6
   0 -23   4-94.5591 199.135   7
   0 -23   5 644.274 217.510   7
   0 -23  -5 547.921 171.445   6
   0 -23   5 215.110 202.194   6
   0 -23   6 2206.27 286.306   6
   0 -23   6 2239.82 276.947   7
   0  23  -7 2283.28 195.082  11
   0 -23   7 2467.25 291.222   7
   0  23  -8 2176.67 198.897  11
   0 -23   8 2257.93 268.542   7
   0 -23   9 1431.09 225.367   7
   0  23  -9 1382.29 174.422  11
   0 -23  10-18.3182 177.309   7
   0  23 -10 145.725 133.036  11
   0 -23  11 2111.94 224.247   7
   0  23 -11 2137.06 182.441  11
   0  23 -12 138.942 112.915  11
   0 -23  12 447.972 155.512   7
   0 -23  13 608.015 129.679   7
   0  23 -13 231.598 100.510  11
   0  23 -14 4831.84 187.884  11
   0 -23  14 4688.40 199.010   7
   0 -24   0 7873.09 380.973   6
   0 -24   0 7762.10 353.807   7
   0 -24  -1 329.713 179.533   6
   0 -24   1 180.699 154.642   7
   0 -24   1-90.6881 186.743   6
   0 -24  -2 2578.46 240.215   6
   0 -24   2 2715.28 259.391   7
   0 -24   2 2698.22 273.964   6
   0 -24  -3 5206.60 297.650   6
   0 -24   3 6396.42 364.193   7
   0 -24   3 5929.03 354.497   6
   0 -24   4 890.022 220.996   6
   0 -24  -4 826.260 165.916   6
   0 -24   4 898.951 206.609   7
   0 -24   5 6003.35 363.329   6
   0 -24  -5 4748.61 269.139   6
   0 -24   5 5658.24 354.186   7
   0 -24   6 119.772 182.095   7
   0 -24   6 237.491 184.282   6
   0 -24   7 2851.06 274.428   7
   0 -24   8 450.671 188.579   7
   0 -24   9 361.903 173.168   7
   0  24  -9 156.557 113.759  11
   0  24 -10 4633.89 210.580  11
   0 -24  10 5334.24 297.178   7
   0 -24  11 77.5216 127.780   7
   0  24 -11-68.6210 92.9161  11
   0 -24  12 2608.49 187.867   7
   0  24 -12 2342.04 139.712  11
   0 -24  13 127.445 81.5997   7
   0 -25   0 303.843 164.267   6
   0 -25   1 4441.16 267.325   7
   0 -25  -1 4292.82 276.741   6
   0 -25   1 5155.63 300.974   6
   0 -25   2 3340.37 266.776   6
   0 -25   2 3312.20 249.585   7
   0 -25  -2 2757.79 218.506   6
   0 -25  -3 186.765 137.359   6
   0 -25   3-99.8183 175.445   6
   0 -25   3 151.481 156.796   7
   0 -25  -4 904.591 150.728   6
   0 -25   4 1000.16 199.043   7
   0 -25   4 985.128 202.017   6
   0 -25   5 360.198 179.152   7
   0 -25   6 745.922 185.945   7
   0 -25   7 780.015 175.949   7
   0 -25   8 6140.43 314.460   7
   0 -25   9 4720.09 271.433   7
   0 -25  10 1666.25 174.010   7
   0 -25  11 4318.27 218.119   7
   0 -25  12 645.759 99.8730   7
   0 -26   0 656.156 158.391   6
   0 -26  -1 539.695 139.019   6
   0 -26   1 194.407 137.732   6
   0 -26   1 308.710 114.811   7
   0 -26   2 319.890 135.967   7
   0 -26  -2 259.351 121.795   6
   0 -26   2 130.704 145.301   6
   0 -26  -3 91.6440 102.885   6
   0 -26   3 79.6186 137.516   6
   0 -26   3-4.76012 131.158   7
   0 -26   4 689.263 163.967   7
   0 -26   5 2410.68 213.358   7
   0 -26   6 2323.86 202.972   7
   0 -26   7 2264.80 201.804   7
   0 -26   8 17711.5 439.633   7
   0 -26   9 48.9946 105.061   7
   0 -26  10 21131.1 412.199   7
   0 -27   0-81.2234 97.8542   6
   0 -27  -1 2010.37 146.584   6
   0 -27   2 441.958 104.975   7
   0 -27   3 237.742 101.767   7
   0 -27   4 337.910 114.933   7
   0 -27   5 1262.13 143.910   7
   0 -27   6 94.3011 97.6945   7
   0 -27   7 3882.93 196.591   7
   0 -27   8 1391.30 127.916   7
   1   0 -23 115.979 107.203   8
   1   0 -23-86.7913 142.682  10
   1   0 -22 1351.74 222.277  10
   1   0 -22 1257.32 163.864   8
   1   0 -21-158.939 185.405  10
   1   0 -20 5603.44 373.324  10
   1   0 -19 69.4772 201.229  10
   1   0 -18 47736.2 991.613  10
   1   0 -17-778.145 365.308   1
   1   0 -17-308.350 197.148  10
   1   0 -16 2088.15 229.702  10
   1   0 -16 2160.99 534.098   1
   1   0 -15-161.015 325.637   1
   1   0 -15-227.854 160.040  10
   1   0 -14 1639.21 438.687   1
   1   0 -13 83.1847 276.832   1
   1   0 -12 37373.3 1457.03   1
   1   0 -11 41.3182 244.519   1
   1   0 -10 13148.7 786.540   1
  -1   0   9 87.4328 95.5946   2
   1   0  -9 66.4883 210.774   1
   1   0  -8 28481.1 1005.19   1
  -1   0   8 28374.7 634.606   2
   1   0  -7-56.4720 177.869   1
   1   0  -6 209362. 2400.00   1
  -1   0   5 163.844 74.5912   3
   1   0  -5 228.169 160.386   1
  -1   0   4 213168. 1477.84   3
  -1   0   3 64.7859 61.1513   3
  -1   0   2 135222. 1035.57   3
  -1   0   1 7.52479 44.4113   3
  -1   0   0 974315. 4218.53   3
  -1   0  -1 26.7509 46.2977   3
  -1   0  -2 303590. 1604.11   3
  -1   0  -2 303159. 2177.42   1
  -1   0  -3 125.133 118.023   1
  -1   0  -3 66.3156 43.2586   3
  -1   0  -4 118593. 1505.29   1
  -1   0  -4 118425. 781.318   3
  -1   0  -5 646.064 184.685   1
  -1   0  -5 598.456 47.6993   3
  -1   0  -6 69636.0 1358.82   1
  -1   0  -7 147.090 184.869   1
  -1   0  -8 33736.3 1104.90   1
  -1   0  -9-56.7036 225.706   1
  -1   0 -10 35656.3 1305.17   1
  -1   0 -11-41.5341 264.832   1
  -1   0 -12 2577.26 469.236   1
  -1   0 -13 387.324 296.035   1
  -1   0 -14 56306.4 879.983   5
  -1   0 -14 57125.2 2040.76   1
  -1   0 -15 276.623 155.773  10
  -1   0 -15-334.091 365.484   1
  -1   0 -16 27048.8 1517.77   1
  -1   0 -16 27284.7 728.685  10
  -1   0 -17 155.187 181.642  10
  -1   0 -18 30347.3 787.009  10
  -1   0 -18 27551.6 695.661   4
  -1   0 -19 17.9587 197.229  10
  -1   0 -20 19420.8 622.004  10
  -1   0 -21 1.85918 167.766  10
  -1   0 -22 15.1588 146.481  10
  -1   0 -23 203.085 138.050  10
   1   1 -23 3755.63 210.425   8
   1   1 -23 3913.23 275.648  10
   1  -1 -23 3808.78 248.468  10
   1   1 -22 245.785 178.680  10
   1  -1 -22 277.619 125.418   8
   1  -1 -21 10633.6 465.843  10
   1   1 -21 10826.0 485.971  10
   1   1 -20 417.396 208.594  10
   1  -1 -20 123.183 182.430  10
   1  -1 -19 24609.9 709.985  10
   1   1 -19 27295.1 761.116  10
   1   1 -18 1464.69 254.188  10
   1  -1 -18 1283.30 225.755  10
   1  -1 -17 3078.54 585.537   1
   1  -1 -17 3186.06 288.403  10
   1   1 -17 3419.51 302.042  10
   1   1 -17 3570.98 633.637   1
   1  -1 -16 1736.53 214.072  10
   1   1 -16 1875.79 234.740  10
   1  -1 -16 1964.64 497.750   1
   1   1 -16 1802.61 470.261   1
   1  -1 -15 29266.6 673.534  10
   1   1 -15 28901.1 693.118  10
   1  -1 -15 28149.0 1450.05   1
   1   1 -15 28552.8 1489.60   1
   1   1 -14 1672.27 451.676   1
   1  -1 -14 1470.80 408.435   1
   1   1 -13 108117. 2649.86   1
   1  -1 -13 108155. 2573.78   1
   1   1 -12 584.624 311.344   1
   1  -1 -12 235.751 248.153   1
   1  -1 -11 41305.6 1428.55   1
   1   1 -11 42301.7 1487.09   1
   1  -1 -10 859.443 270.066   1
  -1  -1  10 1156.91 180.908   2
   1   1 -10 1082.76 339.083   1
   1  -1  -9 80353.6 1772.52   1
  -1  -1   9 82924.5 1233.69   2
  -1   1   9 81875.3 981.789   2
   1   1  -9 84449.6 1879.07   1
   1  -1  -8 1058.16 267.653   1
   1   1  -8 873.746 250.863   1
  -1  -1   8 1017.61 164.565   2
  -1   1   8 909.417 121.414   2
   1  -1  -7 224676. 2624.05   1
  -1  -1   7 218896. 1979.44   2
   1   1  -7 226460. 2739.28   1
  -1   1   6 19679.4 394.826   3
   1   1  -6 19435.5 733.948   1
   1  -1  -6 20231.8 705.056   1
   1   1  -5 479472. 3684.45   1
  -1   1   5 479106. 2561.64   3
   1  -1  -5 481619. 3523.53   1
  -1   1   4 79363.9 793.522   3
  -1  -1   4 78406.3 860.314   3
  -1   1   3 1928.46 125.000   3
  -1  -1   3 1968.00 135.624   3
  -1   1   2 30823.7 459.184   3
  -1  -1   2 30831.7 476.913   3
  -1  -1   1 6027.21 202.425   3
  -1   1   1 6115.03 198.303   3
  -1   1   0 1757.48 110.325   3
  -1  -1   0 1777.41 107.332   3
  -1  -1  -1 40362.3 467.200   3
  -1   1  -1 40520.8 624.485   1
  -1   1  -1 39731.6 510.709   3
  -1   1  -2 34783.3 470.188   3
  -1  -1  -2 35618.8 665.243   1
  -1  -1  -2 34246.0 400.960   3
  -1   1  -2 34620.8 649.581   1
  -1   1  -3 26012.2 406.355   3
  -1   1  -3 25971.4 626.050   1
  -1  -1  -3 26410.3 315.322   3
  -1  -1  -3 26769.0 634.034   1
  -1   1  -4 491668. 2431.30   3
  -1  -1  -4 496069. 3417.34   1
  -1   1  -4 494649. 3438.77   1
  -1   1  -5 2119.00 115.487   3
  -1  -1  -5 2619.52 266.347   1
  -1   1  -5 2593.96 280.355   1
  -1   1  -6 46504.7 1109.07   1
  -1  -1  -6 46021.4 1090.31   1
  -1   1  -6 43870.1 496.237   3
  -1   1  -7 56768.0 1341.68   1
  -1  -1  -7 59117.3 1342.25   1
  -1   1  -8 22.9755 216.171   1
  -1  -1  -8 9.49635 191.875   1
  -1   1  -9 3117.00 407.139   1
  -1  -1  -9 3055.84 400.097   1
  -1  -1 -10 1668.33 355.972   1
  -1   1 -10 2167.19 395.702   1
  -1   1 -11 100141. 2340.30   1
  -1  -1 -11 99876.0 2303.87   1
  -1  -1 -12 481.694 309.320   1
  -1   1 -12 25.1855 287.338   1
  -1  -1 -13 2509.44 473.317   1
  -1   1 -13 2185.21 475.720   1
  -1  -1 -14 2360.17 487.636   1
  -1   1 -14 1904.94 210.023   5
  -1   1 -14 1850.41 456.939   1
  -1   1 -14 2292.54 237.008  10
  -1   1 -15 3931.27 656.649   1
  -1   1 -15 4428.19 325.934  10
  -1  -1 -15 3553.49 586.563   1
  -1  -1 -15 4042.77 295.151  10
  -1  -1 -16 21291.8 631.586  10
  -1   1 -16 20171.4 1330.04   1
  -1  -1 -16 20627.4 1309.88   1
  -1   1 -16 21464.0 655.354  10
  -1  -1 -17 19204.5 570.969   4
  -1  -1 -17 18651.5 608.152  10
  -1   1 -17 19438.7 642.983  10
  -1  -1 -18 2427.82 279.546  10
  -1   1 -18 1731.48 263.953  10
  -1   1 -18 1983.06 240.219   4
  -1  -1 -19 44784.7 930.354  10
  -1   1 -19 44834.5 871.694   4
  -1   1 -19 46713.8 986.376  10
  -1  -1 -20 299.091 200.690  10
  -1   1 -20 94.9987 193.696  10
  -1   1 -21 16375.0 559.366  10
  -1  -1 -21 16789.0 531.950  10
  -1  -1 -22 1938.73 210.474  10
  -1   1 -22 1857.51 226.096  10
  -1  -1 -23 7790.66 302.291  10
  -1   1 -23 8324.19 336.793  10
  -1   1 -24-153.288 92.5177  10
   1   2 -24 4196.64 174.276   8
   1   2 -23 1272.17 158.018   8
   1   2 -23 783.419 174.901  10
   1  -2 -22 427.728 167.422  10
   1   2 -22 467.109 193.658  10
   1  -2 -21 231.188 160.321  10
   1  -2 -21 665.003 146.428   8
   1   2 -21 729.482 224.950  10
   1  -2 -20 2117.54 254.271  10
   1   2 -20 1723.82 266.398  10
   1   2 -19 2072.92 288.584  10
   1  -2 -19 2155.73 261.272  10
   1  -2 -18 16268.6 561.290  10
   1   2 -18 16153.2 606.980  10
   1  -2 -17 193.513 169.532  10
   1  -2 -17-3.63148 308.330   1
   1   2 -17 3.82783 189.953  10
   1  -2 -16 2723.07 562.913   1
   1   2 -16 2017.28 240.844  10
   1   2 -16 1633.49 481.137   1
   1  -2 -16 1857.93 220.452  10
   1  -2 -15 3292.68 522.326   1
   1   2 -15 3316.32 605.716   1
   1  -2 -15 3513.03 253.304  10
   1   2 -15 3513.03 280.869  10
   1  -2 -14 1601.52 416.697   1
   1   2 -14 1466.12 401.161   1
   1   2 -13 18654.5 1140.71   1
   1  -2 -13 19138.1 1074.04   1
   1  -2 -12 15750.1 934.505   1
   1   2 -12 14948.5 973.340   1
   1  -2 -11 929.307 305.097   1
   1   2 -11 761.483 287.266   1
   1   2 -10 248.992 242.297   1
   1  -2 -10 356.294 224.395   1
  -1  -2  10 477.650 166.558   2
   1  -2  -9 9854.79 621.139   1
   1   2  -9 9082.28 649.461   1
  -1  -2   9 9419.37 450.680   2
   1   2  -8 7663.28 563.357   1
  -1  -2   8 8020.00 401.494   2
   1  -2  -8 8300.29 544.560   1
  -1   2   8 7160.31 248.920   2
  -1   2   7 6239.71 217.205   3
   1  -2  -7 6680.66 448.929   1
  -1  -2   7 6556.18 350.914   2
   1   2  -7 7090.46 514.128   1
  -1  -2   6 863.723 152.663   2
   1  -2  -6 847.093 193.929   1
  -1   2   6 790.957 96.9300   3
   1   2  -6 824.092 226.575   1
  -1   2   5 54146.6 675.640   3
   1  -2  -5 55512.8 1023.04   1
   1   2  -5 55592.3 1159.29   1
   1  -2  -4 1595.54 182.410   1
  -1   2   4 1440.57 118.595   3
  -1   2   3 545.652 87.8014   3
  -1   2   2 69670.7 774.835   3
  -1   2   1 882.684 99.4704   3
  -1   2   0 367317. 2147.49   3
  -1   2  -1 6027.56 225.593   3
  -1   2  -1 6202.79 246.865   1
  -1   2  -2 122494. 1100.21   3
  -1   2  -2 125122. 1280.16   1
  -1  -2  -2 126248. 1317.25   1
   1  -2   3 180849. 1501.15   2
  -1  -2  -3 181468. 1745.19   1
  -1   2  -3 178529. 1746.39   1
  -1   2  -3 176568. 1381.28   3
  -1  -2  -4 28351.2 720.230   1
  -1   2  -4 27628.3 724.512   1
   1  -2   4 28449.1 580.544   2
  -1   2  -4 26950.9 498.528   3
  -1   2  -5 1147.81 215.260   1
  -1   2  -5 1188.38 122.802   3
   1  -2   5 1087.66 142.628   2
  -1  -2  -5 1179.02 210.236   1
  -1  -2  -6 18543.6 694.506   1
  -1   2  -6 20083.0 751.055   1
  -1   2  -6 19410.5 413.916   3
   1  -2   6 20889.3 548.037   2
  -1   2  -7 921.408 99.8812   3
  -1   2  -7 740.503 238.421   1
  -1  -2  -7 965.157 233.737   1
  -1   2  -8 3885.13 428.571   1
  -1  -2  -8 3911.16 401.421   1
  -1  -2  -9 8627.73 608.045   1
  -1   2  -9 8117.60 621.878   1
  -1   2 -10 830.507 304.169   1
  -1  -2 -10 1000.06 288.675   1
  -1   2 -11 25560.2 1199.80   1
  -1  -2 -11 25977.9 1171.64   1
  -1   2 -12 12954.4 930.549   1
  -1  -2 -12 12822.9 903.920   1
  -1  -2 -13 2162.10 453.003   1
  -1   2 -13 2175.83 447.714   1
  -1  -2 -14 1424.93 392.540   1
  -1   2 -14 1878.58 505.254   1
  -1   2 -14 1359.47 207.032  10
  -1   2 -14 1289.51 191.230   5
  -1  -2 -15 135.688 304.276   1
  -1  -2 -15 149.059 143.373  10
  -1   2 -15 741.117 395.204   1
  -1   2 -15 249.935 173.111  10
  -1   2 -16 1125.19 393.967   1
  -1  -2 -16 1882.37 240.961  10
  -1  -2 -16 1804.62 199.719   4
  -1  -2 -16 779.465 348.409   1
  -1   2 -16 1951.66 272.917  10
  -1  -2 -17 612.127 196.151  10
  -1   2 -17 176.667 196.981  10
  -1  -2 -18 27313.1 714.035  10
  -1   2 -18 29102.7 796.841  10
  -1   2 -19 9869.48 429.039   4
  -1   2 -19 10392.2 499.480  10
  -1  -2 -19 10326.8 447.751  10
  -1   2 -20 12699.9 529.141  10
  -1  -2 -20 12959.0 480.400  10
  -1  -2 -21 40.3228 148.882  10
  -1   2 -21-48.7191 193.658  10
  -1  -2 -22-4.71192 124.242  10
  -1   2 -22 512.954 184.958  10
  -1  -2 -23 303.649 100.915  10
  -1   2 -23 537.073 151.919  10
  -1   2 -24 6184.36 247.810  10
   1   3 -24 6799.45 226.454   8
   1   3 -23 380.397 174.938  10
   1  -3 -22 1719.70 199.691  10
   1   3 -22 2023.59 262.036  10
   1  -3 -21 2009.88 225.020  10
   1   3 -21 2347.26 290.864  10
   1  -3 -20 984.696 205.247  10
   1   3 -20 1141.39 265.472  10
   1  -3 -19 22647.3 652.104  10
   1   3 -19 23163.2 732.377  10
   1   3 -18 4213.19 354.370  10
   1  -3 -18 4120.17 315.363  10
   1  -3 -17 417.134 353.907   1
   1   3 -17 410.800 199.471  10
   1  -3 -17 419.732 171.314  10
   1   3 -16 6488.04 377.990  10
   1   3 -16 6483.70 328.482  11
   1  -3 -16 6432.06 753.711   1
   1  -3 -16 6742.30 350.124  10
   1   3 -16 6700.82 824.324   1
   1   3 -15 19774.1 1288.80   1
   1   3 -15 20669.8 531.202  11
   1  -3 -15 21307.5 1216.50   1
   1   3 -15 20456.7 602.452  10
   1  -3 -15 20352.3 551.462  10
   1   3 -14 42871.0 1789.88   1
   1  -3 -14 42183.8 1643.34   1
   1  -3 -13 44322.3 1594.69   1
   1   3 -13 42600.1 1710.55   1
   1   3 -12 8269.06 744.262   1
   1  -3 -12 8750.29 694.700   1
   1   3 -11 21980.8 1112.74   1
   1  -3 -11 21707.7 1002.22   1
  -1  -3  11 22596.3 762.173   2
  -1  -3  10 81529.7 1435.16   2
   1  -3 -10 80331.2 1803.37   1
   1   3 -10 80406.2 2012.73   1
   1  -3  -9 40482.8 1193.79   1
   1   3  -9 40436.7 1347.89   1
  -1  -3   9 39524.3 972.598   2
  -1   3   8 8936.07 241.489   3
  -1  -3   8 9696.21 477.458   2
  -1   3   8 8181.45 218.588   2
   1  -3  -8 9645.85 564.121   1
   1   3  -8 9782.58 638.220   1
  -1  -3   7 66832.7 1179.98   2
   1  -3  -7 66340.2 1319.20   1
  -1   3   7 65755.9 753.218   3
   1   3  -7 65622.7 1506.43   1
   1   3  -6 22046.0 815.181   1
   1  -3  -6 22679.8 707.236   1
  -1  -3   6 21929.3 644.217   2
  -1   3   6 21259.6 434.851   3
   1  -3  -5 113675. 1449.50   1
   1   3  -5 113776. 1722.49   1
  -1  -3   5 114267. 1421.49   2
  -1   3   5 112468. 1088.12   3
   1  -3  -4 262799. 2093.13   1
  -1   3   4 264141. 1834.59   3
  -1   3   3 388213. 2377.03   3
  -1   3   2 26472.6 514.087   3
  -1   3   1 6098.81 251.817   3
  -1   3   0 423.365 93.3750   3
  -1   3  -1 4393.54 208.136   1
  -1   3  -1 4287.92 222.367   3
   1  -3   1 4284.84 225.700   2
  -1   3  -2 2760.80 189.741   3
   1  -3   2 2386.20 184.881   2
  -1   3  -2 2307.33 184.182   1
   1  -3   3 109001. 1223.15   2
  -1  -3  -3 107135. 1319.47   1
  -1   3  -3 105549. 1316.49   1
  -1   3  -3 105849. 1140.24   3
  -1  -3  -4 17965.2 576.820   1
  -1   3  -4 17908.2 593.544   1
  -1   3  -4 17624.9 454.565   3
   1  -3   4 18110.5 510.053   2
  -1   3  -5 1926.34 253.755   1
  -1   3  -5 1554.25 160.527   3
  -1  -3  -5 1807.44 244.640   1
   1  -3   5 1749.10 199.516   2
  -1   3  -6 7192.22 475.768   1
  -1   3  -6 6679.55 288.391   3
   1  -3   6 7066.47 352.568   2
  -1  -3  -6 6925.17 435.952   1
  -1   3  -7 1435.69 272.812   1
  -1   3  -7 1331.15 144.977   3
  -1  -3  -7 1495.18 257.568   1
   1  -3   7 1503.73 191.714   2
   1  -3   8 5859.48 354.636   2
  -1  -3  -8 5910.23 483.988   1
  -1   3  -8 5390.34 251.612   3
  -1   3  -8 5596.91 500.561   1
  -1  -3  -9 8179.54 594.878   1
  -1   3  -9 8071.69 627.352   1
  -1   3 -10 461.017 262.332   1
  -1  -3 -10 434.528 246.425   1
  -1   3 -11 4334.81 555.229   1
  -1  -3 -11 4660.43 539.053   1
  -1  -3 -12 13039.3 894.632   1
  -1   3 -12 13143.1 943.905   1
  -1  -3 -13 1586.59 424.217   1
  -1   3 -13 1494.65 436.220   1
  -1   3 -14 4716.68 315.588  10
  -1   3 -14 5260.77 681.162   1
  -1   3 -14 4920.65 291.594   5
  -1  -3 -14 5372.02 655.902   1
  -1  -3 -14 5369.43 282.810   4
  -1  -3 -15 4054.38 584.606   1
  -1   3 -15 3502.26 594.392   1
  -1  -3 -15 3877.91 257.623   4
  -1  -3 -15 3942.24 275.815  10
  -1   3 -15 3952.41 324.030  10
  -1   3 -16 29949.7 1608.95   1
  -1  -3 -16 31687.2 724.874  10
  -1  -3 -16 29697.1 1528.08   1
  -1   3 -16 33042.4 836.770  10
  -1   3 -17 16003.4 600.418  10
  -1  -3 -17 16851.4 550.907  10
  -1  -3 -18 8833.30 410.707  10
  -1   3 -18 9570.99 487.261  10
  -1   3 -19 5538.45 347.493   4
  -1   3 -19 6379.35 413.340  10
  -1  -3 -19 6020.39 354.513  10
  -1   3 -20 195.557 209.091  10
  -1  -3 -20 420.671 176.717  10
  -1  -3 -21 11065.8 404.157  10
  -1   3 -21 11713.3 492.753  10
  -1  -3 -22-72.7830 115.662  10
  -1   3 -22 11.8162 169.167  10
  -1   3 -23 460.216 150.715  10
  -1   3 -24 616.091 114.753  10
   1   4 -24 416.940 100.825   8
   1   4 -23 501.140 166.843  10
   1   4 -22 1744.85 237.928  10
   1   4 -21-63.6494 198.865  10
   1  -4 -21 92.1175 149.390  10
   1   4 -20 1086.96 254.975  10
   1  -4 -20 899.777 197.600  10
   1   4 -19 361.166 225.451  10
   1  -4 -19-59.4695 161.277  10
   1   4 -18 5573.91 398.341  10
   1  -4 -18 4648.97 317.280  10
   1   4 -18 4973.91 303.894  11
   1  -4 -17 1676.69 216.199  10
   1   4 -17 1853.45 267.484  10
   1   4 -17 1611.59 211.217  11
   1   4 -16 433.930 334.394   1
   1  -4 -16 919.501 362.749   1
   1  -4 -16 192.659 138.614  10
   1   4 -16 264.667 151.338  11
   1   4 -16 306.243 183.598  10
   1  -4 -15 1405.92 186.924  10
   1   4 -15 1845.66 522.659   1
   1   4 -15 1382.40 215.583  10
   1  -4 -15 1170.59 357.836   1
   1   4 -15 1756.67 209.197  11
   1   4 -14 12131.4 994.358   1
   1  -4 -14 13027.9 906.179   1
   1   4 -14 13316.1 472.701  10
   1   4 -13 12755.2 971.777   1
   1  -4 -13 14087.2 894.858   1
   1   4 -12 14481.2 985.810   1
   1  -4 -12 14477.2 860.915   1
   1  -4 -11 755.784 248.062   1
   1   4 -11 1038.56 318.605   1
  -1  -4  11 1105.02 208.379   2
  -1  -4  10 17444.5 711.330   2
   1   4 -10 18094.4 970.139   1
   1  -4 -10 17291.4 819.144   1
   1  -4  -9 3982.60 396.591   1
  -1  -4   9 4075.26 350.187   2
   1   4  -9 4229.15 490.239   1
  -1   4   8 173777. 1308.61   3
   1   4  -8 174986. 2705.04   1
  -1  -4   8 175201. 2170.98   2
   1  -4  -8 179351. 2334.87   1
   1  -4  -7 1211.24 211.754   1
   1   4  -7 959.413 255.318   1
  -1  -4   7 1593.60 234.240   2
  -1   4   7 1259.93 121.822   3
  -1  -4   6 17415.9 622.814   2
   1  -4  -6 18361.2 612.306   1
  -1   4   6 18642.0 445.111   3
   1   4  -6 18178.4 757.016   1
   1  -4  -5 1020.29 159.121   1
   1   4  -5 1341.58 239.858   1
  -1  -4   5 938.477 191.194   2
  -1   4   5 749.849 117.049   3
  -1   4   4 3795.17 224.406   3
  -1  -4   4 3297.24 265.774   2
   1  -4  -4 3578.75 223.294   1
   1  -4  -3 112162. 1033.12   1
  -1   4   3 111906. 1209.02   3
  -1   4   2 118632. 1265.42   3
  -1   4   1 1597.07 170.984   3
   1  -4   0 22782.7 517.059   2
  -1   4   0 23346.7 549.406   3
   1  -4   1 39271.4 715.495   2
  -1   4  -1 38429.4 598.219   1
  -1   4  -2 112321. 1225.56   1
   1  -4   2 112022. 1297.16   2
  -1   4  -3 123055. 1455.40   1
  -1  -4  -3 123373. 983.647   2
   1  -4   3 122228. 1421.84   2
   1  -4   4 7138.18 356.019   2
  -1   4  -4 7666.74 410.590   1
  -1  -4  -4 7198.48 373.029   1
  -1  -4  -4 6605.15 170.468   2
  -1  -4  -5 70952.9 583.230   4
  -1   4  -5 68706.7 1305.67   1
  -1  -4  -5 70314.8 1240.94   1
   1  -4   5 69506.3 1141.98   2
  -1  -4  -6 64607.9 1276.89   1
  -1  -4  -6 64532.4 577.261   4
   1  -4   6 63878.3 1124.24   2
  -1   4  -6 62873.3 1351.63   1
  -1   4  -6 63582.3 984.645   3
  -1  -4  -7 62748.1 1368.89   1
   1  -4   7 62201.5 1163.11   2
  -1  -4  -7 59831.3 618.465   4
  -1   4  -7 59595.2 980.554   3
  -1   4  -7 60061.9 1443.57   1
   1  -4   8 219.179 154.842   2
  -1   4  -8 22.3398 211.693   1
  -1   4  -8 218.791 105.511   3
  -1  -4  -8 325.898 193.321   1
  -1   4  -9 15091.0 839.153   1
   1  -4   9 16211.7 632.043   2
  -1  -4  -9 15634.1 799.562   1
  -1   4 -10 30027.7 1243.78   1
  -1  -4 -10 28631.1 1143.74   1
  -1  -4 -11 1376.75 349.099   1
  -1   4 -11 1596.50 381.384   1
  -1   4 -12 22495.9 1221.76   1
  -1  -4 -12 21332.7 1112.14   1
  -1  -4 -12 22767.3 494.439   4
  -1   4 -13 9619.95 882.586   1
  -1  -4 -13 9704.91 344.060   4
  -1  -4 -13 9956.15 802.843   1
  -1   4 -14 3478.84 279.829  10
  -1   4 -14 3371.89 249.880   5
  -1  -4 -14 3253.56 525.076   1
  -1   4 -14 3443.79 603.332   1
  -1  -4 -15 821.239 160.475  10
  -1  -4 -15 929.587 397.859   1
  -1   4 -15 912.595 401.663   1
  -1   4 -15 1072.84 237.326  10
  -1  -4 -16 1627.19 469.718   1
  -1   4 -16 1851.16 266.164  10
  -1   4 -16 1801.75 552.105   1
  -1  -4 -16 1598.53 203.623  10
  -1   4 -17 10746.9 516.067  10
  -1  -4 -17 10274.9 422.723  10
  -1   4 -18 13794.7 574.817  10
  -1  -4 -18 12781.8 467.615  10
  -1  -4 -19 1593.95 207.336  10
  -1   4 -19 1717.05 277.908  10
  -1   4 -20 2301.35 289.444  10
  -1  -4 -20 2037.87 211.973  10
  -1   4 -21 81.8384 196.096  10
  -1  -4 -21 345.903 140.390  10
  -1   4 -22 218.914 163.954  10
  -1   4 -23 1308.53 176.426  10
  -1   4 -24 3455.32 193.699  10
   1   5 -24 482.146 102.573   8
   1   5 -23 608.197 165.554  10
   1   5 -22 647.410 204.733  10
   1   5 -21 375.953 220.248  10
   1   5 -20 176.016 214.685  10
   1  -5 -19 7713.18 371.247  10
   1   5 -19 8337.23 455.927  10
   1   5 -19 7470.83 361.480  11
   1  -5 -18 2705.07 254.714  10
   1   5 -18 3144.19 324.995  10
   1   5 -18 2846.94 256.885  11
   1   5 -17 39.1654 160.621  11
   1  -5 -17 295.744 158.469  10
   1   5 -17 148.665 210.995  10
   1   5 -16 11688.1 450.784  11
   1  -5 -16 12151.5 441.520  10
   1   5 -16 12062.0 502.359  10
   1   5 -16 12050.0 1068.44   1
   1   5 -15 6463.45 338.662  11
   1   5 -15 7583.25 835.914   1
   1   5 -15 7026.03 377.618  10
   1  -5 -15 8075.95 756.076   1
   1   5 -14 461.026 362.697   1
   1  -5 -14 516.259 270.135   1
   1   5 -14-4.44144 161.283  10
   1  -5 -13 2549.54 403.219   1
   1   5 -13 2725.12 521.290   1
   1  -5 -12 1290.24 327.772   1
  -1  -5  12 1410.78 259.724   2
   1   5 -12 1259.19 380.377   1
   1   5 -11 13196.8 899.624   1
  -1  -5  11 13346.6 671.105   2
   1  -5 -11 12855.0 748.425   1
   1  -5 -10 6731.27 518.885   1
  -1  -5  10 7026.14 488.026   2
   1   5 -10 7228.19 666.218   1
   1  -5  -9 68268.3 1484.01   1
  -1  -5   9 66803.4 1424.79   2
   1   5  -9 66934.7 1779.32   1
   1  -5  -8 15530.6 661.078   1
  -1   5   8 15440.9 387.567   3
  -1  -5   8 14995.3 655.854   2
   1   5  -8 15056.0 812.065   1
   1  -5  -7 242390. 2466.70   1
  -1   5   7 240091. 1865.35   3
   1   5  -7 236236. 3031.83   1
  -1  -5   7 240599. 2611.48   2
   1   5  -6 29748.4 978.011   1
  -1  -5   6 30179.7 855.468   2
  -1   5   6 30513.3 628.586   3
   1  -5  -6 30563.9 746.460   1
  -1  -5   5 138142. 1794.76   2
  -1   5   5 139396. 1450.81   3
   1  -5  -5 139824. 1478.80   1
   1   5  -5 137871. 1989.27   1
  -1  -5   4 1900.34 235.130   2
  -1   5   4 1624.01 172.123   3
   1  -5  -4 1787.36 153.403   1
  -1   5   3 50362.7 867.349   3
   1  -5  -3 49623.3 578.934   1
  -1  -5   3 49553.8 971.573   2
  -1   5   2 52238.0 903.498   3
  -1  -5   2 52386.8 946.369   2
  -1   5   1 1310.40 176.852   3
  -1  -5   1 1276.44 185.127   2
  -1  -5   0 3075.79 222.820   2
   1  -5   0 3166.64 229.964   2
   1  -5   1 374343. 2720.78   2
  -1  -5  -1 372142. 2496.19   2
  -1   5  -1 371937. 2252.08   1
  -1   5  -2 12705.7 405.418   1
  -1  -5  -2 12875.6 371.670   2
   1  -5   2 12500.6 464.316   2
   1  -5   3 1960.01 218.454   2
  -1  -5  -3 2010.98 143.149   2
  -1   5  -3 1672.25 194.286   1
  -1  -5  -4 72613.7 705.874   2
   1  -5   4 75141.0 1216.60   2
  -1   5  -4 73161.3 1246.59   1
  -1   5  -5 4667.08 364.417   1
  -1  -5  -5 4763.22 337.277   1
  -1  -5  -5 4784.22 145.384   4
   1  -5   5 4589.47 328.958   2
  -1   5  -6 60695.1 1352.95   1
  -1  -5  -6 62263.3 579.303   4
  -1  -5  -6 62792.6 1258.93   1
   1  -5   6 62356.3 1196.28   2
   1  -5   7 3137.13 300.690   2
  -1  -5  -7 3136.48 139.137   4
  -1   5  -7 2874.56 346.688   1
  -1  -5  -7 3542.60 350.155   1
  -1   5  -7 2905.25 252.987   3
  -1  -5  -8 2965.19 347.944   1
  -1   5  -8 2931.14 258.275   3
  -1   5  -8 3213.27 398.318   1
  -1  -5  -8 2964.85 148.069   4
   1  -5   8 3109.11 309.908   2
  -1  -5  -9 16066.1 795.223   1
   1  -5   9 16195.3 672.761   2
  -1   5  -9 15650.7 860.452   1
  -1  -5  -9 16740.6 346.876   4
  -1   5 -10 81427.7 2067.58   1
  -1  -5 -10 80397.3 1887.02   1
  -1  -5 -10 81042.3 838.541   4
  -1  -5 -11 6461.41 245.276   4
  -1  -5 -11 6422.87 576.335   1
  -1   5 -11 7001.39 687.070   1
  -1  -5 -12 54745.9 1744.58   1
  -1   5 -12 52511.9 1875.55   1
  -1  -5 -13 44989.4 1648.29   1
  -1   5 -13 43140.9 1773.17   1
  -1   5 -14 2340.81 230.409   5
  -1  -5 -14 2446.87 455.821   1
  -1   5 -14 1654.15 463.113   1
  -1   5 -14 2528.35 265.312  10
  -1  -5 -15 16946.6 1109.60   1
  -1   5 -15 17942.9 1240.13   1
  -1   5 -15 17735.3 605.340  10
  -1   5 -16 2114.74 289.946  10
  -1  -5 -16 1961.24 483.029   1
  -1   5 -16 1374.22 418.414   1
  -1   5 -17 16170.8 609.225  10
  -1   5 -18 22101.6 708.954  10
  -1   5 -19 6350.53 409.368  10
  -1   5 -20 2100.22 283.697  10
  -1   5 -21 3902.52 316.394  10
  -1   5 -22 196.201 171.416  10
  -1   5 -23 6431.62 302.999  10
  -1   5 -24 88.7690 89.0795  10
   1   6 -24 63.9583 89.4276   8
   1   6 -23 651.567 158.310  10
   1   6 -22 744.904 188.937  10
   1   6 -21 344.669 210.946  10
   1   6 -20-16.5278 145.922  11
   1   6 -20 409.797 241.764  10
   1   6 -19 509.575 182.094  11
   1   6 -19 636.444 236.924  10
   1   6 -18 4392.64 308.524  11
   1   6 -18 4520.07 358.259  10
   1   6 -17 14921.9 523.181  11
   1   6 -17 15953.8 592.701  10
   1   6 -16 3799.68 297.452  11
   1   6 -16 3129.15 558.568   1
   1   6 -16 3870.75 314.622  10
   1   6 -15 7043.41 804.341   1
   1   6 -15 7935.42 406.267  10
   1   6 -15 6846.29 362.932  11
   1   6 -14 2756.10 250.045  10
   1   6 -14 2408.41 235.467  11
   1   6 -14 2926.43 575.956   1
   1  -6 -13 32783.6 1295.98   1
   1   6 -13 31965.8 1527.82   1
  -1  -6  12 922.965 254.331   2
   1   6 -12 781.575 321.690   1
   1  -6 -12 1403.21 329.901   1
   1  -6 -11 30335.7 1109.49   1
   1   6 -11 30930.5 1369.44   1
  -1  -6  11 32186.2 1086.59   2
  -1  -6  10 80264.1 1683.73   2
   1  -6 -10 80188.6 1684.49   1
   1   6 -10 80558.1 2090.15   1
  -1  -6   9 67996.1 1510.46   2
   1   6  -9 67414.1 1812.29   1
   1  -6  -9 66269.5 1418.82   1
   1   6  -8 99453.2 2078.05   1
  -1  -6   8 99673.6 1775.72   2
  -1   6   8 99112.7 1145.95   3
   1  -6  -8 99333.0 1614.26   1
  -1  -6   7 128982. 1969.98   2
   1   6  -7 128880. 2227.02   1
   1  -6  -7 129039. 1687.52   1
  -1   6   7 130088. 1426.17   3
   1   6  -6 93890.4 1770.92   1
   1  -6  -6 96392.3 1294.43   1
  -1   6   6 95318.0 1254.98   3
  -1  -6   6 96288.2 1625.28   2
  -1   6   5 32922.8 736.757   3
  -1  -6   5 32356.1 902.709   2
   1  -6  -5 32447.8 637.920   1
   1   6  -5 33227.4 983.461   1
  -1   6   4 1319.74 173.822   3
   1  -6  -4 1087.10 108.601   1
  -1  -6   4 1245.53 223.330   2
  -1  -6   3 13592.7 545.965   2
  -1   6   3 13428.5 493.849   3
  -1  -6   2 46248.7 954.780   2
  -1   6   2 46449.4 922.521   3
  -1  -6   1 69749.5 1123.18   2
  -1  -6   0 4054.24 271.138   2
   1  -6   0 3891.59 273.034   2
  -1   6  -1 177490. 1389.82   1
  -1  -6  -1 177533. 1706.06   2
   1  -6   1 178476. 1873.66   2
   1  -6   2 76942.2 1226.84   2
  -1  -6  -2 76347.3 1004.02   2
  -1   6  -2 73698.0 1001.86   1
  -1   6  -3 783.220 155.576   1
   1  -6   3 576.627 166.091   2
  -1  -6  -3 812.952 121.210   2
   1  -6   4 19650.9 669.332   2
  -1   6  -4 19943.0 656.949   1
  -1  -6  -4 18990.8 396.230   2
   1  -6   5 48022.3 1068.87   2
  -1  -6  -5 46519.3 455.679   4
  -1   6  -5 48269.0 1122.29   1
  -1   6  -6 1662.88 271.222   1
  -1  -6  -6 1664.44 233.903   1
   1  -6   6 2026.69 269.820   2
  -1  -6  -6 1765.23 103.015   4
  -1  -6  -7 13885.8 637.348   1
  -1   6  -7 14061.1 726.470   1
   1  -6   7 13534.4 625.813   2
  -1  -6  -7 13921.5 274.084   4
  -1   6  -8 49353.9 1431.49   1
  -1   6  -8 47809.2 1042.44   3
   1  -6   8 47307.4 1187.94   2
  -1  -6  -8 48003.6 1268.38   1
  -1  -6  -8 49316.5 557.549   4
  -1  -6  -9 9871.00 624.635   1
  -1   6  -9 9914.78 716.572   1
  -1   6  -9 9877.44 479.542   3
   1  -6   9 10733.5 588.929   2
  -1  -6  -9 10338.6 264.935   4
  -1  -6 -10 42981.8 1366.01   1
   1  -6  10 47672.8 1261.65   2
  -1   6 -10 43915.7 1531.30   1
  -1   6 -11 20206.2 1114.55   1
  -1  -6 -11 18387.7 956.414   1
  -1  -6 -12 74264.1 1996.88   1
  -1   6 -12 74746.0 2236.00   1
  -1  -6 -13 9560.35 755.497   1
  -1   6 -13 9674.72 417.235  10
  -1   6 -13 10740.9 901.650   1
  -1   6 -14 1669.43 478.707   1
  -1  -6 -14 1367.96 371.825   1
  -1   6 -14 1822.77 204.055  11
  -1   6 -14 1992.13 218.172   5
  -1   6 -14 2209.21 252.263  10
  -1   6 -15 584.522 308.268   1
  -1   6 -15 771.361 225.524  10
  -1   6 -15 372.902 165.158  11
  -1   6 -16 219.749 202.226  10
  -1   6 -16 403.584 180.454  11
  -1   6 -17 12685.4 546.103  10
  -1   6 -18 7730.26 451.703  10
  -1   6 -19 6810.21 416.645  10
  -1   6 -20 4520.00 347.751  10
  -1   6 -21-97.1600 181.026  10
  -1   6 -22 280.584 160.863  10
  -1   6 -23 5698.04 278.822  10
   1   7 -24 106.961 81.8896   8
   1   7 -23 453.081 148.368  10
   1   7 -22 4231.77 299.305  10
   1   7 -21 7492.87 399.964  10
   1   7 -20 2073.89 286.383  10
   1   7 -20 1641.52 201.376  11
   1   7 -19 63.2334 206.268  10
   1   7 -19-201.540 173.647  11
   1   7 -18 4585.64 330.321  11
   1   7 -18 5106.03 379.472  10
   1   7 -17 120.645 181.442  11
   1   7 -17 265.305 200.806  10
   1   7 -16 597.826 206.269  11
   1   7 -16 826.846 215.065  10
   1   7 -15 17097.7 1235.38   1
   1   7 -15 18620.7 595.601  10
   1   7 -15 17313.7 561.734  11
   1   7 -14 29459.8 1533.58   1
   1   7 -14 30172.0 698.065  11
   1   7 -14 30988.7 722.668  10
   1   7 -13 4831.60 653.132   1
  -1  -7  12 8913.07 629.765   2
   1   7 -12 9193.68 813.312   1
   1   7 -11 28315.4 1327.22   1
   1  -7 -11 27092.5 1013.49   1
  -1  -7  11 29070.7 1087.04   2
   1  -7 -10 2740.73 327.525   1
  -1  -7  10 3123.18 409.009   2
   1   7 -10 2384.69 411.640   1
  -1  -7   9 126308. 2163.48   2
   1  -7  -9 124864. 1904.43   1
   1   7  -9 128884. 2541.73   1
   1   7  -8 3067.86 428.762   1
  -1  -7   8 2273.08 332.531   2
   1  -7  -8 2875.09 278.178   1
   1   7  -7 48721.5 1382.58   1
  -1   7   7 49182.6 930.146   3
  -1  -7   7 48607.6 1255.23   2
   1  -7  -7 50254.4 980.540   1
  -1   7   6 2655.58 241.846   3
   1   7  -6 2540.00 341.243   1
   1  -7  -6 2794.04 212.998   1
  -1  -7   6 2736.99 331.092   2
   1   7  -5 14356.6 659.665   1
  -1   7   5 15102.6 547.905   3
  -1  -7   5 14576.9 651.556   2
   1  -7  -5 15076.6 389.050   1
  -1   7   4 72348.3 1225.64   3
  -1  -7   4 70811.1 1360.36   2
   1  -7  -4 67879.2 634.887   1
  -1   7   3 5489.86 352.795   3
  -1  -7   3 4815.74 364.921   2
  -1  -7   2 6976.80 410.883   2
  -1   7   2 6894.65 399.692   3
  -1  -7   1 10427.3 471.064   2
   1  -7  -1 8850.20 407.291   2
   1  -7   0 71527.1 1189.04   2
  -1  -7   0 72598.8 1176.69   2
   1  -7   1 1814.91 233.418   2
  -1   7  -1 1727.69 131.259   1
  -1  -7  -1 1814.20 197.200   2
  -1   7  -2 15182.0 447.019   1
   1  -7   2 15735.3 592.075   2
  -1  -7  -2 15854.0 488.035   2
   1  -7   3 77793.7 1360.49   2
  -1  -7  -3 78286.7 1034.46   2
  -1   7  -3 78587.8 1180.13   1
  -1  -7  -4 15743.5 408.749   2
   1  -7   4 15665.3 640.929   2
  -1   7  -4 15986.3 593.447   1
  -1  -7  -5 956.652 95.6452   2
  -1   7  -5 1077.10 218.167   1
   1  -7   5 1062.59 224.432   2
   1  -7   6 175265. 2307.74   2
  -1   7  -6 172422. 2384.94   1
   1  -7   7 41374.3 1134.27   2
  -1   7  -7 41571.7 1241.44   1
  -1  -7  -8 5145.53 428.556   1
   1  -7   8 5360.01 443.679   2
  -1   7  -8 5110.00 502.612   1
  -1   7  -8 4791.34 388.471   3
   1  -7   9 1434.97 267.543   2
  -1   7  -9 1652.83 348.197   1
  -1   7  -9 1299.61 214.014   3
  -1  -7  -9 1453.48 255.981   1
  -1   7 -10 81056.8 2112.57   1
  -1  -7 -10 79138.8 1832.60   1
   1  -7  10 83530.5 1749.91   2
  -1  -7 -11 2788.96 382.258   1
  -1   7 -11 3191.51 505.282   1
  -1   7 -12 11846.9 929.356   1
  -1  -7 -12 11770.6 797.538   1
  -1   7 -13 32386.0 1551.87   1
  -1   7 -13 31733.3 687.371  11
  -1   7 -13 31399.5 742.842  10
  -1  -7 -13 31532.6 1329.21   1
  -1   7 -13 32152.4 653.494   5
  -1   7 -14 15817.6 558.790  10
  -1   7 -14 13564.2 1060.81   1
  -1   7 -14 15269.8 481.183   5
  -1   7 -14 14270.4 483.049  11
  -1   7 -15 17560.2 1240.61   1
  -1   7 -15 18171.5 612.355  10
  -1   7 -15 17423.1 547.361  11
  -1   7 -16 9524.49 473.576  10
  -1   7 -16 9030.69 404.111  11
  -1   7 -17 4852.11 320.049  11
  -1   7 -17 5402.03 372.238  10
  -1   7 -18 11929.0 439.761  11
  -1   7 -18 12531.9 537.663  10
  -1   7 -19 801.078 234.716  10
  -1   7 -20 7744.34 414.515  10
  -1   7 -21 372.865 175.586  10
  -1   7 -22 3229.70 248.308  10
  -1   7 -23 865.167 142.583  10
   1   8 -23-86.5796 118.499  10
   1   8 -22 301.359 156.987  10
   1   8 -21 9506.38 425.483  10
   1   8 -21 7677.26 316.745  11
   1   8 -20 11016.8 417.336  11
   1   8 -20 11887.9 506.712  10
   1   8 -19 5017.03 365.607  10
   1   8 -19 4232.66 309.687  11
   1   8 -18 28796.4 735.501  11
   1   8 -18 30329.5 808.828  10
   1   8 -17 15626.7 578.853  10
   1   8 -17 14636.4 546.228  11
   1   8 -16 730.304 218.572  10
   1   8 -16 1159.68 238.551  11
   1   8 -15 6038.17 766.531   1
   1   8 -15 6136.15 367.169  11
   1   8 -15 6647.54 373.910  10
   1   8 -14 25475.4 664.288  11
   1   8 -14 24707.7 653.665  10
   1   8 -14 25013.6 1428.40   1
   1   8 -13 1850.12 489.033   1
   1   8 -13 1983.37 218.515  11
   1   8 -13 2338.97 224.288  10
   1   8 -12 9725.29 840.086   1
  -1  -8  12 9358.78 674.884   2
   1   8 -11 13509.3 948.073   1
  -1  -8  11 13749.8 792.766   2
  -1  -8  10 11438.3 707.366   2
   1   8 -10 12413.3 854.118   1
  -1  -8   9 50643.5 1415.59   2
   1   8  -9 49245.1 1592.10   1
  -1  -8   8 40840.1 1248.31   2
   1   8  -8 40363.6 1352.42   1
  -1   8   7 12070.2 505.727   3
   1   8  -7 11661.2 701.923   1
  -1  -8   7 11461.1 651.949   2
  -1  -8   6 56059.1 1367.26   2
   1   8  -6 54107.6 1388.69   1
  -1   8   6 56887.8 1127.94   3
  -1   8   5 2200.11 246.154   3
  -1  -8   5 2170.66 311.002   2
   1   8  -5 2726.78 331.622   1
   1   8  -4 8058.16 475.223   1
  -1   8   4 9562.46 483.993   3
  -1  -8   4 8562.41 516.800   2
  -1   8   3 11607.0 538.579   3
  -1  -8   3 11538.7 573.542   2
  -1   8   2 55743.8 1182.95   3
  -1  -8   2 56422.9 1194.55   2
   1  -8  -1 1786.46 227.800   2
  -1  -8   1 1633.30 236.935   2
  -1  -8   0 634.074 179.578   2
   1  -8   0 668.482 176.779   2
   1  -8   1 156007. 1967.81   2
  -1  -8  -1 154640. 1791.44   2
  -1   8  -2 16689.2 464.967   1
   1  -8   2 17194.3 663.752   2
  -1  -8  -2 17801.8 563.675   2
  -1   8  -3 76381.8 1174.70   1
  -1  -8  -3 76591.8 1102.88   2
   1  -8   3 77115.6 1441.98   2
  -1   8  -4 336.216 145.610   1
   1  -8   4 341.802 189.033   2
  -1  -8  -4 554.703 113.398   2
   1  -8   5 945.330 243.461   2
  -1   8  -5 1105.21 213.092   1
  -1  -8  -5 1050.70 117.504   2
   1  -8   6 5626.28 456.241   2
  -1   8  -6 5893.95 457.929   1
   1  -8   7 15378.1 741.420   2
  -1   8  -7 16406.9 793.875   1
  -1   8  -8 40371.9 1107.41   3
   1  -8   8 42252.0 1241.45   2
  -1   8  -8 39744.6 1308.54   1
  -1   8  -9 87.9106 225.745   1
  -1   8  -9 149.664 144.650   3
   1  -8   9 162.824 204.443   2
  -1   8 -10 7064.07 660.283   1
   1  -8  10 7620.68 587.532   2
  -1   8 -11 11451.8 865.205   1
  -1   8 -12 17044.2 1086.48   1
  -1   8 -13 775.361 175.531   5
  -1   8 -13 808.730 194.954  11
  -1   8 -13 620.054 188.646  10
  -1   8 -14 597.835 184.929  10
  -1   8 -14 887.615 195.001   5
  -1   8 -14 477.411 298.112   1
  -1   8 -14 707.489 187.107  11
  -1   8 -15 240.873 173.487  11
  -1   8 -15 211.305 186.911  10
  -1   8 -15 362.868 416.716   1
  -1   8 -16 1692.83 231.904  11
  -1   8 -16 1938.97 269.051  10
  -1   8 -17 22098.1 678.651  10
  -1   8 -17 20977.0 618.956  11
  -1   8 -18 3575.84 289.552  11
  -1   8 -18 3780.98 325.381  10
  -1   8 -19 17644.7 593.795  10
  -1   8 -20 15542.5 537.047  10
  -1   8 -21 54.8410 152.887  10
  -1   8 -22 2325.99 201.012  10
  -1   8 -23 3822.26 206.794  10
   1   9 -22 2899.52 228.032  10
   1   9 -21 3619.52 281.881  10
   1   9 -21 3115.96 218.448  11
   1   9 -20 654.159 183.359  11
   1   9 -20 457.926 190.840  10
   1   9 -19 21.1610 192.181  11
   1   9 -19 107.740 189.989  10
   1   9 -18 8512.70 429.687  11
   1   9 -18 9591.79 466.356  10
   1   9 -17 3938.16 338.313  11
   1   9 -17 3757.93 315.836  10
   1   9 -16 36930.6 848.832  10
   1   9 -16 36472.6 844.084  11
   1   9 -15 9327.23 887.195   1
   1   9 -15 10512.8 470.929  11
   1   9 -15 10651.2 458.476  10
   1   9 -14 63932.1 1083.03  11
   1   9 -14 61763.7 2199.98   1
   1   9 -14 65442.7 1063.25  10
   1   9 -13 1363.66 374.580   1
   1   9 -13 1884.08 236.786  11
  -1  -9  13 2237.98 420.129   2
   1   9 -13 1848.29 218.420  10
   1   9 -12 6884.63 729.785   1
  -1  -9  12 7526.20 636.687   2
   1   9 -11 1317.12 367.580   1
  -1  -9  11 1515.36 310.209   2
   1   9 -10 13741.7 903.023   1
  -1  -9  10 14312.7 826.177   2
  -1  -9   9 56842.1 1566.08   2
   1   9  -9 55378.0 1699.88   1
  -1  -9   8 2462.22 375.626   2
   1   9  -8 3292.80 443.942   1
  -1  -9   7 2997.89 379.585   2
  -1   9   7 2880.03 288.351   3
   1   9  -7 3451.02 394.715   1
  -1   9   6 2756.44 291.716   3
  -1  -9   6 2919.12 389.763   2
   1   9  -6 2612.91 350.883   1
  -1  -9   5 20054.4 839.007   2
  -1   9   5 20027.7 731.778   3
   1   9  -5 19448.7 785.128   1
  -1  -9   4 1560.89 295.211   2
  -1   9   4 1263.02 224.077   3
   1   9  -4 1404.06 236.118   1
   1   9  -3 34563.3 911.589   1
  -1  -9   3 35242.6 1033.89   2
  -1   9   3 35484.8 993.866   3
  -1   9   2 49177.5 1180.17   3
  -1  -9   2 49291.8 1181.04   2
  -1  -9   1 88163.6 1534.70   2
   1  -9  -1 84605.9 1433.71   2
  -1  -9   0 34620.7 919.437   2
   1  -9   0 33215.5 916.009   2
   1  -9   1 63307.6 1307.36   2
  -1  -9  -1 63782.9 1202.94   2
  -1   9  -2 50327.0 795.458   1
   1  -9   2 52662.3 1222.34   2
  -1  -9  -2 51903.0 1029.36   2
  -1  -9  -3 8835.37 400.207   2
   1  -9   3 9537.92 554.749   2
  -1   9  -3 8216.14 385.069   1
   1  -9   4 60169.6 1380.40   2
  -1  -9  -4 59040.2 973.196   2
  -1   9  -4 59501.5 1161.75   1
  -1   9  -5 5932.07 420.179   1
   1  -9   5 5102.06 447.076   2
   1  -9   6 70694.6 1596.97   2
  -1   9  -6 68777.6 1500.83   1
  -1   9  -7 144589. 2375.24   1
   1  -9   7 148765. 2402.49   2
  -1   9  -8 3710.55 387.139   3
  -1   9  -8 3908.66 446.154   1
   1  -9   8 3272.52 418.372   2
  -1   9  -9 7251.42 517.849   3
  -1   9  -9 7269.51 623.512   1
   1  -9   9 7296.68 583.371   2
   1  -9  10 6094.16 546.015   2
  -1   9 -10 6468.98 643.543   1
  -1   9 -11 18894.3 1093.06   1
  -1   9 -12 31782.5 1472.42   1
  -1   9 -12 30677.0 699.708  10
  -1   9 -12 31907.4 709.534  11
  -1   9 -13 5557.84 333.275  10
  -1   9 -13 5037.49 634.294   1
  -1   9 -13 5475.33 282.627   5
  -1   9 -13 5400.55 336.948  11
  -1   9 -14 8679.02 419.511  10
  -1   9 -14 8131.28 410.423  11
  -1   9 -14 7894.63 838.626   1
  -1   9 -15 1512.52 232.148  11
  -1   9 -15 1370.34 227.370  10
  -1   9 -16 12512.0 505.755  11
  -1   9 -16 12721.7 515.579  10
  -1   9 -17 4090.32 323.552  11
  -1   9 -17 4402.27 337.687  10
  -1   9 -18-3.75809 185.204  10
  -1   9 -18 250.361 183.474  11
  -1   9 -19 6448.50 334.460  11
  -1   9 -19 7231.59 387.853  10
  -1   9 -20 10430.4 427.190  10
  -1   9 -21 25.1333 145.627  10
  -1   9 -22 5428.71 264.977  10
  -1   9 -23 1054.35 120.126  10
   1  10 -22-359.417 83.2277  11
   1  10 -22 310.790 125.629  10
   1  10 -21 5744.46 281.138  11
   1  10 -21 5879.25 317.867  10
   1  10 -20 14224.5 505.822  10
   1  10 -20 14241.5 476.494  11
   1  10 -19 1096.64 220.821  10
   1  10 -19 1223.35 226.788  11
   1  10 -18 23755.6 689.080  10
   1  10 -18 24262.6 694.062  11
   1  10 -17 13142.5 536.977  11
   1  10 -17 13515.1 532.303  10
   1  10 -16 4104.77 349.078  11
   1  10 -16 4353.04 333.863  10
   1  10 -15 5733.27 373.745  11
   1  10 -15 6199.47 367.160  10
   1  10 -14 41373.2 842.966  10
   1  10 -14 40400.1 881.034  11
   1  10 -13 5507.02 345.331  11
   1  10 -13 4993.08 653.461   1
  -1 -10  13 5917.15 602.880   2
   1  10 -13 5664.20 319.570  10
   1  10 -12 25223.6 1326.98   1
   1  10 -12 27414.9 629.856  10
   1  10 -12 27037.7 665.435  11
  -1 -10  12 27543.7 1220.83   2
  -1 -10  11 14478.6 883.502   2
   1  10 -11 14613.5 986.898   1
  -1 -10  10 122.907 247.823   2
   1  10 -10 290.862 235.413   1
   1  10  -9 31044.1 1278.47   1
  -1 -10   9 32298.0 1233.81   2
   1  10  -8 38313.6 1352.32   1
  -1 -10   8 39219.2 1327.67   2
   1  10  -7 5219.74 501.470   1
  -1  10   7 5270.62 398.290   3
  -1 -10   7 4524.51 479.296   2
  -1 -10   6 52181.6 1448.08   2
  -1  10   6 53041.9 1249.44   3
   1  10  -6 50940.6 1373.88   1
  -1  10   5 322.294 174.078   3
   1  10  -5 462.545 204.975   1
  -1 -10   5 382.262 236.806   2
  -1  10   4 5728.21 434.538   3
  -1 -10   4 6023.79 495.381   2
   1  10  -4 5036.57 389.781   1
  -1 -10   3 25494.5 928.079   2
  -1  10   3 25909.0 902.339   3
   1  10  -3 25613.0 793.757   1
  -1  10   2 976.308 253.766   3
  -1 -10   2 868.567 249.282   2
  -1 -10   1 20256.2 776.807   2
   1 -10  -1 20152.6 740.114   2
   1 -10   0 52005.5 1215.32   2
  -1 -10   0 52231.9 1198.40   2
   1 -10   1 105174. 1787.59   2
  -1 -10  -1 105341. 1650.93   2
   1 -10   2 21110.1 822.459   2
  -1 -10  -2 20430.4 685.895   2
   1 -10   3 34871.4 1080.17   2
  -1  10  -3 34172.9 762.267   1
  -1 -10  -3 34461.0 844.281   2
   1 -10   4 530.455 259.402   2
  -1 -10  -4 471.247 121.310   2
  -1  10  -4 428.597 157.397   1
  -1  10  -5 4937.18 385.855   1
   1 -10   5 5056.87 484.088   2
  -1  10  -6 14449.8 691.324   1
   1 -10   6 13603.5 744.004   2
   1 -10   7 1165.28 297.125   2
  -1  10  -7 880.296 220.830   1
  -1  10  -8 47088.4 1347.20   3
  -1  10  -8 48401.4 1465.87   1
   1 -10   8 48621.3 1467.96   2
  -1  10  -9 11923.6 791.313   1
  -1  10  -9 11650.6 675.262   3
   1 -10   9 12639.3 779.430   2
   1 -10  10 1497.64 342.442   2
  -1  10 -10 1767.85 394.938   1
  -1  10 -11-174.254 303.140   1
  -1  10 -12 5.57678 136.759  10
  -1  10 -12 366.239 158.512  11
  -1  10 -12 156.778 299.716   1
  -1  10 -13 1776.50 241.136  11
  -1  10 -13 1254.13 364.145   1
  -1  10 -13 1670.84 212.027  10
  -1  10 -13 1874.03 194.804   5
  -1  10 -14 3534.88 307.594  11
  -1  10 -14 3834.74 600.966   1
  -1  10 -14 3692.65 299.593  10
  -1  10 -15 6065.85 376.434  11
  -1  10 -15 6137.84 366.356  10
  -1  10 -16 3630.40 311.410  10
  -1  10 -16 3409.77 307.950  11
  -1  10 -17 4686.69 337.143  10
  -1  10 -17 4632.02 338.290  11
  -1  10 -18 7066.37 387.321  11
  -1  10 -18 7331.67 388.181  10
  -1  10 -19 522.953 171.889  11
  -1  10 -19 593.431 188.468  10
  -1  10 -20 20398.0 555.839  10
  -1  10 -20 17487.3 462.424  11
  -1  10 -21 2225.79 204.673  10
  -1  10 -22 7071.31 270.744  10
   1  11 -23 2925.94 145.737   8
   1  11 -22 222.340 85.5616  11
   1  11 -21 1926.88 179.311  11
   1  11 -21 2205.13 201.608  10
   1  11 -20 86.2402 147.426  10
   1  11 -20-46.8001 162.225  11
   1  11 -19 7507.63 387.496  11
   1  11 -19 7726.26 389.985  10
   1  11 -18 819.668 226.036  11
   1  11 -18 904.913 212.846  10
   1  11 -17 4460.25 360.590  11
   1  11 -17 3867.10 302.724  10
   1  11 -16 1275.39 211.348  10
   1  11 -16 1638.28 280.428  11
   1  11 -15 1442.57 255.946  11
   1  11 -15 1732.55 234.897  10
   1  11 -14 400.884 386.534   1
   1  11 -14 372.736 207.973  11
   1  11 -14 203.518 164.368  10
   1  11 -13 3411.00 266.914  10
   1  11 -13 3497.87 302.789  11
  -1 -11  13 4064.88 525.023   2
   1  11 -13 3283.27 547.333   1
   1  11 -12 4178.34 301.569  11
  -1 -11  12 3976.74 538.505   2
   1  11 -12 4045.67 554.550   1
   1  11 -12 4598.73 276.039  10
   1  11 -11 1406.00 201.329  11
  -1 -11  11 1375.81 356.396   2
   1  11 -11 1021.48 301.300   1
   1  11 -10 36655.7 1450.68   1
  -1 -11  10 37276.2 1414.67   2
   1  11  -9 8229.20 671.081   1
  -1 -11   9 7623.29 650.129   2
   1  11  -8 52031.1 1569.26   1
  -1 -11   8 52800.7 1599.48   2
   1  11  -7 5845.33 524.854   1
  -1 -11   7 5452.02 533.419   2
  -1  11   7 5764.74 439.530   3
   1  11  -6 15761.3 770.623   1
  -1 -11   6 16212.5 851.159   2
  -1  11   6 16940.5 749.325   3
  -1  11   5 2015.12 293.150   3
  -1 -11   5 1772.36 344.579   2
   1  11  -5 1337.51 239.826   1
  -1  11   4 53723.8 1359.20   3
   1  11  -4 52873.4 1226.58   1
  -1 -11   4 53789.2 1440.90   2
   1  11  -3 36106.9 927.485   1
  -1  11   3 36973.2 1139.25   3
  -1 -11   3 36008.2 1157.10   2
   1  11  -2 11363.8 482.907   1
  -1 -11   2 11344.9 648.317   2
  -1  11   2 12282.5 672.812   3
  -1 -11   1 56053.5 1354.27   2
  -1 -11   0 1025.41 227.534   2
   1 -11   0 1176.74 241.636   2
   1 -11   1 214219. 2734.13   2
  -1 -11  -1 212095. 2520.16   2
  -1 -11  -2 1475.85 222.436   2
   1 -11   2 1141.45 270.465   2
   1 -11   3 14784.4 745.980   2
  -1 -11  -3 14859.6 590.073   2
   1 -11   4 3158.33 388.126   2
  -1 -11  -4 3235.88 272.578   2
  -1  11  -5 15263.3 650.314   1
   1 -11   5 16137.5 833.940   2
  -1  11  -6 70424.0 1522.14   1
   1 -11   6 71291.2 1760.52   2
   1 -11   7 23418.7 1045.18   2
  -1  11  -7 22400.3 934.886   1
   1 -11   8 4894.31 522.106   2
  -1  11  -8 4815.33 488.348   1
  -1  11  -8 4848.05 495.820   3
   1 -11   9-97.3620 263.693   2
  -1  11  -9 140.349 202.351   3
  -1  11  -9 246.461 222.813   1
  -1  11 -10 690.027 305.076   1
   1 -11  10 1507.44 367.406   2
  -1  11 -11 1255.74 312.691   1
  -1  11 -11 1531.86 229.866  11
  -1  11 -12 122.357 135.749  10
  -1  11 -12 61.2705 280.650   1
  -1  11 -12 141.349 163.685  11
  -1  11 -13 2120.44 263.551  11
  -1  11 -13 2079.51 233.321  10
  -1  11 -13 1719.49 428.233   1
  -1  11 -14 3562.70 318.761  11
  -1  11 -14 3302.20 270.194  10
  -1  11 -15 909.977 205.694  10
  -1  11 -15 1071.54 242.054  11
  -1  11 -16 548.575 210.008  11
  -1  11 -16 658.310 196.966  10
  -1  11 -17 4327.45 338.334  11
  -1  11 -17 4220.51 310.293  10
  -1  11 -18 121.790 181.681  11
  -1  11 -18 213.930 176.435  10
  -1  11 -19 8818.82 382.728  11
  -1  11 -19 9480.05 400.262  10
  -1  11 -20 2497.70 222.375  10
  -1  11 -20 2424.91 209.015  11
  -1  11 -21 5979.33 269.471  10
  -1  11 -22 10960.9 302.179  10
   1  12 -21 2037.58 176.408  11
   1  12 -21 2797.88 196.493  10
   1  12 -20 24698.1 592.141  11
   1  12 -20 24349.5 584.575  10
   1  12 -19-183.549 194.483  11
   1  12 -19 135.496 156.419  10
   1  12 -18 28677.9 696.486  10
   1  12 -18 30026.4 751.968  11
   1  12 -17 5524.86 379.390  11
   1  12 -17 5680.20 351.019  10
   1  12 -16 1355.64 255.904  11
   1  12 -16 2065.10 250.272  10
   1  12 -15 7157.49 431.989  11
   1 -12 -15 6043.46 358.236   6
   1  12 -15 6308.70 354.561  10
   1  12 -14 51740.7 943.187  10
   1  12 -14 51090.9 1021.28  11
   1  12 -13 1646.89 389.403   1
   1  12 -13 1958.78 218.369  10
  -1 -12  13 1701.33 395.858   2
   1  12 -13 1901.03 258.780  11
   1  12 -12 23681.1 659.593  11
  -1 -12  12 24143.3 1210.61   2
   1  12 -12 22667.3 1238.97   1
   1  12 -11 20195.3 1129.92   1
   1  12 -11 22562.4 621.665  11
  -1 -12  11 21648.2 1138.58   2
   1  12 -10 813.909 176.410  11
  -1 -12  10 673.175 295.646   2
   1  12 -10 517.645 243.327   1
  -1 -12   9 882.599 303.978   2
   1  12  -9 1003.77 287.881   1
  -1 -12   8 15115.0 904.158   2
   1  12  -8 15312.7 863.440   1
  -1  12   7 21708.7 876.312   3
   1  12  -7 20925.2 946.098   1
  -1 -12   7 21933.3 1053.92   2
   1  12  -6 26011.4 987.950   1
  -1 -12   6 26781.1 1122.61   2
  -1  12   6 27375.2 998.937   3
  -1  12   5 2362.31 324.410   3
   1  12  -5 2264.72 299.943   1
  -1 -12   5 2521.25 406.146   2
  -1  12   4 976.000 267.304   3
  -1 -12   4 791.473 253.798   2
   1  12  -4 1052.83 213.583   1
  -1 -12   3 669.095 269.289   2
  -1  12   3 1072.18 285.192   3
  -1  12   2 494.565 253.672   3
  -1 -12   2 500.883 231.769   2
  -1 -12   1 8988.20 582.512   2
  -1  12   1 9501.70 631.963   3
   1 -12   0 15888.1 746.115   2
  -1 -12   0 16278.1 750.724   2
   1 -12   1 228.284 221.315   2
  -1 -12  -1 380.277 181.787   2
  -1 -12  -2 81894.6 1545.56   2
   1 -12   2 82811.4 1782.41   2
   1 -12   3 4399.47 446.065   2
  -1 -12  -3 4083.17 340.038   2
   1 -12   4 3974.96 453.650   2
   1 -12   5 58178.7 1610.66   2
   1 -12   6 12623.4 787.611   2
  -1  12  -7 6428.93 574.473   3
   1 -12   7 5978.98 574.336   2
  -1  12  -8 22174.0 1046.63   3
   1 -12   8 21922.1 1078.28   2
  -1  12  -9 26952.0 1130.04   3
  -1  12  -9 25663.7 1117.99   1
   1 -12   9 27304.4 1213.84   2
  -1  12 -10 3589.54 480.130   1
   1 -12  10 3460.70 326.377   6
  -1  12 -10 3577.45 280.155  11
  -1  12 -11 16418.4 1009.20   1
  -1  12 -11 15526.7 538.157  11
  -1  12 -12 901.141 180.102  10
  -1  12 -12 777.483 210.892  11
  -1  12 -13 5105.06 303.796  10
  -1  12 -13 5378.31 370.549  11
  -1  12 -14 1313.91 201.853  10
  -1  12 -14 1191.11 251.222  11
  -1  12 -15 211.023 215.726  11
  -1  12 -15 102.961 168.274  10
  -1  12 -16 1409.54 251.578  11
  -1  12 -16 942.487 201.985  10
  -1  12 -17 82.5540 153.207  10
  -1  12 -17 406.232 220.057  11
  -1  12 -18 7787.55 395.298  11
  -1  12 -18 8990.46 386.535  10
  -1  12 -19 12486.6 423.081  10
  -1  12 -19 11141.6 420.978  11
  -1  12 -20 11613.6 368.429  11
  -1  12 -20 12918.6 398.869  10
  -1  12 -21 2284.30 170.262  10
   1  13 -21 4743.78 223.844  11
   1  13 -20-71.4855 148.986  11
   1  13 -20 163.340 117.484  10
   1  13 -19 20652.0 575.517  11
   1  13 -19 19185.3 519.750  10
   1  13 -18 2841.75 291.692  11
   1  13 -18 2933.77 241.384  10
   1  13 -17 9974.42 477.506  11
   1  13 -17 9864.55 420.724  10
   1  13 -16 4124.76 294.524  10
   1  13 -16 4662.70 364.896  11
   1  13 -15 1847.70 232.543  10
   1 -13 -15 1654.77 229.888   6
   1  13 -15 2324.96 299.041  11
   1  13 -14 6541.44 347.544  10
   1  13 -14 5589.47 390.459  11
   1 -13 -14 5781.50 357.183   6
  -1 -13  13 10175.3 814.662   2
   1  13 -13 10969.5 507.532  11
   1 -13 -13 10250.9 450.643   6
   1 -13 -12 4588.34 317.946   6
   1  13 -12 5498.69 358.780  11
  -1 -13  12 5365.30 619.211   2
  -1 -13  11 5302.99 600.714   2
   1  13 -11 6207.79 365.238  11
   1 -13 -11 5852.75 338.687   6
   1 -13 -10 51897.6 927.815   6
  -1 -13  10 50854.2 1756.92   2
   1  13 -10 51963.0 919.443  11
   1  13  -9 6970.19 343.206  11
  -1 -13   9 6741.03 398.044   6
  -1 -13   9 6669.01 672.232   2
  -1 -13   8 30965.2 1327.85   2
  -1  13   7 707.012 222.807   3
  -1 -13   7 532.699 277.728   2
  -1 -13   6 12372.9 820.593   2
  -1  13   6 11457.5 685.427   3
  -1  13   5 21542.0 938.338   3
  -1 -13   5 20969.7 1017.10   2
  -1 -13   4 50839.9 1527.77   2
  -1  13   4 51350.5 1465.05   3
  -1  13   3 1249.04 290.652   3
  -1 -13   3 901.681 325.169   2
  -1 -13   2 20080.7 927.922   2
  -1  13   2 20431.0 942.750   3
  -1  13   1 10274.4 690.560   3
  -1 -13   1 8860.52 612.572   2
  -1  13   0 3180.28 439.869   3
  -1 -13   0 2849.25 365.297   2
   1 -13   1 147978. 2466.33   2
  -1 -13  -1 152838. 2333.64   2
  -1 -13  -2 1434.11 263.981   2
   1 -13   2 1500.55 346.759   2
   1 -13   3 68964.9 1747.36   2
  -1 -13  -3 68467.8 1420.47   2
   1 -13   4 16359.7 878.146   2
   1 -13   5 5124.26 538.792   2
  -1  13  -6 34232.6 1317.94   3
   1 -13   6 34915.3 1334.85   2
  -1  13  -7 4726.14 536.220   3
   1 -13   7 4701.45 554.311   2
  -1  13  -8 17106.7 965.462   3
   1 -13   8 16512.0 975.783   2
  -1  13  -9 1711.76 354.514   3
   1 -13   9 1350.85 372.441   2
   1 -13   9 1330.82 235.201   6
  -1  13  -9 1405.84 207.386  11
   1 -13  10 960.934 255.085   6
  -1  13 -10 1819.86 232.966  11
  -1  13 -11 260.932 185.926  11
  -1  13 -12 1657.72 256.485  11
  -1  13 -13 2632.83 242.288  10
  -1  13 -13 2156.40 281.007  11
  -1  13 -14 342.296 153.559  10
  -1  13 -14 575.916 235.846  11
  -1  13 -15 7334.15 430.203  11
  -1  13 -15 6590.49 345.479  10
  -1  13 -16 1061.70 247.767  11
  -1  13 -16 1018.25 189.823  10
  -1  13 -17 2481.76 287.122  11
  -1  13 -17 2233.73 225.574  10
  -1  13 -18 1717.62 233.011  11
  -1  13 -18 2108.13 213.601  10
  -1  13 -19 5100.74 289.378  11
  -1  13 -19 5234.07 270.293  10
  -1  13 -20 154.414 108.813  10
  -1  13 -20 176.619 116.909  11
  -1  13 -21 4237.25 180.065  10
   1  14 -21 1417.15 129.657  11
   1  14 -20 3247.79 225.881  11
   1  14 -19 2208.71 231.214  11
   1  14 -19 2095.52 179.846  10
   1  14 -18 2266.55 263.128  11
   1  14 -18 1999.41 203.185  10
   1  14 -17 753.592 242.789  11
   1  14 -17 519.844 164.175  10
   1  14 -16 80.0418 216.974  11
   1  14 -16 441.874 168.324  10
   1  14 -15 333.132 236.626  11
   1  14 -14 8998.41 463.999  11
  -1 -14  14 9421.88 433.006   7
   1 -14 -13 1772.63 230.720   6
   1  14 -13 1442.10 258.637  11
   1  14 -12 2070.27 275.266  11
   1 -14 -12 1818.81 228.576   6
  -1 -14  12 2354.81 487.570   2
  -1 -14  11 899.836 347.052   2
   1  14 -11 1439.36 224.506  11
   1 -14 -11 1140.41 212.256   6
   1 -14 -10 42549.9 871.801   6
   1  14 -10 45742.7 881.394  11
  -1 -14  10 41900.1 1630.15   2
   1 -14  -9 13183.4 478.729   6
   1  14  -9 14348.1 489.515  11
  -1 -14   9 14112.7 955.707   2
  -1 -14   9 13251.2 554.902   6
   1  14  -8 74967.5 1058.05  11
  -1 -14   8 77222.7 2153.52   2
  -1 -14   8 75623.4 1237.63   6
  -1 -14   7 18601.1 1046.79   2
  -1 -14   6 349.379 306.381   2
  -1  14   6 365.099 232.010   3
  -1  14   5 1123.33 293.946   3
  -1 -14   5 719.808 306.798   2
  -1 -14   4 1397.10 355.380   2
  -1  14   4 750.101 245.822   3
  -1  14   3 879.368 300.330   3
  -1 -14   3 1059.07 316.425   2
  -1 -14   2 9617.68 696.388   2
  -1  14   2 9226.02 680.448   3
  -1  14   1 16458.1 902.885   3
  -1 -14   1 14781.6 809.141   2
  -1 -14   0 21085.4 928.973   2
  -1  14   0 20372.2 1022.45   3
  -1  14  -1 20557.2 1025.76   3
  -1 -14  -1 18793.0 846.469   2
  -1 -14  -2 2583.90 357.326   2
   1 -14   2 2093.86 378.893   2
  -1  14  -2 2515.63 429.955   3
  -1 -14  -3 13120.8 655.875   2
   1 -14   3 13790.3 825.154   2
  -1  14  -3 13795.1 886.800   3
  -1  14  -4 31187.8 1298.10   3
   1 -14   4 30709.7 1245.53   2
   1 -14   5 41124.6 1464.62   2
  -1  14  -5 41924.4 1530.45   3
   1 -14   6 4068.28 524.545   2
  -1  14  -6 3912.80 493.003   3
  -1  14  -7 4488.27 547.869   3
   1 -14   7 4424.48 543.011   2
  -1  14  -8 9868.77 767.783   3
   1 -14   8 9410.72 484.364   6
  -1  14  -8 9791.22 408.855  11
   1 -14   8 10368.7 795.744   2
  -1  14  -9 14258.4 502.203  11
  -1  14  -9 13231.9 865.312   3
   1 -14   9 12936.8 573.010   6
   1 -14  10 50623.8 1132.95   6
  -1  14 -10 52105.9 968.170  11
  -1  14 -11 10763.0 475.230  11
  -1  14 -12 1240.74 249.966  11
  -1  14 -13 1160.37 236.014  11
  -1  14 -14 422.701 226.301  11
  -1  14 -15 753.697 235.482  11
  -1  14 -15 650.166 167.756  10
  -1  14 -16 3699.72 321.099  11
  -1  14 -16 3752.95 256.759  10
  -1  14 -17 3714.57 253.338  10
  -1  14 -17 4236.28 319.384  11
  -1  14 -18 91.2210 116.273  10
  -1  14 -18 0.82140 170.892  11
  -1  14 -19 3813.20 216.505  10
  -1  14 -19 3741.91 249.438  11
  -1  14 -20 1307.15 143.263  11
  -1  14 -20 1156.06 116.079  10
   1  15 -21 648.581 90.8505  11
   1  15 -20 1932.42 169.688  11
   1  15 -19 4884.92 281.600  11
   1  15 -18 321.273 186.489  11
   1  15 -17 1865.18 263.908  11
   1  15 -16 584.135 235.848  11
   1  15 -15 11396.0 504.578  11
   1  15 -14 4111.33 350.792  11
  -1 -15  14 4242.87 305.251   7
   1 -15 -14 3684.29 295.857   6
   1  15 -13 23691.3 704.650  11
   1 -15 -13 21973.4 634.887   6
  -1 -15  13 24149.2 692.827   7
   1 -15 -12 9837.31 442.315   6
   1  15 -12 10553.1 478.070  11
   1  15 -11 16160.5 563.595  11
  -1 -15  11 14736.8 1007.11   2
   1 -15 -11 15795.4 547.498   6
   1  15 -10 19926.4 603.188  11
  -1 -15  10 18744.3 1128.71   2
   1 -15 -10 19230.4 601.285   6
  -1 -15   9 25116.6 1283.28   2
   1  15  -9 24456.3 638.280  11
  -1 -15   9 23976.2 752.762   6
   1 -15  -9 24441.9 666.219   6
   1  15  -8 6630.69 341.309  11
  -1 -15   8 7323.52 421.987   6
  -1 -15   8 7047.28 717.034   2
   1 -15  -8 7262.11 370.460   6
   1 -15  -7 11505.9 449.538   6
   1  15  -7 11037.3 407.651  11
  -1 -15   7 11155.2 492.477   6
  -1 -15   7 11773.5 882.363   2
  -1 -15   6 2835.63 485.599   2
  -1  15   6 2207.28 359.066   3
  -1  15   5 1302.37 341.750   3
  -1 -15   5 1680.64 399.320   2
  -1  15   4 12986.8 799.923   3
  -1 -15   4 13225.7 863.400   2
  -1  15   3 6536.55 597.307   3
  -1 -15   3 6774.83 632.732   2
  -1 -15   2 41917.7 1448.15   2
  -1  15   2 43652.6 1505.05   3
  -1  15   1 7898.61 663.198   3
  -1 -15   1 7838.13 633.613   2
  -1  15   0 6873.99 656.177   3
  -1 -15   0 6587.45 564.840   2
  -1  15  -1 22091.9 1114.28   3
  -1 -15  -1 21180.3 944.294   2
  -1  15  -2 334.034 287.486   3
  -1 -15  -2 358.617 199.599   2
   1 -15   3 1044.67 318.214   2
  -1  15  -3 1198.54 378.688   3
   1 -15   4 7568.79 680.345   2
  -1  15  -4 8202.16 748.745   3
   1 -15   5 564.658 318.832   2
  -1  15  -5 645.233 335.560   3
   1  15   5 406.325 232.338   3
   1 -15   6 14412.6 559.649   6
   1 -15   6 14620.7 935.657   2
  -1  15  -6 14505.9 940.163   3
   1 -15   6 13330.1 598.597   9
  -1  15  -7 450.614 304.426   3
   1 -15   7 345.010 216.951   6
  -1  15  -7 302.520 167.763  11
  -1  15  -8 28988.3 1317.99   3
   1 -15   8 30437.4 856.557   6
  -1  15  -8 30076.9 710.421  11
  -1  15  -9 65113.6 1942.07   3
   1 -15   9 65812.8 1285.53   6
  -1  15  -9 64217.2 1069.06  11
   1 -15  10 287.844 242.128   6
  -1  15 -10 477.473 201.279  11
  -1  15 -11 1869.37 263.689  11
  -1  15 -12 2892.71 298.427  11
  -1  15 -13 1156.31 269.115  11
  -1  15 -14 5149.78 368.910  11
  -1  15 -15 731.878 246.683  11
  -1  15 -16 627.620 218.833  11
  -1  15 -17 525.315 210.256  11
  -1  15 -18 308.481 168.023  11
  -1  15 -19 4897.31 249.601  11
  -1  15 -20 659.468 112.433  11
   1  16 -20 65.7828 96.2988  11
   1  16 -19 158.488 129.031  11
   1  16 -18 384.379 163.549  11
   1  16 -17 418.075 193.908  11
   1  16 -16 208.018 220.856  11
  -1 -16  15 2443.09 239.786   7
   1  16 -15 3058.66 313.774  11
   1  16 -14 4055.92 341.651  11
  -1 -16  14 4304.15 311.576   7
   1  16 -13 1216.23 254.577  11
  -1 -16  13 1005.18 219.289   7
   1 -16 -13 1202.03 208.571   6
   1  16 -12 1075.44 237.854  11
   1 -16 -12 370.869 172.417   6
   1  16 -11 337.906 204.138  11
   1 -16 -11 542.122 180.576   6
   1  16 -10 51227.6 967.183  11
   1 -16 -10 49856.1 965.469   6
  -1 -16   9 6021.43 700.225   2
  -1 -16   9 6284.67 437.712   6
   1 -16  -9 5973.84 353.890   6
   1  16  -9 5756.95 336.274  11
   1 -16  -8 34766.3 795.294   6
   1  16  -8 34114.8 746.998  11
  -1 -16   8 35132.8 901.495   6
  -1 -16   8 35779.6 1530.00   2
  -1 -16   7 4314.77 339.386   6
   1  16  -7 4523.39 293.525  11
  -1 -16   7 4480.34 578.192   2
   1 -16  -7 4846.91 326.278   6
  -1 -16   6 6700.67 681.276   2
  -1 -16   6 6296.78 380.354   6
   1 -16  -6 5757.91 341.198   6
   1  16  -6 6307.55 307.183  11
  -1  16   6 6340.44 583.478   3
  -1 -16   5 6518.67 661.346   2
   1 -16  -5 5688.67 330.291   6
  -1 -16   5 5957.84 363.743   6
  -1  16   5 6013.13 583.243   3
  -1 -16   4 15139.6 965.663   2
  -1  16   4 16821.4 946.839   3
  -1  16   3 558.780 294.905   3
  -1 -16   3 561.626 304.694   2
  -1  16   2 2249.51 423.151   3
  -1 -16   2 2747.19 440.692   2
  -1 -16   1 134.706 231.217   2
  -1  16   1 291.989 268.102   3
  -1 -16   0 2238.95 367.129   2
  -1  16   0 2901.92 501.471   3
  -1  16  -1 14174.1 933.419   3
  -1 -16  -1 13619.7 785.046   2
  -1 -16  -2 612.237 239.993   2
  -1  16  -2 448.667 304.616   3
   1 -16   3 47270.4 955.490   6
  -1  16  -3 51461.8 1787.44   3
   1 -16   4 12544.5 515.221   6
  -1  16  -4 12684.5 920.238   3
   1  16   5 11837.5 754.387   3
   1 -16   5 12643.0 524.665   6
   1 -16   5 11729.6 558.295   9
  -1  16  -5 13361.6 946.418   3
  -1  16  -6 1077.52 374.941   3
   1 -16   6 1865.08 278.327   6
  -1  16  -6 1610.78 204.054  11
  -1  16  -7 770.333 346.118   3
  -1  16  -7 1067.57 210.237  11
   1 -16   7 1058.52 254.206   6
  -1  16  -8 918.624 388.288   3
  -1  16  -8 1064.85 214.590  11
   1 -16   8 884.770 242.726   6
   1 -16   9 1457.25 284.112   6
  -1  16  -9 1028.87 220.475  11
  -1  16  -9 1726.23 372.511   3
  -1  16 -10 4489.57 339.847  11
   1 -16  10 4359.43 403.486   6
  -1  16 -11 20199.4 634.160  11
  -1  16 -12 32876.4 811.750  11
  -1  16 -13 1748.57 273.669  11
  -1  16 -14 4008.59 341.965  11
  -1  16 -15 4355.83 333.288  11
  -1  16 -16 328.286 209.878  11
  -1  16 -17 2717.28 251.438  11
  -1  16 -18 1049.55 179.479  11
  -1  16 -19 823.316 134.437  11
   1  17 -20 1135.35 108.617  11
   1  17 -19 1804.15 165.797  11
   1  17 -18 1055.48 170.644  11
   1  17 -17 7065.81 345.382  11
   1  17 -16 8987.90 407.776  11
  -1 -17  15 7584.75 360.912   7
   1  17 -15 7427.17 399.706  11
   1  17 -14 171.888 199.385  11
  -1 -17  14-132.372 181.107   7
  -1 -17  13-171.904 212.005   7
   1 -17 -13 255.755 154.751   6
   1  17 -13 195.490 215.351  11
   1 -17 -12 9472.00 419.175   6
   1  17 -12 10750.8 478.163  11
  -1 -17  12 10801.3 491.832   7
   1  17 -11 4784.86 341.382  11
   1 -17 -11 4539.92 317.545   6
   1  17 -10 14770.9 533.969  11
   1 -17 -10 14836.4 539.472   6
   1 -17  -9 15155.9 546.403   6
   1  17  -9 15240.3 528.459  11
   1 -17  -8 12698.8 503.641   6
  -1 -17   8 12837.9 572.005   6
  -1 -17   8 12969.4 955.490   2
   1  17  -8 12953.3 475.808  11
   1 -17  -7 3759.47 311.986   6
  -1 -17   7 4237.59 354.775   6
  -1 -17   7 4069.76 597.973   2
   1  17  -7 4003.02 283.473  11
   1  17  -6 23813.2 587.377  11
  -1 -17   6 22988.3 706.659   6
   1 -17  -6 23130.3 658.392   6
  -1 -17   6 24122.6 1253.96   2
   1 -17  -5 9133.55 427.331   6
  -1 -17   5 9181.43 788.492   2
  -1 -17   5 8862.88 445.700   6
  -1  17   5 8422.77 656.201   3
   1  17  -5 9070.10 357.785  11
  -1 -17   4 2354.29 268.781   6
  -1 -17   4 2119.06 422.927   2
   1 -17  -4 2240.24 250.528   6
  -1  17   4 2035.22 406.706   3
  -1  17   3 1212.67 358.731   3
  -1 -17   3 2098.57 458.780   2
   1 -17  -3 1344.00 222.210   6
  -1 -17   3 1619.11 225.954   6
  -1  17   2 942.616 347.424   3
  -1 -17   2 330.214 291.035   2
  -1 -17   2 587.331 176.237   6
   1 -17  -2 408.278 161.683   6
  -1 -17   1 616.111 170.831   6
  -1  17   1 168.242 277.923   3
   1 -17  -1 634.789 193.519   6
  -1 -17   0 3334.33 267.086   6
  -1 -17   0 3272.35 453.688   2
  -1  17   0 3986.88 559.582   3
   1 -17   0 3579.94 295.703   6
  -1 -17  -1-444.932 275.345   2
  -1 -17  -1 199.941 153.098   7
  -1 -17  -1 176.727 146.938   6
  -1  17  -1-355.397 330.152   3
   1 -17   1 198.217 170.591   6
   1 -17   2 1174.23 221.154   6
  -1  17  -2 2049.04 448.284   3
   1 -17   3 427.224 189.764   9
  -1  17  -3 451.570 338.953   3
   1 -17   3 826.466 202.957   6
   1 -17   4 4134.77 349.852   9
   1 -17   4 5542.21 375.103   6
  -1  17  -4 5655.99 663.178   3
   1  17   4 4632.86 516.210   3
   1 -17   5 894.362 237.745   6
  -1  17  -5 1454.52 422.441   3
  -1  17  -5 718.999 197.446  11
  -1  17  -6 1186.72 375.243   3
  -1  17  -6 1401.68 220.691  11
   1 -17   6 1634.65 276.084   6
  -1  17  -7 8334.96 402.949  11
  -1  17  -7 7920.94 762.724   3
   1 -17   7 7704.58 471.535   6
  -1  17  -8 5016.70 335.266  11
  -1  17  -8 5242.59 641.391   3
   1 -17   8 4775.11 399.064   6
  -1  17  -9 32763.9 783.377  11
   1 -17   9 32761.4 938.548   6
   1 -17  10 4777.60 424.644   6
  -1  17 -10 4707.61 343.303  11
  -1  17 -11 21638.9 660.197  11
  -1  17 -12-4.28666 216.736  11
  -1  17 -13 31.1788 209.710  11
  -1  17 -14 179.918 204.326  11
  -1  17 -15 6831.35 377.717  11
   1 -17  15 6814.84 338.484   7
  -1  17 -16 4743.10 306.592  11
  -1  17 -17 450.884 166.509  11
  -1  17 -18 660.243 142.018  11
  -1  17 -19 1466.31 129.677  11
   1  18 -19 2814.45 160.220  11
   1  18 -18 6437.57 269.527  11
   1  18 -17 2466.70 220.282  11
   1  18 -16 3461.91 265.020  11
  -1 -18  15 1367.58 197.030   7
   1  18 -15 1237.54 217.927  11
  -1 -18  14 1411.10 232.861   7
   1  18 -14 1063.22 228.614  11
  -1 -18  13 1675.43 249.643   7
   1  18 -13 2061.49 272.012  11
   1  18 -12 16865.1 574.465  11
   1 -18 -12 15738.5 516.142   6
  -1 -18  12 17624.3 613.537   7
   1 -18 -11 2755.39 266.107   6
   1  18 -11 2825.14 293.739  11
  -1 -18  11 2593.99 303.591   7
   1 -18 -10 18283.6 585.598   6
   1  18 -10 20914.2 616.660  11
   1  18  -9 2264.33 260.909  11
   1 -18  -9 2340.06 263.099   6
   1  18  -8 1900.46 248.619  11
   1 -18  -8 1758.20 246.511   6
  -1 -18   8 1882.44 301.321   6
   1 -18  -7 14653.8 539.814   6
   1  18  -7 14993.7 496.958  11
  -1 -18   7 14275.6 591.651   6
  -1 -18   6 5325.77 646.297   2
  -1 -18   6 5499.44 392.054   6
   1  18  -6 4856.03 295.132  11
   1 -18  -6 4867.88 335.623   6
   1 -18  -5 7546.09 403.565   6
  -1 -18   5 6906.58 709.723   2
  -1  18   5 6614.29 631.662   3
  -1 -18   5 7281.52 417.534   6
   1 -18  -4 26953.7 719.603   6
  -1 -18   4 25681.5 725.525   6
  -1  18   4 27249.0 1253.56   3
  -1 -18   4 28435.4 1348.65   2
  -1 -18   3 3298.40 294.508   6
   1 -18  -3 3732.51 307.375   6
  -1 -18   3 4310.48 565.861   2
  -1  18   3 4105.95 549.936   3
   1 -18  -2 863.021 205.921   6
  -1 -18   2 291.354 182.214   6
  -1 -18   2 893.155 318.251   2
  -1  18   2 373.952 283.977   3
  -1  18   1 270.825 295.875   3
  -1 -18   1 67.6658 236.982   2
   1 -18  -1 49.2777 167.920   6
  -1 -18   1 419.093 188.979   6
  -1  18   0 20402.3 1173.04   3
   1 -18   0 18747.0 626.026   6
  -1 -18   0 18845.6 576.757   6
  -1 -18   0 19753.3 1024.80   2
  -1 -18   0 18172.5 557.971   7
  -1  18  -1 36.0288 326.784   3
  -1 -18  -1 488.331 160.677   7
   1 -18   1 685.529 216.937   6
  -1 -18  -1 695.888 173.884   6
  -1 -18  -2 8203.86 371.613   6
   1 -18   2 8753.57 458.391   6
   1  18   3 5103.47 574.790   3
  -1  18  -3 5085.44 290.330  11
   1 -18   3 5081.60 371.516   6
  -1  18  -3 4625.60 593.274   3
  -1  18  -4 416.152 334.407   3
  -1  18  -4 451.934 171.763  11
   1 -18   4 212.224 220.109   6
   1  18   4 364.758 296.718   3
  -1  18  -5 37227.7 769.507  11
   1 -18   5 36564.6 923.734   6
  -1  18  -5 38198.9 1629.62   3
  -1  18  -6 7909.76 784.864   3
   1 -18   6 8010.69 474.209   6
  -1  18  -6 8002.55 386.876  11
  -1  18  -7 394.830 186.875  11
   1 -18   7 412.295 236.594   6
   1 -18   8 13786.7 620.792   6
  -1  18  -8 13606.4 513.886  11
   1 -18   9 2993.04 354.852   6
  -1  18  -9 2845.57 297.707  11
  -1  18 -10 3875.67 323.506  11
  -1  18 -11 9948.95 462.389  11
  -1  18 -12 15779.7 558.008  11
  -1  18 -13 26787.6 699.350  11
  -1  18 -14 5566.44 354.146  11
   1 -18  15 485.662 160.172   7
  -1  18 -15 290.081 192.623  11
  -1  18 -16 1837.40 215.015  11
  -1  18 -17 1455.86 180.066  11
  -1  18 -18 832.668 130.571  11
   1  19 -18 6198.08 230.316  11
   1  19 -17 3942.85 224.014  11
   1  19 -16 1167.62 181.492  11
   1  19 -15 18.8163 158.654  11
  -1 -19  15 167.653 142.269   7
   1  19 -14 114.551 184.094  11
  -1 -19  14-75.4973 151.007   7
  -1 -19  13 629.928 205.470   7
   1  19 -13 1100.03 226.020  11
   1  19 -12 266.079 211.006  11
   1 -19 -12 447.375 157.251   6
  -1 -19  12 224.008 191.333   7
   1 -19 -11 2327.18 237.154   6
  -1 -19  11 2441.37 298.403   7
   1  19 -11 2525.08 269.618  11
   1 -19 -10 3499.08 282.964   6
  -1 -19  10 3695.00 340.892   7
   1  19 -10 3544.68 300.883  11
   1  19  -9 15409.1 535.400  11
   1 -19  -9 15297.9 539.943   6
   1 -19  -8 513.559 202.723   6
  -1 -19   8 480.196 226.768   6
   1  19  -8 538.365 194.054  11
   1 -19  -7 6039.41 376.144   6
  -1 -19   7 6023.96 422.230   6
   1  19  -7 6047.43 340.517  11
  -1 -19   6 23675.0 745.757   6
   1  19  -6 24878.6 609.135  11
   1 -19  -6 23554.5 679.171   6
   1 -19  -5 4583.89 338.515   6
  -1 -19   5 4551.80 346.713   6
  -1 -19   4 6293.61 391.109   6
   1 -19  -4 6373.48 383.006   6
  -1 -19   4 6054.10 671.638   2
  -1  19   4 6743.08 646.385   3
   1 -19  -3 1970.43 252.889   6
  -1 -19   3 2432.94 477.323   2
  -1  19   3 2214.80 430.752   3
  -1 -19   3 2617.33 279.872   6
  -1 -19   2 528.684 358.523   2
  -1 -19   2 58.9144 183.802   6
   1 -19  -2 310.757 200.795   6
  -1  19   2 486.769 380.520   3
  -1 -19   2-77.6390 201.799   7
   1 -19  -1 3303.44 302.467   6
  -1  19   1 3069.33 493.999   3
  -1 -19   1 3635.74 495.576   2
  -1 -19   1 3829.41 305.360   7
  -1 -19   1 3459.77 294.092   6
   1 -19   0 2341.20 281.263   6
  -1  19   0 3104.95 557.048   3
  -1 -19   0 2466.83 259.485   7
  -1 -19   0 2222.14 239.336   6
  -1 -19  -1 1172.23 213.215   6
   1  19   1 861.102 383.962   3
  -1 -19  -1 631.148 165.899   7
   1 -19   1 1132.19 257.115   6
  -1 -19  -2 593.420 181.141   6
   1 -19   2 826.227 228.723   6
  -1  19  -2 555.939 383.259   3
   1  19   3-321.207 362.830   3
  -1  19  -3 246.549 334.456   3
  -1  19  -3 188.647 142.801  11
   1 -19   3 450.403 214.822   6
  -1  19  -4 1043.23 192.080  11
   1 -19   4 1375.21 285.868   6
   1 -19   5 8894.08 488.603   6
  -1  19  -5 8885.24 396.653  11
   1 -19   6 97.0640 222.247   6
  -1  19  -6 4.70243 177.042  11
  -1  19  -7 31548.0 744.608  11
   1 -19   7 31182.3 891.981   6
  -1  19  -8 3158.92 294.077  11
   1 -19   8 3329.56 365.717   6
   1 -19   9 12131.4 583.029   6
  -1  19  -9 11503.6 481.836  11
  -1  19 -10 1042.89 233.394  11
  -1  19 -11 28193.4 717.943  11
  -1  19 -12 2754.97 283.138  11
  -1  19 -13 730.622 207.517  11
  -1  19 -14 1345.59 219.478  11
   1 -19  14 1489.89 209.192   7
   1 -19  15 10757.5 370.848   7
  -1  19 -15 10824.1 404.213  11
  -1  19 -16 3151.80 229.776  11
  -1  19 -17 411.540 113.709  11
  -1  19 -18 2763.61 151.162  11
   1  20 -17 6815.07 244.453  11
   1  20 -16 6050.10 266.002  11
   1  20 -15 1201.55 179.149  11
  -1 -20  15 1022.54 151.061   7
   1  20 -14 1265.35 200.430  11
  -1 -20  14 1479.85 206.914   7
   1  20 -13 3325.75 272.489  11
  -1 -20  13 3079.43 273.061   7
   1  20 -12 17012.5 523.468  11
  -1 -20  12 16860.9 576.544   7
   1  20 -11 827.212 211.948  11
   1 -20 -11 1234.62 201.616   6
  -1 -20  11 974.473 221.787   7
   1  20 -10 6666.63 373.779  11
   1 -20 -10 6030.14 337.973   6
  -1 -20  10 6940.01 426.402   7
   1  20  -9 5866.78 339.207  11
  -1 -20   9 5874.59 408.937   7
   1 -20  -9 5452.27 341.501   6
   1  20  -8 3644.57 294.480  11
   1 -20  -8 3609.68 300.875   6
  -1 -20   8 3336.53 328.717   7
   1  20  -7 12.3311 159.546  11
  -1 -20   7 76.7898 222.368   7
  -1 -20   7 151.543 213.983   6
   1 -20  -7 44.6236 182.840   6
  -1 -20   6 6775.42 418.390   6
  -1 -20   6 7470.08 443.336   7
   1 -20  -6 6229.28 381.048   6
  -1 -20   5 4153.13 341.168   7
  -1 -20   5 3961.57 346.904   6
   1 -20  -5 4333.61 329.507   6
  -1 -20   4 468.240 235.339   6
  -1 -20   4 553.052 231.987   7
   1 -20  -4 355.415 194.241   6
  -1 -20   3-88.3592 203.644   7
   1 -20  -3 50.9079 198.890   6
  -1 -20   3 102.762 189.358   6
   1 -20  -2 1312.10 248.419   6
  -1 -20   2 1586.03 241.847   6
  -1 -20   2 1311.61 236.690   7
  -1 -20   1 13052.8 506.878   6
   1 -20  -1 14105.5 563.811   6
  -1 -20   1 13543.3 524.501   7
  -1 -20   0 46813.8 929.533   6
   1 -20   0 49894.3 1040.55   6
  -1 -20   0 49928.1 963.544   7
   1 -20   1 1792.69 259.948   6
  -1 -20  -1 1911.68 238.443   7
  -1 -20  -1 1926.62 231.204   6
   1 -20   2 72463.8 1278.84   6
  -1 -20  -2 67912.3 1080.71   6
   1 -20   3 539.905 240.921   6
   1 -20   4 5811.60 420.672   6
  -1  20  -4 5628.12 325.372  11
  -1  20  -5 12498.0 460.119  11
   1 -20   5 12251.5 568.171   6
  -1  20  -6 8598.53 395.563  11
   1 -20   6 7696.62 466.352   6
  -1  20  -7 4148.75 312.354  11
   1 -20   7 3830.69 381.892   6
  -1  20  -8-101.032 188.572  11
   1 -20   8 225.974 244.296   6
   1 -20   9 526.957 269.520   6
  -1  20  -9 811.784 214.489  11
  -1  20 -10 878.424 222.447  11
  -1  20 -11 3163.86 290.615  11
  -1  20 -12 3027.34 271.875  11
  -1  20 -13 4817.98 309.089  11
   1 -20  13 4940.55 314.478   7
  -1  20 -14 5546.14 299.875  11
   1 -20  14 5321.55 295.267   7
  -1  20 -15 7507.81 315.303  11
   1 -20  15 6598.11 272.807   7
  -1  20 -16 1826.55 169.813  11
  -1  20 -17 580.031 105.594  11
   1  21 -16 199.062 97.4847  11
   1  21 -15 2206.37 179.548  11
  -1 -21  15 2269.14 170.042   7
  -1 -21  14 2569.74 220.145   7
   1  21 -14 2628.74 210.749  11
  -1 -21  13 3460.98 265.330   7
   1  21 -13 3109.97 238.857  11
  -1 -21  12 494.757 184.140   7
   1  21 -12 591.654 178.478  11
   1  21 -11 1085.74 203.542  11
  -1 -21  11 1612.18 252.108   7
   1 -21 -10 2307.47 220.339   6
  -1 -21  10 2733.11 304.907   7
   1  21 -10 2541.81 248.021  11
  -1 -21   9 2793.27 312.330   7
   1  21  -9 2349.64 237.698  11
   1  21  -8 2952.50 254.479  11
  -1 -21   8 2929.16 320.643   7
   1 -21  -8 2611.85 262.262   6
  -1 -21   7 7551.83 447.810   7
   1 -21  -7 6677.46 364.575   6
   1  21  -7 7157.35 347.669  11
  -1 -21   7 6644.65 421.500   6
   1 -21  -6 487.637 200.659   6
  -1 -21   6 755.130 237.030   6
  -1 -21   6 786.669 254.611   7
   1 -21  -5 4331.73 335.054   6
  -1 -21   5 4569.18 367.341   6
  -1 -21   5 4606.15 371.452   7
  -1 -21   4 84.7658 203.113   7
  -1 -21   4-10.6390 206.971   6
   1 -21  -4 197.900 205.085   6
  -1 -21   3 961.585 227.098   7
  -1 -21   3 1081.48 243.377   6
   1 -21  -3 778.366 212.947   6
  -1 -21   2 133.905 193.803   6
   1 -21  -2-105.509 229.910   6
  -1 -21   2 207.283 192.642   7
  -1 -21   1 290.803 197.713   7
  -1 -21   1 292.318 189.809   6
   1 -21  -1-1.44799 210.130   6
  -1 -21   0 3190.55 288.578   6
   1 -21   0 2999.19 319.418   6
  -1 -21   0 2759.58 269.222   7
  -1 -21  -1-46.9963 167.612   6
   1 -21   1-24.4126 219.179   6
  -1 -21  -1 51.4545 162.801   7
   1 -21   2 9464.78 492.362   6
  -1 -21  -2 8851.47 401.343   6
   1 -21   3 3058.56 324.744   6
   1 -21   4 17528.2 654.084   6
  -1  21  -4 17205.5 512.364  11
  -1  21  -5 6119.10 332.577  11
   1 -21   5 5428.90 417.615   6
   1 -21   6 2121.82 324.118   6
  -1  21  -6 1794.29 229.182  11
   1 -21   7 12629.4 575.175   6
  -1  21  -7 13075.7 473.783  11
   1 -21   8 236.969 240.502   6
  -1  21  -8 153.840 180.478  11
  -1  21  -9 8005.96 382.436  11
  -1  21 -10 1323.26 214.340  11
  -1  21 -11 3971.75 286.911  11
   1 -21  12 271.203 176.226   7
  -1  21 -12 359.090 170.777  11
  -1  21 -13 659.275 170.757  11
   1 -21  13 720.174 174.879   7
  -1  21 -14 776.756 160.997  11
   1 -21  14 897.740 154.883   7
  -1  21 -15 1248.97 147.205  11
   1 -21  15 1190.19 128.122   7
  -1  21 -16 240.995 95.5255  11
   1  22 -15 5077.83 200.025  11
  -1 -22  14 2868.91 193.191   7
   1  22 -14 3053.35 186.251  11
  -1 -22  13 2321.75 210.235   7
   1  22 -13 2250.99 183.233  11
   1  22 -12 4099.42 243.917  11
  -1 -22  12 4109.19 286.548   7
   1  22 -11 5470.40 282.019  11
  -1 -22  11 4827.92 326.158   7
   1 -22 -10 1848.48 185.743   6
   1  22 -10 1663.66 186.987  11
  -1 -22  10 2149.38 262.366   7
   1 -22  -9 2453.45 223.668   6
  -1 -22   9 2531.92 300.630   7
   1  22  -9 2444.07 225.102  11
   1 -22  -8 96.5445 148.942   6
  -1 -22   8 288.888 215.321   7
   1  22  -8 304.317 144.581  11
   1 -22  -7 1919.19 237.729   6
  -1 -22   7 1489.57 255.357   7
  -1 -22   6 10661.4 495.982   6
  -1 -22   6 11198.7 515.809   7
   1 -22  -6 11002.6 453.454   6
  -1 -22   5 1520.71 279.308   7
  -1 -22   5 1271.36 239.992   6
   1 -22  -5 1774.59 250.439   6
   1 -22  -4 8294.54 424.789   6
  -1 -22   4 8555.15 442.013   6
  -1 -22   4 9176.17 466.772   7
  -1 -22   3 384.561 212.401   7
   1 -22  -3 538.266 218.855   6
  -1 -22   3 552.888 207.992   6
  -1 -22   2 3212.09 302.229   7
  -1 -22   2 3227.27 292.585   6
   1 -22  -2 3229.90 316.129   6
  -1 -22   1 4641.28 331.662   6
   1 -22  -1 4829.35 365.228   6
  -1 -22   1 5034.45 352.251   7
   1 -22   0 15403.5 583.126   6
  -1 -22   0 16270.2 552.957   7
  -1 -22   0 14479.4 517.065   6
  -1 -22  -1 3808.83 297.179   6
  -1 -22  -1 4799.06 319.634   7
   1 -22   1 4301.04 347.906   6
  -1 -22  -2 17256.8 530.569   6
   1 -22   2 19582.3 668.464   6
   1 -22   3 2061.49 311.078   6
   1 -22   4 9258.31 493.570   6
  -1  22  -5 7222.30 334.365  11
   1 -22   5 6470.29 423.984   6
   1 -22   6-97.7224 237.024   6
  -1  22  -6-57.0596 148.929  11
   1 -22   7 110.711 238.919   6
  -1  22  -7 92.8425 161.541  11
  -1  22  -8 1720.28 221.972  11
   1 -22   8 1957.67 290.733   6
  -1  22  -9 388.729 170.857  11
  -1  22 -10-234.266 157.735  11
   1 -22  11 1375.36 221.961   7
  -1  22 -11 726.223 180.051  11
  -1  22 -12 1295.29 179.075  11
   1 -22  12 1177.30 186.834   7
   1 -22  13 760.788 149.760   7
  -1  22 -13 703.946 149.735  11
   1 -22  14 445.017 113.889   7
  -1  22 -14 320.797 108.872  11
  -1  22 -15 616.714 102.954  11
   1  23 -14 1442.51 114.362  11
  -1 -23  14 1392.28 126.618   7
  -1 -23  13 123.072 115.536   7
   1  23 -13 95.5468 92.9938  11
   1  23 -12 176.520 108.110  11
  -1 -23  12 35.1320 137.066   7
   1  23 -11 369.134 119.164  11
  -1 -23  11 660.229 178.700   7
  -1 -23  10 827.958 206.562   7
   1  23 -10 1473.68 160.922  11
  -1 -23   9 566.656 205.214   7
   1  23  -9 721.075 147.778  11
   1 -23  -9 876.368 144.221   6
   1 -23  -8 3276.39 242.183   6
  -1 -23   8 3665.61 319.406   7
  -1 -23   7 1852.49 267.234   7
   1 -23  -7 1578.23 204.235   6
   1 -23  -6 2482.70 236.893   6
  -1 -23   6 2884.29 308.365   7
  -1 -23   5 1415.99 250.464   6
   1 -23  -5 1458.73 214.876   6
  -1 -23   5 1562.97 262.855   7
  -1 -23   4 174.974 194.914   7
  -1 -23   4 121.867 182.471   6
   1 -23  -4 179.151 178.768   6
   1 -23  -3 5032.34 341.630   6
  -1 -23   3 4572.25 331.141   6
  -1 -23   3 5055.49 349.804   7
  -1 -23   2 1316.09 220.752   6
  -1 -23   2 1247.75 230.079   7
   1 -23  -2 859.295 223.989   6
   1 -23  -1 193.798 193.085   6
  -1 -23   1 33.2843 169.212   7
  -1 -23   1 253.224 178.600   6
  -1 -23   0 470.127 179.363   7
   1 -23   0 400.005 179.136   7
  -1 -23   0 601.859 206.155   6
   1 -23   0 571.447 230.042   6
  -1 -23  -1 7108.45 349.208   6
   1 -23   1 7411.71 426.648   6
   1 -23   1 7825.95 393.458   7
   1 -23   2 7840.51 396.469   7
   1 -23   2 7798.14 432.208   6
   1 -23   3 1819.87 284.623   6
   1 -23   4 825.422 237.265   6
   1 -23   5 2315.13 295.101   6
   1 -23   6 3759.33 341.878   6
  -1  23  -6 3800.68 241.392  11
  -1  23  -7 8015.38 337.791  11
   1 -23   7 8604.67 447.489   6
   1 -23   8 3733.18 305.443   7
  -1  23  -8 3093.35 231.517  11
  -1  23  -9 3656.01 241.900  11
   1 -23   9 4436.15 314.883   7
  -1  23 -10 557.679 154.421  11
   1 -23  10 637.151 185.430   7
  -1  23 -11 428.774 135.439  11
   1 -23  11 386.228 157.760   7
   1 -23  12 2858.89 213.894   7
  -1  23 -12 2892.59 194.856  11
   1 -23  13 2313.67 171.871   7
  -1  23 -13 2310.84 162.627  11
  -1  23 -14 1282.37 111.611  11
  -1 -24  13 803.337 109.798   7
   1  24 -12 578.848 87.1339  11
  -1 -24  12 515.788 125.649   7
   1  24 -11 1109.06 114.543  11
  -1 -24  11 1130.85 171.188   7
  -1 -24  10 7429.11 344.923   7
  -1 -24   9 866.069 194.141   7
  -1 -24   8 2977.89 271.245   7
   1 -24  -8 2508.87 190.501   6
  -1 -24   7 538.926 199.404   7
   1 -24  -7 291.363 136.669   6
  -1 -24   6 5154.52 347.652   7
   1 -24  -6 4671.08 275.635   6
  -1 -24   5 1129.14 213.484   7
   1 -24  -5 1285.74 203.302   6
  -1 -24   4 1312.17 237.671   7
  -1 -24   4 1176.40 206.727   6
   1 -24  -4 852.050 177.633   6
  -1 -24   3 238.660 176.571   6
   1 -24  -3 375.592 186.486   6
  -1 -24   3 184.977 191.489   7
  -1 -24   2 704.576 182.768   6
   1 -24  -2 670.330 204.252   6
  -1 -24   2 933.813 214.450   7
   1 -24  -1 939.807 223.055   6
  -1 -24   1 816.550 190.640   7
  -1 -24   1 624.903 171.936   6
   1 -24   0 8388.60 420.988   6
   1 -24   0 8764.84 366.786   7
  -1 -24   0 8575.01 384.839   7
  -1 -24   0 8394.01 365.388   6
   1 -24   1 1279.07 199.322   7
  -1 -24  -1 766.098 153.480   6
   1 -24   1 984.953 212.235   6
   1 -24   2 12777.2 465.625   7
   1 -24   2 12825.5 509.096   6
   1 -24   3 7810.98 384.868   7
   1 -24   3 7292.45 395.728   6
   1 -24   4 2955.29 273.924   7
   1 -24   4 3086.44 292.090   6
   1 -24   5 7832.13 384.552   7
   1 -24   5 6991.24 386.266   6
   1 -24   6 798.048 229.184   6
   1 -24   6 690.480 197.221   7
  -1  24  -7 2074.60 173.508  11
   1 -24   7 2459.70 254.627   7
   1 -24   8 38.1465 166.544   7
  -1  24  -8 232.052 115.640  11
   1 -24   9 658.285 172.935   7
  -1  24  -9 581.644 126.224  11
   1 -24  10 1724.73 196.070   7
  -1  24 -10 1687.75 158.111  11
   1 -24  11 446.722 139.272   7
  -1  24 -11 71.9117 100.239  11
   1 -24  12 1285.92 144.587   7
  -1  24 -12 983.815 107.968  11
  -1 -25  11 1483.95 154.017   7
  -1 -25  10 1711.26 181.241   7
  -1 -25   9 2342.60 212.326   7
  -1 -25   8 3933.88 268.198   7
  -1 -25   7 2363.50 235.657   7
   1 -25  -7 1985.45 164.949   6
   1 -25  -6 1554.29 165.364   6
  -1 -25   6 1702.77 219.307   7
  -1 -25   5 2007.75 234.019   7
   1 -25  -5 1708.52 186.967   6
  -1 -25   4 1270.22 203.483   7
   1 -25  -4 1277.69 183.111   6
  -1 -25   3 429.278 152.204   6
   1 -25  -3 378.791 166.290   6
  -1 -25   3 752.821 182.598   7
   1 -25  -2 5042.10 305.100   6
  -1 -25   2 5077.01 275.450   6
  -1 -25   2 5121.59 311.035   7
  -1 -25   1 3748.91 260.038   7
   1 -25  -1 4034.17 288.187   6
  -1 -25   1 4232.31 254.984   6
  -1 -25   0 1121.94 168.157   6
  -1 -25   0 754.803 160.887   7
   1 -25   0 1110.44 212.160   6
   1 -25   1 12464.3 457.818   6
   1 -25   1 12466.5 415.827   7
   1 -25   2 392.576 157.880   7
   1 -25   2 523.680 196.168   6
   1 -25   3 5971.69 345.607   6
   1 -25   3 5689.58 318.856   7
   1 -25   4 392.266 167.599   7
   1 -25   4 183.672 182.846   6
   1 -25   5 3279.68 278.091   6
   1 -25   5 2990.30 246.462   7
   1 -25   6 3889.04 274.240   7
   1 -25   7 886.070 171.736   7
   1 -25   8 9325.30 359.195   7
   1 -25   9 9705.51 351.056   7
  -1  25  -9 8593.33 235.721  11
   1 -25  10 556.819 129.298   7
   1 -25  11 4124.17 200.941   7
  -1 -26  10 8895.27 275.349   7
  -1 -26   9 1607.08 155.454   7
  -1 -26   8 4792.66 246.329   7
  -1 -26   7 184.571 130.753   7
   1 -26  -6 325.845 86.9677   6
  -1 -26   6 170.142 137.810   7
   1 -26  -5 3335.96 194.054   6
  -1 -26   5 3402.22 239.403   7
  -1 -26   4 1685.06 197.043   7
   1 -26  -4 1631.02 166.712   6
   1 -26  -3 2661.10 203.054   6
  -1 -26   3 2779.64 227.298   7
  -1 -26   2 253.390 124.817   7
   1 -26  -2 403.882 145.235   6
   1 -26  -1 383.627 147.796   6
   1 -26   0 4076.50 258.071   6
   1 -26   1 828.116 179.603   6
   1 -26   2 1215.53 191.123   6
   1 -26   2 1112.32 152.770   7
   1 -26   3 2149.21 195.381   7
   1 -26   3 1818.44 208.760   6
   1 -26   4 516.635 146.637   7
   1 -26   4 414.408 155.961   6
   1 -26   5 8639.27 331.081   7
   1 -26   6 4873.24 257.163   7
   1 -26   7 6223.80 276.298   7
   1 -26   8 10984.3 340.165   7
   1 -26   9 90.9700 96.9638   7
   1 -26  10 9665.44 268.928   7
  -1 -27   6 336.102 107.563   7
  -1 -27   5 5703.00 243.584   7
   1 -27  -4 507.820 99.9720   6
   1 -27  -3 6578.12 236.466   6
   1 -27  -2 564.761 117.039   6
   1 -27  -1 3063.36 192.745   6
   1 -27   0 126.047 119.136   6
   1 -27   1 2380.39 184.445   6
   1 -27   2 2186.09 179.599   6
   1 -27   3 5102.49 215.591   7
   1 -27   4 1766.35 150.492   7
   1 -27   5 1897.61 154.349   7
   1 -27   6 1042.26 128.515   7
   1 -27   7 5141.79 208.152   7
   2   0 -23 24.0544 109.749   8
   2   0 -22 2508.48 216.372   8
   2   0 -22 2370.64 264.249  10
   2   0 -21 154.028 188.261  10
   2   0 -20 245.283 210.279  10
   2   0 -19 59.2247 187.592  10
   2   0 -18 36730.2 882.413  10
   2   0 -17 11.1690 178.136  10
   2   0 -16 2884.26 549.020   1
   2   0 -16 3330.48 288.775  10
   2   0 -15-12.0457 344.355   1
   2   0 -15-39.0173 144.917  10
   2   0 -14 2897.36 514.395   1
   2   0 -13-55.4569 264.811   1
   2   0 -12 36528.7 1488.51   1
   2   0 -11-67.8522 262.850   1
  -2   0  10 6472.20 389.057   2
   2   0 -10 6547.42 607.048   1
   2   0  -9-102.039 210.192   1
   2   0  -8 540.046 255.142   1
  -2   0   7-83.3541 114.014   3
   2   0  -7 110.111 206.152   1
  -2   0   6 100223. 1246.22   3
  -2   0   5 15.0345 95.6444   3
  -2   0   4 3178.91 216.224   3
  -2   0   3 48.2509 95.5718   3
  -2   0   2 47044.9 765.209   3
  -2   0   1 81.8081 94.0952   3
  -2   0   0 51359.4 769.898   3
  -2   0  -1-20.8407 88.6221   3
  -2   0  -2 4088.04 221.121   3
  -2   0  -3 162.901 84.8203   3
  -2   0  -3 201.985 66.7702   4
  -2   0  -3 213.524 150.302   1
  -2   0  -4 186845. 2244.11   1
  -2   0  -4 187037. 1455.79   3
  -2   0  -5 156.813 190.014   1
  -2   0  -5 111.198 65.1820   3
  -2   0  -6 11766.2 627.223   1
  -2   0  -6 12311.6 293.883   3
  -2   0  -7 182.357 215.112   1
  -2   0  -8 3012.57 419.686   1
  -2   0  -9 35.9588 228.163   1
  -2   0 -10 36568.5 1388.41   1
  -2   0 -11 297.772 310.439   1
  -2   0 -12 5139.66 639.785   1
  -2   0 -13-182.074 337.760   1
  -2   0 -14 2798.14 556.424   1
  -2   0 -14 2768.95 245.700   5
  -2   0 -15 55.5901 180.019   5
  -2   0 -15-2.85653 160.103  10
  -2   0 -15 183.326 160.111   4
  -2   0 -15-410.512 425.687   1
  -2   0 -16 7245.76 862.009   1
  -2   0 -16 8007.05 407.711   4
  -2   0 -16 7931.88 446.124  10
  -2   0 -17 419.388 174.432   4
  -2   0 -17 312.747 205.164  10
  -2   0 -18 31539.5 748.094   4
  -2   0 -18 33939.3 845.480  10
  -2   0 -19 142.178 204.736  10
  -2   0 -20 10437.7 455.664  10
  -2   0 -21 53.9125 156.816  10
  -2   0 -22-25.4477 142.756  10
  -2   0 -23 46.4314 96.8477  10
   2   1 -24 975.446 112.366   8
   2  -1 -23 4174.05 207.978   8
   2   1 -23 3811.21 216.255   8
   2  -1 -22 2314.87 197.793   8
   2   1 -22 2499.28 268.168  10
   2   1 -22 2115.66 215.295   8
   2  -1 -22 2179.07 240.005  10
   2  -1 -21 3807.26 259.288   8
   2  -1 -21 4440.40 324.677  10
   2   1 -21 4105.38 335.487  10
   2  -1 -20 200.879 183.488  10
   2   1 -20-80.1053 200.217  10
   2  -1 -19 1126.67 240.537  10
   2   1 -19 887.339 236.386  10
   2  -1 -18 1744.46 263.036  10
   2   1 -18 1616.23 254.880  10
   2  -1 -17 21377.9 656.426  10
   2  -1 -17 20786.4 1315.30   1
   2   1 -17 21771.3 680.304  10
   2  -1 -16 2009.60 494.389   1
   2   1 -16 2126.04 555.746   1
   2  -1 -16 2768.32 265.922  10
   2   1 -16 2698.27 272.678  10
   2  -1 -15 932.844 183.793  10
   2   1 -15 1239.42 207.013  10
   2  -1 -15 819.956 371.257   1
   2   1 -15 565.033 356.894   1
   2  -1 -14 9603.61 833.349   1
   2   1 -14 9558.62 861.060   1
   2   1 -13 39690.2 1635.31   1
   2  -1 -13 39268.3 1567.13   1
   2   1 -12 4492.38 606.079   1
   2  -1 -12 4490.75 560.643   1
   2   1 -11 39813.4 1496.30   1
   2  -1 -11 40251.9 1450.73   1
   2  -1 -10 607.667 277.393   1
  -2   1  10 366.360 125.863   2
   2   1 -10 541.544 276.186   1
  -2  -1  10 672.053 173.484   2
   2  -1  -9 100527. 2055.36   1
   2   1  -9 97024.4 2099.94   1
  -2   1   8 1446.45 176.662   3
   2  -1  -8 1389.31 284.388   1
   2   1  -8 1783.12 343.663   1
   2  -1  -7 172708. 2423.28   1
  -2   1   7 168544. 1678.91   3
  -2   1   6 20989.8 548.792   3
  -2  -1   6 20657.4 575.990   3
  -2  -1   5 104855. 1284.34   3
  -2   1   5 106707. 1250.43   3
  -2   1   4 111863. 1271.35   3
  -2  -1   4 113923. 1315.58   3
  -2  -1   3 9271.31 358.532   3
  -2   1   3 9535.22 358.679   3
  -2   1   2 40839.6 717.014   3
  -2  -1   2 40740.1 723.205   3
  -2  -1   1 35866.1 659.936   3
  -2   1   1 36050.3 662.930   3
  -2  -1   0 85778.5 1010.91   3
  -2   1   0 85219.5 1025.77   3
  -2   1  -1 3454.27 214.055   3
  -2  -1  -1 3546.28 206.638   3
  -2   1  -2 7150.41 289.725   3
  -2  -1  -2 6884.96 273.502   3
  -2  -1  -2 7145.76 184.824   4
  -2  -1  -3 3667.00 192.241   3
  -2   1  -3 3678.01 208.059   3
  -2   1  -3 3777.18 319.211   1
  -2  -1  -3 3568.99 145.905   4
  -2  -1  -4 895.042 213.256   1
  -2  -1  -4 1033.74 109.998   3
  -2   1  -4 911.493 128.336   3
  -2  -1  -4 948.157 96.3700   4
  -2   1  -4 725.220 208.439   1
  -2   1  -5 1356.16 133.833   3
  -2  -1  -5 1658.47 274.690   1
  -2  -1  -5 1407.61 109.392   3
  -2   1  -5 1494.10 249.975   1
  -2   1  -6 8472.53 554.624   1
  -2  -1  -6 8248.89 214.517   3
  -2  -1  -6 8118.61 532.004   1
  -2   1  -6 8501.02 280.001   3
  -2   1  -7 15342.4 768.725   1
  -2   1  -7 16616.2 358.968   3
  -2  -1  -7 15869.9 776.099   1
  -2   1  -8 1184.64 319.358   1
  -2  -1  -8 1649.46 334.060   1
  -2   1  -9 79585.8 1951.01   1
  -2  -1  -9 78052.4 1900.28   1
  -2  -1 -10 11973.2 813.806   1
  -2   1 -10 11678.1 813.144   1
  -2  -1 -11 163150. 3101.57   1
  -2   1 -11 165798. 3170.88   1
  -2   1 -12 163.249 288.446   1
  -2  -1 -12 297.780 300.722   1
  -2   1 -13 54542.2 2007.25   1
  -2  -1 -13 59055.6 2035.74   1
  -2   1 -14 5255.09 698.906   1
  -2  -1 -14 4848.27 661.295   1
  -2  -1 -14 5627.52 307.410   5
  -2  -1 -14 5729.26 324.605   4
  -2   1 -14 5853.89 326.232   5
  -2   1 -15 27565.0 1519.81   1
  -2   1 -15 28288.2 677.612   5
  -2  -1 -15 28601.7 668.534   5
  -2  -1 -15 27962.8 1540.54   1
  -2  -1 -15 28575.5 701.386   4
  -2  -1 -15 27063.0 733.679  10
  -2  -1 -16 8240.24 434.599  10
  -2   1 -16 7782.01 405.406   4
  -2   1 -16 8110.69 456.399  10
  -2   1 -16 8314.62 911.433   1
  -2  -1 -16 8068.88 404.037   4
  -2  -1 -16 7889.17 873.586   1
  -2   1 -17 532.747 225.241  10
  -2  -1 -17 15.4887 154.410   4
  -2  -1 -17 406.072 211.735  10
  -2   1 -17 451.801 174.532   4
  -2  -1 -18 10469.7 475.340  10
  -2   1 -18 10704.2 503.882  10
  -2   1 -18 10014.6 439.706   4
  -2  -1 -19 7478.10 403.196  10
  -2   1 -19 7736.40 438.258  10
  -2  -1 -20 785.492 202.851  10
  -2   1 -20 477.573 213.037  10
  -2   1 -21 13991.4 503.248  10
  -2  -1 -21 13388.7 453.943  10
  -2   1 -22 2386.88 226.061  10
  -2  -1 -22 2304.64 197.071  10
  -2   1 -23 5376.27 255.078  10
  -2  -1 -23 4970.64 216.876  10
   2   2 -24 973.869 121.138   8
   2   2 -23-96.6192 125.727   8
   2  -2 -22 2772.83 201.428   8
   2   2 -22 3238.12 293.443  10
   2   2 -22 2989.26 237.121   8
   2   2 -21 825.678 229.074  10
   2  -2 -21 614.969 161.875   8
   2  -2 -21 1067.51 224.475  10
   2  -2 -20 616.613 176.474   8
   2  -2 -20 434.828 186.384  10
   2   2 -20 766.846 243.736  10
   2   2 -19 1507.84 271.750  10
   2  -2 -19 1501.18 247.204  10
   2   2 -18 844.864 234.229  10
   2  -2 -18 914.923 214.079  10
   2   2 -17 14567.2 572.557  10
   2   2 -17 14815.9 482.802  11
   2  -2 -17 14788.2 544.496  10
   2   2 -16 1657.43 227.395  10
   2   2 -16 1835.57 213.326  11
   2   2 -16 1218.56 446.304   1
   2  -2 -16 1233.46 405.776   1
   2  -2 -16 1741.92 221.931  10
   2  -2 -15 8253.18 808.386   1
   2   2 -15 7600.33 384.117  10
   2   2 -15 6355.20 772.248   1
   2   2 -15 7373.30 342.785  11
   2  -2 -15 7760.88 370.479  10
   2  -2 -14 7884.00 746.638   1
   2   2 -14 7797.10 811.450   1
   2   2 -13 3830.81 595.040   1
   2  -2 -13 4421.16 574.070   1
   2  -2 -12 15345.0 934.274   1
   2   2 -12 14257.6 983.293   1
   2   2 -11 1469.00 382.242   1
   2  -2 -11 1796.59 354.907   1
  -2  -2  11 1139.24 230.584   2
   2  -2 -10 80722.5 1912.57   1
  -2  -2  10 82256.6 1515.04   2
   2   2 -10 80317.3 2047.68   1
  -2   2   9 7035.21 328.634   3
   2  -2  -9 7126.74 558.831   1
   2   2  -9 7129.78 610.250   1
  -2  -2   9 6804.29 434.853   2
   2   2  -8 17557.9 881.528   1
   2  -2  -8 17945.4 803.617   1
  -2   2   8 17747.9 522.574   3
   2  -2  -7 52591.1 1276.31   1
  -2   2   7 52093.1 890.759   3
  -2   2   6 49262.4 853.937   3
  -2  -2   5 43142.9 836.998   3
  -2   2   5 43846.5 795.423   3
  -2  -2   4 71135.1 1063.55   3
  -2   2   4 71239.2 1012.03   3
  -2   2   3 15038.2 456.994   3
  -2  -2   3 15274.7 475.572   3
  -2   2   2 45695.8 786.069   3
  -2  -2   2 43598.9 777.442   3
  -2  -2   1 456018. 2878.59   3
  -2   2   1 452234. 2900.15   3
  -2  -2   0 196307. 1658.16   3
  -2   2   0 195026. 1708.58   3
  -2  -2  -1 205126. 1661.02   3
  -2   2  -1 205996. 1758.24   3
  -2  -2  -2 233726. 1337.48   4
  -2  -2  -2 237942. 1760.69   3
  -2   2  -3 462678. 3564.65   1
  -2  -2  -3 458495. 2228.44   4
  -2  -2  -3 462573. 2646.74   3
  -2   2  -3 454683. 2895.50   3
  -2  -2  -4 8844.45 279.276   3
  -2  -2  -4 8574.50 220.477   4
  -2   2  -4 8791.55 486.421   1
  -2  -2  -4 9081.03 498.504   1
  -2   2  -4 8458.26 327.621   3
  -2  -2  -5 33844.3 989.527   1
  -2   2  -5 32554.0 973.215   1
  -2   2  -5 33074.6 634.508   3
  -2  -2  -5 33789.3 460.836   4
  -2   2  -6 139843. 1342.86   3
  -2  -2  -6 136717. 1072.79   4
  -2  -2  -6 137827. 2135.64   1
  -2   2  -6 136845. 2154.06   1
  -2  -2  -7 530.623 233.139   1
  -2   2  -7 425.169 239.372   1
  -2   2  -7 338.697 85.8419   3
  -2   2  -8 60671.8 1609.07   1
  -2  -2  -8 58871.7 1549.36   1
  -2  -2  -9 2759.46 419.573   1
  -2   2  -9 2463.14 401.411   1
  -2  -2 -10 5284.74 561.933   1
  -2   2 -10 4974.69 558.798   1
  -2  -2 -11 3912.89 553.342   1
  -2   2 -11 3926.02 557.248   1
  -2  -2 -12 18706.3 1105.20   1
  -2   2 -12 20375.8 1189.29   1
  -2  -2 -12 20030.5 528.523   4
  -2   2 -13 17738.4 1180.35   1
  -2  -2 -13 18136.9 520.813   4
  -2  -2 -13 18718.1 1164.79   1
  -2   2 -14 2480.41 255.625   5
  -2  -2 -14 2212.16 488.528   1
  -2  -2 -14 2129.66 221.886   4
  -2  -2 -14 2182.71 222.770   5
  -2   2 -14 2428.22 505.054   1
  -2  -2 -15 9915.07 412.804   4
  -2  -2 -15 9557.97 439.666  10
  -2   2 -15 10665.1 1017.10   1
  -2   2 -15 9538.13 419.793   5
  -2  -2 -15 9773.93 925.821   1
  -2  -2 -16 6061.00 751.338   1
  -2   2 -16 6508.01 416.048  10
  -2  -2 -16 7085.12 363.344   4
  -2  -2 -16 6866.61 389.233  10
  -2   2 -17 119.603 210.144  10
  -2   2 -17 181.440 183.081   4
  -2  -2 -17-366.788 197.429  10
  -2  -2 -18 8253.39 414.884  10
  -2   2 -18 8188.10 411.594   4
  -2   2 -18 8135.62 461.671  10
  -2  -2 -19 7511.63 386.402  10
  -2   2 -19 7426.73 434.938  10
  -2  -2 -20 3201.69 265.730  10
  -2   2 -20 3064.72 303.164  10
  -2   2 -21 44.0422 174.405  10
  -2  -2 -21-87.1040 135.341  10
  -2  -2 -22 216.528 118.956  10
  -2   2 -22 51.2259 144.389  10
  -2   2 -23 733.464 144.340  10
   2   3 -24 5081.85 210.131   8
   2   3 -23 209.061 136.941   8
   2   3 -22 3617.98 311.597  10
   2   3 -21 2931.97 319.017  10
   2  -3 -21 2735.36 257.908  10
   2  -3 -21 2919.30 220.376   8
   2  -3 -20 267.735 162.696   8
   2   3 -20 194.465 222.223  10
   2  -3 -20 355.935 185.978  10
   2  -3 -19 3579.56 267.172   8
   2  -3 -19 3354.51 312.129  10
   2   3 -19 3430.97 339.489  10
   2   3 -18 359.981 220.630  10
   2   3 -18 105.063 157.121  11
   2  -3 -18-116.703 193.776  10
   2   3 -17 343.844 175.979  11
   2  -3 -17 567.928 184.706  10
   2   3 -17 678.395 223.209  10
   2   3 -16 23180.7 604.415  11
   2   3 -16 20932.4 1367.56   1
   2  -3 -16 22294.9 634.776  10
   2  -3 -16 21082.3 1247.64   1
   2   3 -16 23737.8 687.321  10
   2   3 -15 475.062 161.113  10
   2  -3 -15 634.358 338.640   1
   2  -3 -15 573.403 164.639  10
   2   3 -15 276.826 349.866   1
   2   3 -15 791.782 176.418  11
   2   3 -14 49591.1 901.926  10
   2   3 -14 49389.4 1948.33   1
   2  -3 -14 49921.1 1772.58   1
   2  -3 -13 277.562 235.995   1
   2   3 -13 469.603 316.483   1
   2   3 -12 1114.70 383.739   1
   2  -3 -12 1229.52 331.093   1
   2   3 -11 16230.2 1010.53   1
  -2  -3  11 17396.6 744.005   2
   2  -3 -11 15923.3 882.073   1
  -2  -3  10 20173.5 790.710   2
   2   3 -10 20139.2 1062.64   1
   2  -3 -10 20588.1 949.498   1
   2  -3  -9 17712.0 829.143   1
  -2   3   9 15218.0 471.970   3
  -2  -3   9 16655.6 702.292   2
   2   3  -9 17219.2 933.493   1
   2   3  -8 96750.8 2068.84   1
  -2   3   8 97278.0 1245.68   3
   2  -3  -8 96960.4 1815.85   1
   2  -3  -7 204212. 2502.11   1
  -2   3   7 199283. 1867.04   3
   2  -3  -6 87258.9 1495.45   1
  -2   3   6 85103.7 1174.48   3
  -2   3   5 189092. 1802.39   3
  -2   3   4 26280.2 630.379   3
  -2   3   3 52038.3 885.996   3
  -2  -3   2 92532.8 1206.23   3
  -2   3   2 92160.9 1192.95   3
  -2  -3   1 206458. 1833.74   3
  -2   3   1 205162. 1859.34   3
  -2   3   0 14950.9 471.737   3
  -2  -3   0 14492.6 445.535   3
  -2   3  -1 131731. 1441.74   3
  -2  -3  -1 133423. 1346.90   3
  -2  -3  -2 48402.9 755.097   3
  -2  -3  -2 47888.1 499.282   4
  -2   3  -2 50106.7 987.201   1
  -2   3  -2 48675.6 847.005   3
  -2   3  -3 173.606 111.101   3
  -2  -3  -3 461.141 80.1428   4
  -2   3  -3 342.155 167.803   1
  -2   3  -4 48194.7 1103.58   1
  -2   3  -4 47822.0 839.359   3
  -2  -3  -4 46575.1 526.305   4
  -2  -3  -5 10519.7 252.936   4
  -2  -3  -5 10388.1 561.038   1
  -2   3  -5 10264.5 396.542   3
  -2   3  -5 10381.1 561.327   1
  -2   3  -6 18258.4 794.453   1
  -2  -3  -6 18473.2 783.543   1
  -2   3  -6 18446.8 521.090   3
  -2  -3  -6 18860.7 359.311   4
  -2  -3  -7 37478.6 540.783   4
  -2   3  -7 35002.6 1164.96   1
  -2  -3  -7 35806.7 1144.01   1
  -2   3  -7 36934.3 715.463   3
  -2  -3  -8 268.696 246.905   1
  -2   3  -8 134.039 236.126   1
  -2  -3  -8 314.203 99.6325   4
  -2  -3  -9 70980.8 1810.18   1
  -2  -3  -9 72736.3 858.989   4
  -2   3  -9 71760.0 1890.24   1
  -2   3 -10 289.241 264.853   1
  -2  -3 -10 30.4577 237.804   1
  -2  -3 -10 301.474 110.238   4
  -2   3 -11 81483.7 2234.20   1
  -2  -3 -11 79385.2 986.178   4
  -2  -3 -11 78392.1 2121.30   1
  -2   3 -12 17206.6 1125.95   1
  -2  -3 -12 18236.2 487.008   4
  -2  -3 -12 17677.1 1078.46   1
  -2  -3 -13 20161.1 535.892   4
  -2  -3 -13 19910.4 1190.45   1
  -2   3 -13 21102.9 1275.87   1
  -2   3 -14 244.669 320.772   1
  -2  -3 -14 557.093 153.056   4
  -2  -3 -14 656.661 297.277   1
  -2  -3 -14 389.853 160.453   5
  -2   3 -14 378.530 171.689   5
  -2   3 -15 112.581 168.523  10
  -2  -3 -15 134.611 139.430   4
  -2  -3 -15 166.134 150.025  10
  -2  -3 -15 418.252 357.013   1
  -2   3 -15 802.329 434.542   1
  -2   3 -15 453.766 208.279   5
  -2   3 -16 18080.3 591.158   5
  -2   3 -16 17763.4 647.368  10
  -2  -3 -16 18493.4 582.720  10
  -2   3 -17-153.044 234.506  10
  -2   3 -17 38.2533 178.374   4
  -2  -3 -17 91.6501 165.876  10
  -2   3 -18 13255.9 573.127  10
  -2  -3 -18 13200.7 492.858  10
  -2   3 -18 12417.2 512.145   4
  -2   3 -19 344.855 229.880  10
  -2  -3 -19 464.047 169.989  10
  -2   3 -20 32.6655 205.175  10
  -2  -3 -20 435.343 158.525  10
  -2  -3 -21 12715.5 399.518  10
  -2   3 -21 13443.0 496.823  10
  -2   3 -22 3552.45 259.315  10
  -2   3 -23 1141.24 150.555  10
   2   4 -24-167.697 105.490   8
   2   4 -23 217.748 134.013   8
   2   4 -22 904.066 219.418  10
   2   4 -21 142.623 223.103  10
   2  -4 -20 231.441 172.819  10
   2   4 -20-9.39227 227.271  10
   2   4 -19 2219.64 232.976  11
   2  -4 -19 2136.85 211.950   8
   2  -4 -19 2634.98 268.157  10
   2   4 -19 2996.95 333.419  10
   2   4 -18 1743.99 277.543  10
   2   4 -18 1955.70 238.946  11
   2  -4 -18 1780.08 239.175  10
   2  -4 -18 1570.75 200.083   8
   2   4 -17 1206.59 252.093  10
   2   4 -17 1320.29 214.126  11
   2  -4 -17 991.985 195.778  10
   2  -4 -16 3719.54 517.465   1
   2   4 -16 3227.16 625.588   1
   2  -4 -16 3408.76 274.243  10
   2   4 -16 3631.29 274.249  11
   2   4 -16 4007.86 335.434  10
   2  -4 -15 2697.56 234.661  10
   2  -4 -15 2370.76 425.613   1
   2   4 -15 3347.47 262.702  11
   2   4 -15 2576.41 528.806   1
   2   4 -15 2866.51 266.629  10
   2   4 -14 21570.1 601.578  10
   2   4 -14 21607.3 1325.87   1
   2  -4 -14 22358.3 1176.98   1
   2  -4 -13 308.571 272.864   1
   2   4 -13 182.465 323.002   1
  -2  -4  12 1340.31 279.359   2
   2  -4 -12 1166.93 309.506   1
   2   4 -12 763.344 331.979   1
   2   4 -11 3916.13 544.030   1
  -2  -4  11 4459.95 425.386   2
   2  -4 -11 4011.43 469.977   1
  -2  -4  10 8278.69 556.477   2
   2  -4 -10 8670.27 609.323   1
   2   4 -10 7962.48 704.301   1
   2   4  -9 4643.50 523.345   1
  -2  -4   9 4065.43 383.752   2
  -2   4   9 3792.17 249.483   3
   2  -4  -9 4072.42 409.071   1
   2  -4  -8 180876. 2425.81   1
  -2  -4   8 180725. 2367.12   2
   2   4  -8 176098. 2864.45   1
  -2   4   8 176068. 1775.81   3
   2  -4  -7 8195.48 481.253   1
  -2   4   7 8109.68 373.889   3
  -2   4   6 22747.2 616.897   3
   2  -4  -6 22848.5 729.321   1
  -2   4   5 739.164 144.584   3
  -2   4   4 68201.3 1083.29   3
  -2   4   3 5680.28 315.685   3
  -2   4   2 20043.2 578.974   3
  -2   4   1 25666.2 656.162   3
  -2   4   0 17485.5 547.804   3
  -2   4  -1 11901.0 453.387   3
  -2   4  -2 145681. 1718.52   1
  -2   4  -2 143412. 1610.68   3
  -2  -4  -3 12028.9 254.473   4
  -2   4  -3 12088.2 455.523   3
  -2   4  -3 11912.5 516.528   1
  -2  -4  -4 8198.13 221.812   4
  -2   4  -4 8117.93 383.763   3
  -2   4  -4 8282.27 472.298   1
  -2   4  -5 208617. 2015.96   3
  -2  -4  -5 208954. 1346.26   4
  -2   4  -5 210158. 2573.53   1
  -2  -4  -6 3018.87 155.099   4
  -2  -4  -6 2843.15 349.497   1
  -2   4  -6 2810.04 243.604   3
  -2   4  -6 2829.23 350.922   1
  -2   4  -7 919.726 151.450   3
  -2   4  -7 699.272 254.148   1
  -2  -4  -7 931.053 249.252   1
  -2  -4  -7 750.715 102.665   4
  -2   4  -8 4567.40 283.813   3
  -2  -4  -8 4735.39 207.512   4
  -2  -4  -8 3914.16 433.426   1
  -2   4  -8 4272.58 481.705   1
  -2   4  -9 30710.4 1240.96   1
  -2  -4  -9 33018.6 552.624   4
  -2  -4  -9 31691.0 1211.45   1
  -2   4 -10 28420.6 1271.10   1
  -2  -4 -10 27339.5 530.605   4
  -2  -4 -10 28052.0 1207.69   1
  -2  -4 -11 749.935 140.068   4
  -2  -4 -11 541.896 294.141   1
  -2   4 -11 531.515 278.331   1
  -2  -4 -12 101651. 2534.91   1
  -2   4 -12 106178. 2714.92   1
  -2  -4 -12 106630. 1182.72   4
  -2   4 -13 19582.7 546.797   5
  -2   4 -13 20060.0 1255.41   1
  -2  -4 -13 19753.0 1171.74   1
  -2  -4 -13 20226.2 519.678   4
  -2   4 -14 4098.25 668.111   1
  -2   4 -14 4845.58 319.782   5
  -2  -4 -14 4863.81 285.526   4
  -2  -4 -14 3587.98 574.404   1
  -2  -4 -14 5155.51 304.656  10
  -2   4 -15 11763.1 470.672   5
  -2   4 -15 10840.6 997.631   1
  -2  -4 -15 11801.4 443.963  10
  -2  -4 -16 759.783 172.054  10
  -2   4 -16 561.009 233.772  10
  -2   4 -16 608.457 215.016   5
  -2  -4 -17 1205.60 206.011  10
  -2   4 -17 1367.61 276.574  10
  -2   4 -18 528.992 247.460  10
  -2   4 -18 742.328 216.891   4
  -2  -4 -18 811.187 188.354  10
  -2   4 -19 642.525 232.656  10
  -2  -4 -19 941.835 181.743  10
  -2   4 -20 506.196 212.213  10
  -2  -4 -20 910.938 159.534  10
  -2   4 -21 86.6565 172.837  10
  -2   4 -22 439.183 164.248  10
  -2   4 -23 410.385 129.060  10
   2   5 -24-19.8905 91.2240   8
   2   5 -23 3986.24 243.806   8
   2   5 -22 2442.07 276.738  10
   2   5 -21 12174.7 531.908  10
   2   5 -20 203.915 156.290  11
   2   5 -20 381.624 233.208  10
   2  -5 -19 167.689 170.536  10
   2   5 -19 173.603 166.812  11
   2   5 -19 228.615 219.343  10
   2  -5 -18 466.715 161.714  10
   2   5 -18 718.834 252.359  10
   2   5 -18 429.397 190.610  11
   2  -5 -17 239.535 152.584  10
   2   5 -17 209.022 180.736  11
   2   5 -17-30.9694 207.391  10
   2   5 -16 481.319 197.911  10
   2   5 -16 7.84452 395.657   1
   2  -5 -16 403.835 142.887  10
   2   5 -16 340.224 170.985  11
   2   5 -15 583.481 350.193   1
   2  -5 -15 534.678 154.831  10
   2   5 -15 591.275 198.433  10
   2   5 -15 512.496 175.673  11
   2   5 -14 20618.6 1300.63   1
   2  -5 -14 22019.9 1125.59   1
   2   5 -14 20886.4 563.779  11
   2   5 -14 22013.6 613.176  10
   2   5 -13 36411.7 1658.84   1
   2  -5 -13 37765.0 1412.28   1
   2   5 -12 17291.6 1118.05   1
  -2  -5  12 17429.2 853.273   2
   2  -5 -12 19221.3 965.209   1
   2   5 -11 121966. 2777.04   1
  -2  -5  11 128152. 2250.49   2
   2  -5 -11 123976. 2324.60   1
  -2  -5  10 1884.27 328.941   2
   2  -5 -10 1537.38 287.771   1
   2   5 -10 2225.23 436.911   1
   2  -5  -9 59799.9 1415.17   1
   2   5  -9 58307.8 1734.69   1
  -2  -5   9 60223.7 1441.02   2
   2   5  -8 15222.7 858.813   1
  -2  -5   8 16352.6 745.004   2
   2  -5  -8 16286.4 696.755   1
  -2   5   8 15389.5 527.272   3
  -2   5   7 125079. 1557.66   3
   2  -5  -7 125742. 1802.35   1
  -2  -5   7 125593. 1977.15   2
  -2   5   6 1925.39 210.469   3
   2  -5  -6 1792.88 225.768   1
   2  -5  -5 71248.0 1141.66   1
  -2   5   5 69734.8 1156.64   3
  -2   5   4 49510.2 969.233   3
  -2   5   3 1193.96 188.430   3
  -2   5   2 187608. 1960.28   3
  -2   5   1 2638.12 252.433   3
  -2   5   0 1083.84 193.944   3
  -2   5  -1 156445. 1783.47   3
  -2   5  -2 2144.40 232.617   3
  -2   5  -2 2384.04 232.396   1
  -2   5  -3 31594.0 831.039   1
  -2   5  -3 31385.5 790.716   3
  -2   5  -4 30007.1 775.700   3
  -2  -5  -4 31072.6 428.296   4
  -2   5  -4 31055.0 898.243   1
  -2   5  -5 14865.2 679.820   1
  -2  -5  -5 14335.5 308.676   4
  -2   5  -5 13975.4 543.188   3
  -2   5  -6 2721.15 362.337   1
  -2  -5  -6 2934.88 154.207   4
  -2   5  -6 2498.66 252.690   3
  -2   5  -7 762.797 159.480   3
  -2   5  -7 1158.92 272.395   1
  -2  -5  -7 1253.43 116.762   4
  -2   5  -8 17587.5 585.316   3
  -2  -5  -8 17558.4 381.363   4
  -2   5  -8 16702.4 888.410   1
  -2  -5  -8 17641.7 860.173   1
  -2  -5  -9 111245. 2270.56   1
  -2  -5  -9 113371. 1071.96   4
  -2   5  -9 110492. 2380.57   1
  -2  -5 -10 28612.5 537.869   4
  -2  -5 -10 27122.4 1183.85   1
  -2   5 -10 28343.5 1295.41   1
  -2   5 -11 53666.4 1859.96   1
  -2  -5 -11 56929.4 796.488   4
  -2  -5 -11 55187.0 1771.34   1
  -2  -5 -12 14840.7 423.220   4
  -2   5 -12 14455.2 1031.99   1
  -2  -5 -12 15893.0 996.923   1
  -2   5 -13 60744.2 2160.55   1
  -2  -5 -13 63526.6 2064.93   1
  -2  -5 -13 62147.7 900.200   4
  -2   5 -13 60516.9 963.585   5
  -2   5 -14 1082.35 217.994   5
  -2   5 -14 1435.53 454.271   1
  -2   5 -15 42661.6 863.151   5
  -2   5 -15 40071.7 942.601  10
  -2   5 -15 41401.2 1893.65   1
  -2   5 -16-156.487 216.351   5
  -2   5 -16 126.581 211.611  10
  -2   5 -17 10966.9 517.518  10
  -2   5 -18 16061.3 616.476  10
  -2   5 -18 14463.2 551.475   4
  -2   5 -19 7636.11 435.270  10
  -2   5 -20 977.746 233.009  10
  -2   5 -21 6005.96 348.759  10
  -2   5 -22 417.598 161.240  10
  -2   5 -23 348.739 120.108  10
   2   6 -24 1208.15 127.633   8
   2   6 -23 183.238 129.083   8
   2   6 -22 1759.62 235.616  10
   2   6 -21 2458.31 212.494  11
   2   6 -21 2834.32 295.552  10
   2   6 -20 487.927 224.373  10
   2   6 -20 222.822 163.011  11
   2   6 -19 1304.32 211.264  11
   2   6 -19 972.268 246.919  10
   2   6 -18 775.933 221.915  11
   2   6 -18 401.177 226.131  10
   2   6 -17 431.241 206.144  10
   2   6 -17 598.212 217.989  11
   2   6 -16 306.334 175.747  11
   2   6 -16 234.897 317.225   1
   2   6 -16 501.482 200.271  10
   2   6 -15 2217.73 244.671  11
   2   6 -15 1980.44 506.189   1
   2   6 -15 2271.94 257.290  10
   2   6 -14 13300.0 486.598  10
   2   6 -14 13532.9 471.203  11
   2   6 -13 822.348 422.981   1
  -2  -6  12 17475.9 871.058   2
   2   6 -12 17100.2 1117.91   1
   2  -6 -12 16898.5 874.168   1
   2   6 -11 19626.0 1135.81   1
  -2  -6  11 19705.6 913.421   2
   2  -6 -11 18884.7 876.520   1
   2  -6 -10 115896. 2039.32   1
  -2  -6  10 117205. 2167.27   2
   2   6 -10 114239. 2590.65   1
   2   6  -9 11455.0 801.228   1
  -2  -6   9 11532.6 672.132   2
   2  -6  -9 11967.6 609.281   1
   2   6  -8 12655.9 800.308   1
  -2   6   8 13562.2 520.093   3
  -2  -6   8 13421.3 705.733   2
   2  -6  -8 13359.9 595.242   1
   2   6  -7 98264.7 2072.92   1
  -2  -6   7 101214. 1844.38   2
   2  -6  -7 98389.3 1514.02   1
  -2   6   7 99543.3 1446.40   3
  -2  -6   6 4802.73 415.484   2
  -2   6   6 4760.41 330.133   3
   2  -6  -6 4669.47 311.343   1
   2  -6  -5 40216.8 784.650   1
  -2   6   5 40428.0 923.886   3
   2  -6  -4 20741.2 493.602   1
  -2   6   4 20016.9 654.370   3
  -2   6   3 360806. 3018.88   3
  -2   6   2 75295.6 1277.73   3
  -2   6   1 105021. 1525.14   3
  -2   6   0 1435.23 216.776   3
  -2   6  -1 84558.8 1369.23   3
  -2   6  -2 14899.1 577.701   3
  -2   6  -2 15139.9 527.266   1
  -2   6  -3 1632.49 229.017   1
  -2   6  -3 1764.51 240.251   3
  -2   6  -4 4998.80 385.978   1
  -2   6  -4 4994.72 351.080   3
  -2  -6  -5 89069.5 793.987   4
  -2   6  -5 90191.3 1472.85   3
  -2  -6  -5 91595.9 962.786   2
  -2   6  -5 92231.5 1688.57   1
  -2   6  -6 2651.69 277.317   3
  -2  -6  -6 2766.45 151.132   4
  -2   6  -6 3001.97 363.210   1
  -2   6  -7 125556. 2267.14   1
  -2   6  -7 125177. 1753.06   3
  -2  -6  -7 125502. 1063.22   4
  -2   6  -8 131564. 2465.53   1
  -2   6  -8 128028. 1767.41   3
  -2  -6  -8 128986. 1114.85   4
  -2   6  -9 10111.4 747.840   1
  -2  -6  -9 10603.8 312.120   4
  -2   6 -10 87952.1 2260.29   1
  -2  -6 -10 88594.2 971.703   4
  -2  -6 -11 25792.3 526.826   4
  -2   6 -11 25620.2 1298.05   1
  -2   6 -12 75568.4 2320.05   1
  -2   6 -13 22446.2 592.307   5
  -2   6 -13 21878.6 1305.40   1
  -2   6 -14 6156.01 786.000   1
  -2   6 -14 6174.89 335.392   5
  -2   6 -14 5669.59 307.771  11
  -2   6 -15 4218.79 346.782  10
  -2   6 -15 3780.05 640.341   1
  -2   6 -15 3739.23 289.404   5
  -2   6 -16 5033.86 351.521   5
  -2   6 -16 4613.41 371.911  10
  -2   6 -17 2808.16 317.466  10
  -2   6 -18 1503.92 270.339  10
  -2   6 -18 1538.36 244.670   4
  -2   6 -19 3821.22 340.522  10
  -2   6 -20 1316.69 234.564  10
  -2   6 -21 724.902 192.280  10
  -2   6 -22 283.681 140.345  10
  -2   6 -23 2544.91 177.971  10
   2   7 -24 364.002 90.9081   8
   2   7 -23 1599.64 169.874   8
   2   7 -22 4449.07 308.286  10
   2   7 -21 2234.28 270.351  10
   2   7 -21 1804.98 196.197  11
   2   7 -20 189.121 163.986  11
   2   7 -20 267.951 202.552  10
   2   7 -19 3.45036 220.016  10
   2   7 -19 48.8622 178.481  11
   2   7 -18 51.0175 209.885  10
   2   7 -18 225.954 205.497  11
   2   7 -17 1080.84 255.075  10
   2   7 -17 865.573 216.160  11
   2   7 -16 1277.07 243.074  10
   2   7 -16 928.770 230.349  11
   2   7 -15 2623.12 275.715  10
   2   7 -15 3231.55 667.962   1
   2   7 -15 2424.09 261.481  11
   2   7 -14 2235.98 250.643  10
   2   7 -14 2367.31 261.153  11
   2   7 -14 2368.99 548.907   1
   2   7 -13 11836.3 429.403  11
   2   7 -13 11881.5 445.449  10
   2   7 -13 11466.7 973.650   1
  -2  -7  13 10948.0 724.820   2
   2   7 -12 2220.25 475.700   1
  -2  -7  12 2365.09 401.834   2
  -2  -7  11 42986.6 1389.06   2
   2   7 -11 39730.8 1623.78   1
   2   7 -10 17315.3 1035.89   1
  -2  -7  10 18625.7 904.283   2
  -2  -7   9 2689.93 384.549   2
   2   7  -9 2656.81 446.461   1
   2   7  -8 103286. 2263.10   1
  -2   7   8 105555. 1544.91   3
  -2  -7   8 105973. 2035.05   2
   2  -7  -8 106694. 1596.72   1
   2   7  -7 8327.82 638.957   1
  -2  -7   7 7694.75 547.993   2
   2  -7  -7 7601.55 389.035   1
  -2   7   7 7315.91 423.667   3
  -2   7   6 25319.9 773.557   3
  -2  -7   6 25656.9 941.413   2
   2  -7  -6 24588.3 612.759   1
  -2  -7   5 12211.3 637.165   2
  -2   7   5 12794.8 559.398   3
   2  -7  -5 13155.0 388.091   1
   2  -7  -4 22141.9 423.493   1
  -2   7   4 22076.7 731.710   3
  -2  -7   4 21182.6 801.863   2
  -2  -7   3 20767.4 756.047   2
  -2   7   3 20208.5 700.780   3
  -2   7   2 90179.0 1501.42   3
  -2   7   1 26216.9 805.242   3
  -2   7   0 14302.6 603.001   3
  -2   7  -1 1864.06 269.776   3
  -2   7  -2 687.774 199.959   3
  -2  -7  -2 640.035 163.819   2
  -2   7  -3 10458.2 475.996   1
  -2  -7  -3 11699.1 444.364   2
  -2   7  -3 12068.1 572.478   3
  -2   7  -4 23757.2 791.861   1
  -2  -7  -4 24386.2 584.463   2
  -2   7  -4 24848.3 809.808   3
  -2   7  -5 11050.4 596.403   1
  -2   7  -5 11491.9 558.088   3
  -2   7  -6 103804. 1943.47   1
  -2   7  -6 106251. 1712.41   3
  -2  -7  -6 107650. 902.314   4
  -2   7  -7 5112.16 476.599   1
  -2  -7  -7 4785.04 191.162   4
  -2   7  -7 4836.08 385.029   3
  -2   7  -8 1859.08 379.545   1
  -2  -7  -8 1767.97 135.426   4
  -2   7  -8 1683.41 244.357   3
  -2  -7  -9 1549.90 137.860   4
  -2   7  -9 1626.24 385.957   1
  -2   7 -10 70532.4 2050.85   1
  -2   7 -11 11270.3 898.133   1
  -2   7 -12 36725.3 1614.29   1
  -2   7 -13 50109.5 872.810   5
  -2   7 -13 52643.9 2014.95   1
  -2   7 -13 51607.6 894.730  11
  -2   7 -14 1647.08 218.974  11
  -2   7 -14 2072.66 245.126   5
  -2   7 -14 2273.15 546.265   1
  -2   7 -15 1513.30 235.715   5
  -2   7 -15 959.539 189.576  11
  -2   7 -15 1229.82 244.617  10
  -2   7 -16 224.959 221.452  10
  -2   7 -16 20.1003 172.471  11
  -2   7 -17 1854.50 286.331  10
  -2   7 -18 4475.90 354.958  10
  -2   7 -18 4210.13 314.312   4
  -2   7 -19 361.957 215.186  10
  -2   7 -20 2476.10 267.277  10
  -2   7 -21 2143.68 224.970  10
  -2   7 -22 182.931 129.825  10
  -2   7 -23-125.848 97.7545  10
   2   8 -23 1032.25 139.804   8
   2   8 -22 698.835 167.710  10
   2   8 -22 165.293 103.346  11
   2   8 -21 4741.54 276.879  11
   2   8 -21 4984.55 339.301  10
   2   8 -20 6388.66 388.682  10
   2   8 -20 6108.19 339.271  11
   2   8 -19 2785.81 279.471  11
   2   8 -19 3167.99 315.629  10
   2   8 -18 16849.3 574.545  11
   2   8 -18 16840.6 622.451  10
   2   8 -17 18355.1 610.146  11
   2   8 -17 18351.1 639.277  10
   2   8 -16 670.651 224.473  11
   2   8 -16 1006.65 228.930  10
   2   8 -15 1930.84 257.528  10
   2   8 -15 2068.34 271.956  11
   2   8 -15 1663.58 457.336   1
   2   8 -14 1635.89 219.088  10
   2   8 -14 1579.68 411.263   1
   2   8 -14 1650.64 243.829  11
   2   8 -13 22503.8 611.819  10
  -2  -8  13 22055.8 1059.97   2
   2   8 -13 22499.3 1341.98   1
   2   8 -13 22399.9 608.422  11
  -2  -8  12 4621.03 500.136   2
   2   8 -12 4491.20 626.523   1
  -2  -8  11 536.089 276.160   2
   2   8 -11 300.619 310.980   1
   2   8 -10 18365.6 1084.89   1
  -2  -8  10 19488.5 964.776   2
   2   8  -9 9821.72 780.470   1
  -2  -8   9 9117.54 649.530   2
  -2   8   8 4488.63 342.998   3
   2   8  -8 3991.68 484.670   1
  -2  -8   8 3808.66 448.378   2
  -2   8   7 38004.1 995.863   3
   2   8  -7 37800.0 1324.75   1
  -2  -8   7 38919.4 1242.69   2
  -2  -8   6 71692.9 1635.78   2
  -2   8   6 72285.8 1392.64   3
  -2  -8   5 3456.92 394.506   2
  -2   8   5 3342.95 327.010   3
  -2   8   4 102792. 1696.22   3
  -2  -8   4 103027. 1849.42   2
  -2   8   3 160397. 2148.06   3
  -2  -8   3 160346. 2259.95   2
  -2  -8   2 7569.12 493.786   2
  -2   8   2 7528.67 474.969   3
  -2  -8   1 48901.2 1146.72   2
  -2   8   1 50567.8 1182.52   3
  -2  -8   0 26251.4 812.251   2
  -2   8   0 25656.1 846.187   3
  -2  -8  -1 32601.6 871.202   2
  -2   8  -1 33357.3 983.812   3
  -2  -8  -2 14972.2 565.106   2
  -2   8  -2 15395.1 688.900   3
  -2  -8  -3 54904.4 1023.47   2
  -2   8  -3 54025.9 1076.86   1
  -2   8  -4 597.956 167.496   1
  -2   8  -4 870.257 238.953   3
  -2  -8  -4 519.772 128.626   2
  -2   8  -5 13594.6 645.060   1
  -2   8  -5 14307.1 660.241   3
  -2   8  -6 3736.87 394.397   1
  -2   8  -6 3323.91 342.066   3
  -2   8  -7 19540.4 781.943   3
  -2   8  -7 19863.0 910.703   1
  -2   8  -8 68410.8 1799.33   1
  -2   8  -8 63232.1 1410.79   3
  -2   8  -9 111.513 241.693   1
  -2   8  -9 313.536 171.141   3
  -2   8 -10 81327.6 2204.96   1
  -2   8 -11 10302.7 838.870   1
  -2   8 -12 42909.5 770.920   5
  -2   8 -12 45302.8 842.769  11
  -2   8 -12 45354.1 1809.51   1
  -2   8 -13 8724.25 854.128   1
  -2   8 -13 9753.16 418.929  11
  -2   8 -13 9824.90 389.207   5
  -2   8 -14 9121.71 446.780  10
  -2   8 -14 9410.56 426.414  11
  -2   8 -14 9713.40 405.616   5
  -2   8 -14 10316.9 927.569   1
  -2   8 -15 848.259 205.977  11
  -2   8 -15 882.235 224.540  10
  -2   8 -15 1138.30 232.681   5
  -2   8 -16 1259.84 244.532  10
  -2   8 -16 1332.24 223.056  11
  -2   8 -17-5.98026 197.546  10
  -2   8 -17 121.655 172.849  11
  -2   8 -18 1125.82 219.763   4
  -2   8 -18 470.190 215.021  10
  -2   8 -19 2523.68 275.997  10
  -2   8 -20 12118.2 462.174  10
  -2   8 -21 1278.06 190.994  10
  -2   8 -22 9938.30 337.209  10
  -2   8 -23 1682.24 130.966  10
   2   9 -23 223.767 106.293   8
   2   9 -22 2377.35 172.463  11
   2   9 -21 4488.82 304.791  10
   2   9 -21 4485.06 270.280  11
   2   9 -20 7681.41 375.473  11
   2   9 -20 7913.46 415.901  10
   2   9 -19 1339.02 241.593  10
   2   9 -19 1500.56 235.427  11
   2   9 -18 4692.53 343.919  11
   2   9 -18 4507.29 351.140  10
   2   9 -17 1765.83 260.383  10
   2   9 -17 1866.54 275.031  11
   2   9 -16 5366.16 373.507  10
   2   9 -16 5345.81 373.373  11
   2   9 -15 4010.52 336.741  11
   2   9 -15 3438.58 592.206   1
   2   9 -15 4101.33 319.650  10
   2   9 -14 6769.48 373.040  10
   2   9 -14 6886.32 386.643  11
   2   9 -14 6568.35 785.069   1
   2   9 -13 1259.57 422.925   1
  -2  -9  13 901.771 303.238   2
   2   9 -13 1685.91 217.261  11
   2   9 -13 1618.73 203.055  10
   2   9 -12 222.893 167.950  11
   2   9 -12 646.352 329.183   1
  -2  -9  12 185.826 240.827   2
   2   9 -11 1556.44 433.111   1
  -2  -9  11 2022.31 388.913   2
  -2  -9  10 807.756 279.757   2
   2   9 -10 637.572 312.471   1
  -2  -9   9 53285.9 1590.73   2
   2   9  -9 52203.5 1728.77   1
  -2   9   8 28212.9 889.752   3
  -2  -9   8 29178.9 1162.22   2
   2   9  -8 28243.2 1215.03   1
   2   9  -7 5060.57 516.716   1
  -2  -9   7 4463.84 480.070   2
  -2   9   7 4812.23 386.909   3
   2   9  -6 648.015 241.554   1
  -2   9   6 756.348 217.864   3
  -2  -9   6 689.181 272.068   2
  -2  -9   5 26067.8 1007.21   2
  -2   9   5 27334.9 910.059   3
  -2   9   4 11832.0 609.591   3
  -2  -9   4 11249.2 651.215   2
  -2  -9   3 671.841 244.401   2
  -2   9   3 788.410 230.622   3
  -2   9   2 621.841 215.407   3
  -2  -9   2 723.203 224.571   2
  -2  -9   1 36538.9 1044.81   2
  -2   9   1 36398.4 1063.51   3
  -2  -9   0 39990.8 1052.54   2
  -2   9   0 40203.7 1126.90   3
  -2  -9  -1 2228.90 280.272   2
  -2   9  -1 2300.58 333.046   3
  -2  -9  -2 9653.79 479.897   2
  -2   9  -2 9565.69 580.882   3
  -2   9  -3 5299.81 446.409   3
  -2   9  -3 5181.14 336.076   1
  -2  -9  -3 5038.82 345.946   2
  -2  -9  -4 14712.1 513.167   2
  -2   9  -4 14592.6 715.172   3
  -2   9  -4 14317.5 606.370   1
  -2   9  -5 952.175 205.805   1
  -2   9  -5 1260.62 258.238   3
  -2   9  -6 18912.8 817.593   1
  -2   9  -6 18392.6 810.448   3
  -2   9  -7 16843.0 853.265   1
  -2   9  -7 16755.2 773.092   3
  -2   9  -8 1063.09 311.591   1
  -2   9  -8 717.944 226.490   3
  -2   9  -9 2048.84 356.990   1
  -2   9  -9 2280.51 318.612   3
  -2   9 -10 26176.2 1255.72   1
  -2   9 -11 17737.0 1088.12   1
  -2   9 -12 41781.2 1704.95   1
  -2   9 -12 39518.8 740.412   5
  -2   9 -12 40536.3 830.258  11
  -2   9 -13 12322.5 433.778   5
  -2   9 -13 12453.9 486.126  11
  -2   9 -13 13088.6 1005.29   1
  -2   9 -14 3857.18 314.337  10
  -2   9 -14 3202.94 525.447   1
  -2   9 -14 3814.56 307.160  11
  -2   9 -14 4007.26 281.659   5
  -2   9 -15 6240.48 387.077  10
  -2   9 -15 5878.88 338.601   5
  -2   9 -15 6153.10 375.436  11
  -2   9 -16 882.676 227.957  11
  -2   9 -16 279.774 203.224  10
  -2   9 -17 988.415 204.054  11
  -2   9 -17 728.740 223.685  10
  -2   9 -18-93.3133 193.273  10
  -2   9 -18 274.121 166.012  11
  -2   9 -19 6787.28 366.749  10
  -2   9 -20 146.629 152.133  10
  -2   9 -21 2188.10 202.231  10
  -2   9 -22 570.312 118.898  10
   2  10 -23 145.101 91.1712   8
   2  10 -22 126.995 102.794  11
   2  10 -21 3208.42 253.912  10
   2  10 -21 3078.58 226.702  11
   2  10 -20 6723.43 347.642  11
   2  10 -20 6663.29 365.459  10
   2 -10 -20 6539.35 325.325   6
   2  10 -19 6570.26 384.975  11
   2  10 -19 6870.60 390.226  10
   2  10 -18 24827.7 720.815  10
   2  10 -18 25272.4 709.516  11
   2  10 -17 259.357 216.595  11
   2  10 -17-177.579 211.000  10
   2  10 -16 2004.03 267.110  10
   2  10 -16 2318.36 297.438  11
   2  10 -15 24629.0 695.337  10
   2  10 -15 23914.5 705.648  11
   2  10 -14 3004.90 306.109  11
   2  10 -14 3240.48 287.558  10
  -2 -10  13 1893.12 349.280   2
   2  10 -13 2386.00 245.411  10
   2  10 -13 2540.73 276.749  11
   2  10 -13 1595.41 419.042   1
   2  10 -12 123.144 156.193  10
  -2 -10  12-96.9072 269.204   2
   2  10 -12 391.459 168.511  11
   2  10 -12-391.441 334.546   1
  -2 -10  11 3767.54 501.054   2
   2  10 -11 3023.28 536.763   1
  -2 -10  10 8925.01 727.680   2
   2  10 -10 8374.45 751.539   1
  -2 -10   9 34912.3 1347.91   2
   2  10  -9 33353.0 1394.76   1
  -2  10   8 5080.51 411.234   3
   2  10  -8 5009.58 550.069   1
  -2 -10   8 5003.10 535.521   2
   2  10  -7 150.784 209.019   1
  -2 -10   7 410.864 264.620   2
  -2  10   7 222.794 159.953   3
   2  10  -6 38281.9 1297.85   1
  -2 -10   6 40013.5 1324.97   2
  -2  10   6 39560.1 1152.22   3
  -2 -10   5 3575.60 436.073   2
  -2  10   5 4387.44 408.481   3
  -2 -10   4 166209. 2578.68   2
  -2  10   4 166692. 2434.73   3
  -2  10   3 1277.20 288.905   3
  -2 -10   3 1277.61 288.598   2
  -2 -10   2 37701.1 1148.31   2
  -2  10   2 38705.5 1158.20   3
  -2 -10   1 31685.8 1023.21   2
  -2  10   1 32862.6 1075.12   3
  -2 -10   0 4854.09 407.854   2
  -2  10   0 5009.20 459.822   3
  -2  10  -1 12122.9 684.978   3
  -2 -10  -1 12001.0 593.866   2
  -2 -10  -2 36058.5 965.485   2
  -2  10  -2 35980.3 1147.90   3
  -2 -10  -3 5541.84 364.686   2
  -2  10  -3 6321.66 517.134   3
  -2  10  -4 1161.76 250.037   3
  -2  10  -4 1073.19 201.525   1
  -2 -10  -4 1072.48 159.664   2
  -2  10  -5 2579.22 361.932   3
  -2  10  -5 2418.08 284.712   1
  -2  10  -6 8316.38 556.798   1
  -2  10  -6 8282.02 589.680   3
  -2  10  -7 1273.74 299.655   1
  -2  10  -7 1112.00 271.965   3
  -2  10  -8 38614.3 1345.44   1
  -2  10  -8 37444.0 1217.73   3
  -2  10  -9 2463.40 399.517   1
  -2  10  -9 1668.84 294.151   3
  -2  10 -10 38460.1 1510.55   1
  -2  10 -11 4173.79 246.229   5
  -2  10 -11 4584.86 308.100  11
  -2  10 -11 4609.73 573.542   1
  -2  10 -12 24866.2 569.963   5
  -2  10 -12 25857.7 1347.59   1
  -2  10 -12 26294.8 692.194  11
  -2  10 -13 1220.25 190.278   5
  -2  10 -13 1393.50 224.148  10
  -2  10 -13 837.970 320.841   1
  -2  10 -13 1378.26 239.649  11
  -2  10 -14 2902.57 277.945  10
  -2  10 -14 2693.93 266.223  11
  -2  10 -14 2951.61 254.479   5
  -2  10 -15 1102.54 230.489  10
  -2  10 -15 1022.28 222.472  11
  -2  10 -16 104.753 180.018  10
  -2  10 -16-175.663 200.165  11
  -2  10 -17 67.5280 186.893  10
  -2  10 -17 306.813 189.381  11
  -2  10 -18 5298.17 338.391  10
  -2  10 -18 4142.61 305.079  11
  -2  10 -19 440.312 154.149  11
  -2  10 -19 149.343 158.178  10
  -2  10 -20 12408.3 420.297  10
  -2  10 -21 131.324 117.203  10
  -2  10 -22 11757.4 309.734  10
   2  11 -23 1775.85 119.914   8
   2  11 -22-43.7323 93.4024  11
   2  11 -21 75.4885 130.286  11
   2  11 -20 996.103 194.366  10
   2  11 -20 865.712 191.271  11
   2 -11 -20 870.204 159.181   6
   2  11 -19 322.263 202.423  11
   2 -11 -19 252.827 162.729   6
   2  11 -19-121.571 174.198  10
   2  11 -18 554.408 201.763  10
   2  11 -18 717.615 230.753  11
   2  11 -17 854.094 214.588  10
   2  11 -17 718.865 236.406  11
   2  11 -16 5596.37 365.508  10
   2  11 -16 5558.04 398.382  11
   2  11 -15 942.776 213.533  10
   2  11 -15 1181.23 247.190  11
   2  11 -14 25802.1 1413.86   1
   2  11 -14 27851.8 719.605  10
   2  11 -14 27951.3 755.219  11
   2  11 -13 1398.71 211.862  10
   2  11 -13 919.145 417.587   1
  -2 -11  13 826.422 312.138   2
   2  11 -13 652.403 200.722  11
   2  11 -12 13537.3 466.504  10
   2  11 -12 13548.0 497.541  11
  -2 -11  12 13661.8 915.905   2
   2  11 -12 12852.1 988.420   1
   2  11 -11 936.304 336.797   1
   2  11 -11 1526.71 215.642  11
  -2 -11  11 1560.76 385.320   2
   2  11 -10-218.163 296.954   1
  -2 -11  10-186.646 277.617   2
  -2 -11   9 18398.2 1029.68   2
   2  11  -9 17158.9 1021.67   1
  -2 -11   8 2864.41 457.800   2
   2  11  -8 2370.98 415.559   1
   2  11  -7 7781.53 625.245   1
  -2  11   7 8242.21 546.246   3
  -2 -11   7 8007.42 676.056   2
  -2 -11   6 11437.0 756.492   2
  -2  11   6 12413.8 686.557   3
   2  11  -6 10849.4 712.557   1
   2  11  -5 39395.6 1265.06   1
  -2 -11   5 41833.1 1368.46   2
  -2  11   5 42838.6 1268.47   3
  -2 -11   4 27875.7 1101.84   2
  -2  11   4 27797.5 1029.25   3
  -2 -11   3 1051.39 289.097   2
  -2  11   3 961.909 266.845   3
  -2 -11   2 77138.9 1717.86   2
  -2  11   2 75531.7 1704.70   3
  -2 -11   1 52899.2 1375.81   2
  -2  11   1 54251.1 1452.74   3
  -2 -11   0 24774.8 920.631   2
  -2  11   0 25884.7 1018.65   3
  -2 -11  -1 67278.3 1449.93   2
  -2  11  -1 68710.8 1673.38   3
  -2  11  -2 3284.02 405.581   3
  -2 -11  -2 2796.83 318.238   2
  -2  11  -3 18545.7 886.346   3
  -2 -11  -3 18041.8 679.585   2
  -2  11  -4 389.594 211.271   3
  -2  11  -5 5283.63 510.817   3
  -2  11  -6 16010.1 845.580   3
  -2  11  -6 15488.0 735.044   1
  -2  11  -7 20510.7 921.115   1
  -2  11  -7 21554.3 961.483   3
  -2  11  -8 7759.76 618.763   1
  -2  11  -8 7467.17 580.870   3
  -2  11  -9 35764.1 1369.41   1
  -2  11  -9 35131.9 1217.83   3
  -2  11 -10 2196.32 415.487   1
   2 -11  10 2046.22 238.899   6
  -2  11 -10 2011.91 227.120  11
  -2  11 -11 4407.93 319.801  11
  -2  11 -11 4807.58 579.123   1
  -2  11 -12 563.401 160.228   5
  -2  11 -12 563.947 165.721  10
  -2  11 -12 443.824 259.073   1
  -2  11 -12 627.974 195.782  11
  -2  11 -13 885.143 187.341   5
  -2  11 -13 960.657 201.824  10
  -2  11 -13 911.594 225.626  11
  -2  11 -14 11162.6 468.453  10
  -2  11 -14 10325.2 482.697  11
  -2  11 -14 9867.16 392.880   5
  -2  11 -15 1490.49 253.829  11
  -2  11 -15 1714.63 237.516  10
  -2  11 -16 15338.6 533.407  10
  -2  11 -16 14436.4 542.977  11
  -2  11 -17 660.567 207.343  11
  -2  11 -17 1394.74 227.489  10
  -2  11 -18 1755.96 234.476  11
  -2  11 -18 2803.41 260.592  10
  -2  11 -19 6419.57 312.565  11
  -2  11 -19 7657.05 346.135  10
  -2  11 -20 337.195 133.736  10
  -2  11 -21 5461.80 237.897  10
   2  12 -22 1120.36 114.860  11
   2  12 -22 1124.63 122.732   8
   2  12 -21 44.8247 125.637  11
   2  12 -20 11594.8 413.447  11
   2 -12 -19 280.053 147.465   6
   2  12 -19 252.879 193.651  11
   2  12 -19 406.929 160.866  10
   2  12 -18 7880.21 422.808  11
   2 -12 -18 7998.20 389.587   6
   2  12 -18 7743.12 398.202  10
   2 -12 -17 21148.1 630.744   6
   2  12 -17 21461.5 641.391  10
   2  12 -17 22907.4 688.486  11
   2  12 -16 1114.93 212.740  10
   2  12 -16 1357.68 268.125  11
   2  12 -15 21758.9 649.726  10
   2  12 -15 22590.5 696.879  11
   2  12 -14 2211.13 241.902  10
   2  12 -14 2206.41 285.680  11
  -2 -12  13 1391.19 379.313   2
   2  12 -13 889.378 232.002  11
   2  12 -13 754.612 289.993   1
   2  12 -13 1129.46 206.399  10
  -2 -12  12 48001.1 909.501   7
  -2 -12  12 45874.4 1693.83   2
   2  12 -12 44968.7 1779.24   1
   2  12 -12 46055.9 925.752  11
   2  12 -11 3407.85 536.092   1
  -2 -12  11 3545.18 275.820   7
  -2 -12  11 3447.12 513.181   2
   2  12 -11 2861.62 262.333  11
  -2 -12  10 1336.45 347.944   2
   2  12 -10 1663.35 215.602  11
   2  12 -10 2136.32 453.488   1
   2  12  -9 284.071 260.847   1
  -2 -12   9 484.919 301.405   2
   2  12  -8 48859.9 1627.40   1
  -2 -12   8 51446.5 1691.07   2
   2  12  -7 23865.4 1093.65   1
  -2 -12   7 24539.4 1154.59   2
  -2  12   7 24413.9 996.437   3
   2  12  -6 46308.5 1442.09   1
  -2 -12   6 48071.4 1566.80   2
  -2  12   6 48062.5 1387.85   3
   2  12  -5 20070.6 897.932   1
  -2 -12   5 19349.1 984.789   2
  -2  12   5 19183.5 886.949   3
  -2  12   4 90645.3 1947.68   3
   2  12  -4 87341.9 1804.71   1
  -2 -12   4 91533.9 2054.11   2
  -2 -12   3 14320.7 806.939   2
  -2  12   3 14576.2 788.929   3
  -2 -12   2 27510.6 1069.64   2
  -2  12   2 27728.1 1074.99   3
  -2 -12   1 7346.78 556.408   2
  -2  12   1 8005.23 616.517   3
  -2 -12   0 41796.4 1236.13   2
  -2  12   0 43226.6 1371.24   3
  -2 -12  -1 7314.04 516.907   2
  -2  12  -1 7984.20 625.624   3
  -2 -12  -2 11668.7 609.887   2
  -2  12  -2 12138.6 758.214   3
  -2 -12  -3 985.749 190.280   2
  -2  12  -3 1484.43 323.471   3
  -2  12  -4 1008.30 323.880   3
  -2  12  -5 249.433 242.938   3
  -2  12  -6 10134.4 721.663   3
  -2  12  -7 233.784 224.886   3
  -2  12  -8 13327.6 804.725   3
   2 -12   9 27100.1 748.316   6
   2 -12   9 25928.9 858.764   9
  -2  12  -9 27559.0 1121.33   3
  -2  12 -10 24736.6 660.990  11
   2 -12  10 23869.2 720.695   6
  -2  12 -11 25052.7 628.010  10
  -2  12 -11 28039.0 720.346  11
  -2  12 -12 21935.1 604.635  10
  -2  12 -12 21801.9 659.513  11
  -2  12 -13 12953.8 411.763   5
  -2  12 -13 12995.9 531.684  11
  -2  12 -13 13674.5 490.339  10
  -2  12 -14 16.1925 159.197  10
  -2  12 -14 165.479 206.182  11
  -2  12 -15 2747.23 260.685  10
  -2  12 -15 2855.18 301.191  11
  -2  12 -16 164.075 166.029  10
  -2  12 -16 690.077 230.198  11
  -2  12 -17 312.975 170.859  10
  -2  12 -17 491.290 197.684  11
  -2  12 -18 1908.91 234.714  11
  -2  12 -18 1579.96 202.022  10
  -2  12 -19 3875.00 250.260  11
  -2  12 -19 4207.51 251.762  10
  -2  12 -20 8765.54 312.322  10
  -2  12 -21 1717.28 134.579  10
   2  13 -22 163.510 74.7494   8
   2  13 -21 503.713 127.057  11
   2  13 -20 534.264 159.962  11
   2  13 -19 2843.63 265.278  11
   2  13 -18 825.915 227.773  11
   2 -13 -18 456.053 171.051   6
   2  13 -18 703.354 178.358  10
   2  13 -17 10357.9 481.571  11
   2  13 -17 9624.37 430.447  10
   2  13 -16 871.231 194.605  10
   2  13 -16 1445.14 276.578  11
   2 -13 -16 793.813 212.981   6
   2  13 -15 998.873 257.907  11
   2 -13 -15 1568.81 249.548   6
   2  13 -15 1282.96 215.403  10
   2  13 -14 5667.50 385.483  11
   2  13 -14 6193.61 356.251  10
   2 -13 -14 5613.14 374.851   6
   2  13 -13 4157.35 336.278  11
   2 -13 -13 3568.49 316.833   6
  -2 -13  13 3469.19 292.250   7
   2  13 -12 4967.29 359.056  11
  -2 -13  12 4365.69 608.733   2
  -2 -13  12 5021.82 331.245   7
   2 -13 -12 4577.16 345.623   6
   2  13 -12 3579.44 535.379   1
  -2 -13  11 579.897 286.916   2
   2 -13 -11 736.848 210.567   6
  -2 -13  11 504.329 186.082   7
   2  13 -11 800.020 312.570   1
   2  13 -11 752.853 203.791  11
  -2 -13  10 33546.1 1459.17   2
   2 -13 -10 34355.4 796.293   6
   2  13 -10 34288.3 1445.78   1
   2  13 -10 32410.5 735.657  11
  -2 -13   9 258.035 306.671   2
   2  13  -9 278.514 283.347   1
   2 -13  -9 78.8249 156.054   6
   2  13  -9 51.7529 154.476  11
   2  13  -8 521.137 262.230   1
  -2 -13   8 649.349 273.084   2
  -2 -13   7 3340.92 522.670   2
  -2  13   7 3307.58 401.556   3
   2  13  -7 2733.43 388.674   1
  -2 -13   6 10429.6 791.002   2
  -2  13   6 9899.69 673.341   3
  -2 -13   5 11474.6 801.557   2
  -2  13   5 11325.9 724.307   3
  -2  13   4 61482.2 1665.00   3
  -2 -13   4 62636.2 1756.96   2
  -2  13   3 387.814 265.120   3
  -2 -13   3-62.7332 247.851   2
  -2 -13   2 51016.7 1520.05   2
  -2  13   2 54426.4 1585.07   3
  -2 -13   1 26414.2 1062.14   2
  -2  13   1 27193.7 1128.23   3
  -2 -13   0 939.374 275.650   2
  -2  13   0 1121.10 320.764   3
  -2  13  -1 109033. 2299.26   3
  -2 -13  -1 104131. 1967.21   2
  -2  13  -2 23982.2 1095.80   3
  -2 -13  -2 22002.5 864.463   2
  -2  13  -3 36599.1 1362.85   3
  -2 -13  -3 32642.7 997.252   2
  -2  13  -4 44951.2 1534.41   3
  -2  13  -5 22780.9 1092.22   3
  -2  13  -6 32507.1 1298.49   3
  -2  13  -7 1921.89 381.266   3
   2 -13   8 56932.0 1245.10   9
   2 -13   8 55353.7 1090.54   6
  -2  13  -8 56227.1 1688.76   3
  -2  13  -9 156.253 216.782   3
   2 -13   9-78.2642 194.852   6
  -2  13  -9 116.874 162.013  11
   2 -13   9 23.8378 224.864   9
   2 -13  10 537.194 210.423   6
  -2  13 -10 319.395 175.826  11
  -2  13 -11 147.632 194.730  11
  -2  13 -12 12516.0 522.506  11
  -2  13 -12 12089.2 446.426  10
  -2  13 -13 6574.05 410.381  11
  -2  13 -13 6895.14 348.343  10
  -2  13 -14 12124.7 455.074  10
  -2  13 -14 12117.7 519.933  11
  -2  13 -15 819.217 180.488  10
  -2  13 -15 895.974 242.668  11
  -2  13 -16 21117.4 648.347  11
  -2  13 -16 21604.4 580.756  10
  -2  13 -17 1165.93 178.226  10
  -2  13 -17 1199.10 228.632  11
  -2  13 -18 562.109 148.355  10
  -2  13 -18 828.592 181.167  11
  -2  13 -19 6419.70 286.805  11
  -2  13 -19 7379.94 293.756  10
  -2  13 -20 821.300 118.085  10
  -2  13 -20-185.400 59.6634  11
   2  14 -21 2140.18 156.034  11
   2  14 -20 1086.60 165.674  11
   2  14 -19-192.060 175.462  11
   2 -14 -18 5163.95 290.427   6
   2  14 -18 6207.38 362.211  11
   2 -14 -17 1143.51 200.049   6
   2  14 -17 1254.58 253.097  11
   2  14 -17 1069.58 187.070  10
   2  14 -16 1845.66 277.452  11
   2  14 -16 1544.43 210.593  10
   2 -14 -16 1549.64 231.932   6
   2  14 -15 10609.4 498.245  11
   2 -14 -15 9444.56 459.543   6
   2  14 -14 321.205 223.084  11
  -2 -14  14 200.689 175.935   7
   2 -14 -14 271.277 194.550   6
  -2 -14  13 685.767 190.001   7
   2  14 -13 758.834 236.897  11
   2 -14 -13 591.994 213.204   6
   2  14 -12 885.005 236.878  11
   2 -14 -12 786.690 214.862   6
  -2 -14  12 897.602 208.484   7
   2  14 -11 152.867 185.691  11
  -2 -14  11 44.2130 185.611   7
   2 -14 -11 374.212 213.898   6
  -2 -14  10 13656.4 969.090   2
   2 -14 -10 12554.0 515.418   6
   2  14 -10 13120.9 489.913  11
   2  14  -9 30823.8 701.533  11
   2 -14  -9 32713.3 785.377   6
  -2 -14   9 30253.6 1404.96   2
  -2 -14   8 90277.3 1336.90   6
   2 -14  -8 89713.0 1299.28   6
   2  14  -8 92393.3 1166.85  11
  -2 -14   7 39862.2 1546.83   2
  -2  14   7 39353.3 1330.03   3
  -2  14   6 2447.45 407.219   3
  -2 -14   6 1757.09 413.082   2
  -2 -14   5 12144.6 843.250   2
  -2  14   5 13044.5 809.228   3
  -2 -14   4 6008.44 629.671   2
  -2  14   4 6271.18 575.238   3
  -2  14   3 6929.81 621.810   3
  -2 -14   3 7284.69 648.111   2
  -2  14   2 1028.22 323.932   3
  -2 -14   2 1046.05 327.491   2
  -2  14   1 8340.34 681.670   3
  -2 -14   1 8173.55 639.451   2
  -2 -14   0 44886.3 1383.33   2
  -2  14   0 46933.1 1556.29   3
  -2 -14  -1 907.169 265.177   2
  -2  14  -1 1023.75 318.985   3
  -2 -14  -2 16602.1 778.048   2
  -2  14  -2 17976.4 992.214   3
  -2  14  -3 1634.28 392.477   3
  -2  14  -4 19618.9 1064.33   3
  -2  14  -5 882.981 334.436   3
  -2  14  -6 1022.29 313.501   3
   2 -14   7 5456.41 412.780   9
   2 -14   7 6594.44 410.416   6
  -2  14  -7 5558.97 589.395   3
   2 -14   8 10137.2 582.871   9
   2 -14   8 10169.1 510.156   6
  -2  14  -8 9517.46 738.604   3
  -2  14  -9 27416.2 700.745  11
   2 -14   9 27604.9 820.051   6
  -2  14  -9 29625.1 1259.14   3
  -2  14 -10 51442.2 987.626  11
   2 -14  10 48569.2 1109.20   6
  -2  14 -11 18789.1 627.119  11
  -2  14 -12 15138.9 568.168  11
  -2  14 -13 1528.02 272.781  11
  -2  14 -14 1425.42 201.721  10
  -2  14 -14 1571.21 271.400  11
  -2  14 -15 6313.36 320.160  10
  -2  14 -15 6898.92 406.134  11
  -2  14 -16 781.808 155.177  10
  -2  14 -16 713.610 214.532  11
  -2  14 -17 2603.88 257.010  11
  -2  14 -17 2579.17 213.432  10
  -2  14 -18 400.025 118.038  10
  -2  14 -18 348.008 156.261  11
  -2  14 -19 1169.11 129.173  10
  -2  14 -19 886.229 143.152  11
   2  15 -21 2718.80 147.940  11
   2  15 -20 14.9325 108.691  11
   2  15 -19 1438.65 194.723  11
   2  15 -18 211.869 175.284  11
   2  15 -17 31145.9 744.123  11
   2 -15 -17 28996.9 654.351   6
   2 -15 -16 468.508 173.834   6
   2  15 -16 1047.81 250.233  11
   2  15 -15 14981.7 567.919  11
   2 -15 -15 12919.8 501.007   6
   2 -15 -14 1860.72 257.568   6
   2  15 -14 2170.95 279.117  11
  -2 -15  14 2010.99 234.577   7
  -2 -15  13 2463.39 282.365   7
   2 -15 -13 1846.84 260.656   6
   2  15 -13 2174.87 281.505  11
   2 -15 -12 11833.8 527.431   6
   2  15 -12 12191.1 516.513  11
  -2 -15  12 13127.1 533.682   7
  -2 -15  11 11852.1 508.889   7
   2 -15 -11 12043.2 520.932   6
   2  15 -11 11859.3 488.744  11
  -2 -15  10 1076.06 405.332   2
  -2 -15  10 462.458 196.180   7
   2 -15 -10 706.130 216.981   6
   2  15 -10 808.618 211.458  11
   2  15  -9 3565.00 284.811  11
  -2 -15   9 3361.37 565.089   2
   2 -15  -9 3866.77 322.332   6
  -2 -15   8 6795.83 719.502   2
   2  15  -8 7091.72 347.082  11
   2 -15  -8 6294.36 368.754   6
  -2 -15   7 1847.18 435.524   2
   2  15  -7 1803.22 209.361  11
  -2 -15   7 1772.22 253.640   6
   2 -15  -7 1737.89 236.083   6
  -2  15   6 9313.98 697.226   3
  -2 -15   6 9421.75 424.486   6
  -2 -15   6 10309.7 820.324   2
   2 -15  -6 9735.77 429.384   6
  -2 -15   5 6006.34 626.067   2
  -2  15   5 5836.90 576.867   3
  -2  15   4 43117.6 1488.64   3
  -2 -15   4 41372.2 1516.07   2
  -2 -15   3 4031.32 523.149   2
  -2  15   3 3167.07 453.317   3
  -2  15   2 36965.1 1405.33   3
  -2 -15   2 34478.3 1337.02   2
  -2  15   1 1438.70 339.395   3
  -2 -15   1 878.618 298.373   2
  -2 -15   0 21120.0 978.557   2
  -2  15   0 22762.2 1135.70   3
  -2 -15  -1 59975.3 1596.05   2
  -2  15  -1 64735.5 1906.15   3
  -2  15  -2 5798.94 606.895   3
  -2 -15  -2 4811.33 442.814   2
  -2  15  -3 37618.1 1487.12   3
  -2  15  -4 34273.1 1437.55   3
   2 -15   5 5094.43 345.948   6
   2 -15   5 5089.93 389.222   9
  -2  15  -5 5295.75 612.681   3
   2 -15   6 14263.8 635.639   9
   2 -15   6 15278.0 592.217   6
  -2  15  -6 14774.7 943.613   3
   2 -15   7 1093.46 265.016   9
  -2  15  -7 784.777 316.452   3
   2 -15   7 620.302 225.938   6
  -2  15  -8 26855.7 690.880  11
   2 -15   8 28754.6 847.539   6
  -2  15  -8 28298.9 1280.83   3
  -2  15  -9 43125.1 896.068  11
   2 -15   9 43422.2 1052.03   6
  -2  15  -9 41247.6 1514.67   3
  -2  15 -10 738.947 220.264  11
   2 -15  10 511.023 238.436   6
  -2  15 -11 4347.64 350.465  11
  -2  15 -12 4387.45 348.253  11
  -2  15 -13 315.323 221.990  11
  -2  15 -14 30063.5 767.606  11
  -2  15 -15 3200.17 310.805  11
  -2  15 -16 2802.58 279.995  11
  -2  15 -17 431.420 180.736  11
  -2  15 -18 806.094 163.468  11
  -2  15 -19 851.530 130.889  11
   2  16 -20 603.310 109.681  11
   2  16 -19 611.948 146.578  11
   2  16 -18 5729.46 306.916  11
   2 -16 -17 849.783 157.501   6
   2  16 -17 331.972 188.097  11
   2 -16 -16 2973.24 249.221   6
   2  16 -16 3409.87 299.289  11
   2 -16 -15 2568.01 253.665   6
  -2 -16  15 2377.14 238.875   7
   2  16 -15 2580.36 295.131  11
  -2 -16  14 3036.19 284.964   7
   2 -16 -14 3081.40 283.779   6
   2  16 -14 2772.93 305.615  11
  -2 -16  13 17077.0 602.394   7
   2 -16 -13 15557.3 572.786   6
   2  16 -13 16897.4 590.136  11
   2 -16 -12 1654.65 261.353   6
   2  16 -12 1568.92 259.248  11
  -2 -16  12 2058.71 281.888   7
   2  16 -11 3242.44 300.872  11
  -2 -16  11 2924.06 295.129   7
   2 -16 -11 3172.22 307.060   6
   2  16 -10 53766.1 988.880  11
  -2 -16  10 55320.7 1075.97   7
   2 -16 -10 53687.7 1063.51   6
   2  16  -9 42113.9 835.975  11
   2 -16  -9 40803.0 921.776   6
  -2 -16   9 41553.0 928.183   7
  -2 -16   9 41821.7 1702.14   2
  -2 -16   8 22244.2 1242.52   2
   2  16  -8 22523.3 601.216  11
  -2 -16   8 22984.2 685.310   7
   2 -16  -8 22613.6 682.439   6
  -2 -16   7 1354.15 412.927   2
   2 -16  -7 1893.13 259.696   6
   2  16  -7 1255.87 187.649  11
  -2 -16   7 1328.46 241.683   6
  -2  16   6 8996.48 683.454   3
  -2 -16   6 8415.77 768.455   2
   2 -16  -6 9140.79 447.717   6
  -2 -16   6 8534.45 425.806   6
   2  16  -6 8758.19 354.022  11
  -2  16   5 5329.92 580.090   3
  -2 -16   5 5091.97 607.899   2
  -2 -16   5 4999.28 322.829   6
   2 -16  -5 5038.73 340.422   6
  -2  16   4 8362.63 698.877   3
  -2 -16   4 7419.36 373.683   6
  -2 -16   4 7905.35 739.344   2
   2 -16  -4 7990.72 406.235   6
   2 -16  -3 24426.0 674.557   6
  -2 -16   3 24566.9 653.208   7
  -2  16   3 24222.4 1175.39   3
  -2 -16   3 23418.9 1161.11   2
  -2 -16   2 2043.03 404.581   2
  -2  16   2 2414.53 450.085   3
  -2 -16   2 1988.24 230.438   7
   2 -16  -2 2178.39 246.930   6
  -2  16   1 1852.47 405.906   3
  -2 -16   1 1988.87 377.247   2
   2 -16  -1 2010.87 236.902   6
  -2 -16   0 1363.02 300.654   2
   2 -16   0 1393.08 226.964   6
  -2  16   0 1273.97 367.589   3
  -2 -16  -1 3329.29 414.493   2
  -2  16  -1 3699.82 534.481   3
   2 -16   1 3269.91 301.631   6
   2 -16   2 11539.9 483.010   6
  -2  16  -2 10503.0 830.597   3
  -2  16  -3 616.438 371.352   3
   2 -16   3 1074.14 211.934   6
   2 -16   3 704.090 177.826   9
   2 -16   4 457.081 211.739   9
   2 -16   4 618.346 222.317   6
   2 -16   5 4946.25 408.562   9
   2 -16   5 5218.35 379.799   6
  -2  16  -5 5101.85 634.876   3
   2 -16   6 3815.48 374.890   9
  -2  16  -6 3686.84 553.922   3
   2 -16   6 3928.88 360.461   6
   2 -16   7 15336.3 708.035   9
   2 -16   7 17752.4 669.541   6
  -2  16  -7 16629.5 1011.73   3
  -2  16  -8 39000.5 846.558  11
   2 -16   8 40244.1 1008.65   6
  -2  16  -8 38309.0 1520.88   3
   2 -16   9 505.866 250.746   6
  -2  16  -9 511.077 207.788  11
  -2  16 -10 47075.3 955.808  11
   2 -16  10 47888.8 1128.22   6
  -2  16 -11 3352.77 307.510  11
  -2  16 -12 9295.14 460.337  11
  -2  16 -13 776.407 248.376  11
  -2  16 -14 1946.99 279.216  11
  -2  16 -15 537.467 213.585  11
  -2  16 -16 2942.16 267.532  11
  -2  16 -17 13514.1 436.278  11
  -2  16 -18 458.671 136.197  11
  -2  16 -19 1843.40 135.961  11
   2  17 -20 61.2105 73.3845  11
   2  17 -19 5485.64 236.192  11
   2  17 -18 1329.87 176.856  11
   2  17 -17 20281.7 533.514  11
   2  17 -16 3054.88 270.098  11
   2 -17 -16 2921.92 227.773   6
  -2 -17  15 7302.45 364.146   7
   2 -17 -15 6874.26 341.888   6
   2  17 -15 7413.37 395.639  11
   2 -17 -14 154.400 174.516   6
   2  17 -14 157.382 207.183  11
  -2 -17  14 111.054 170.152   7
   2  17 -13 488.828 222.481  11
  -2 -17  13 525.443 209.518   7
   2 -17 -13 284.121 184.505   6
   2 -17 -12 15008.0 565.425   6
  -2 -17  12 15149.9 580.242   7
   2  17 -12 16402.0 568.705  11
  -2 -17  11 460.121 220.505   7
   2 -17 -11 804.320 225.177   6
   2  17 -11 518.434 208.478  11
  -2 -17  10 15976.6 603.429   7
   2  17 -10 15008.5 534.446  11
   2 -17 -10 15145.3 581.760   6
   2 -17  -9 3719.51 329.523   6
  -2 -17   9 3887.99 337.382   7
   2  17  -9 3736.95 291.893  11
  -2 -17   8 1611.12 436.811   2
  -2 -17   8 1159.88 237.572   7
   2 -17  -8 1030.91 224.172   6
   2  17  -8 1053.16 200.775  11
   2 -17  -7 8295.50 438.788   6
   2  17  -7 8269.39 371.744  11
  -2 -17   7 7396.45 428.880   6
  -2 -17   7 7746.95 769.205   2
  -2 -17   7 8546.97 440.900   7
   2 -17  -6 2360.33 279.931   6
  -2 -17   6 2589.81 292.519   6
  -2 -17   6 2749.39 287.844   7
  -2 -17   6 2786.38 492.621   2
  -2 -17   5 10629.7 465.278   6
  -2 -17   5 10805.6 484.889   7
   2 -17  -5 10157.4 475.369   6
  -2  17   5 10016.5 774.778   3
  -2 -17   5 10197.5 841.828   2
  -2  17   4 797.440 312.046   3
  -2 -17   4 175.081 165.458   6
   2 -17  -4 426.133 216.504   6
  -2 -17   4 161.788 285.484   2
  -2 -17   4 462.648 182.503   7
  -2  17   3 764.162 295.828   3
  -2 -17   3 366.887 184.096   7
  -2 -17   3 507.068 143.231   6
   2 -17  -3 743.233 217.972   6
  -2 -17   2 39884.6 1511.45   2
  -2 -17   2 38752.5 841.179   7
   2 -17  -2 39160.8 876.120   6
  -2  17   2 39979.0 1556.89   3
  -2 -17   2 37833.0 773.650   6
  -2  17   1 900.135 368.255   3
  -2 -17   1 1040.62 341.748   2
   2 -17  -1 479.437 175.336   6
  -2 -17   1 799.986 186.267   7
  -2 -17   0 26725.0 1158.02   2
  -2 -17   0 27069.9 678.909   7
   2 -17   0 28329.2 755.934   6
   2 -17   1 880.422 189.849   9
  -2  17  -1 697.445 346.292   3
  -2 -17  -1 873.682 181.218   7
   2 -17   1 530.762 206.877   6
   2 -17   2 2546.64 285.533   9
  -2  17  -2 2321.57 454.248   3
  -2 -17  -2 3065.02 253.471   7
   2 -17   2 2829.48 297.800   6
  -2  17  -3 3133.63 521.105   3
   2 -17   3 2878.78 313.453   9
   2 -17   3 3465.92 321.026   6
   2 -17   4 6879.27 422.769   6
  -2  17  -4 6958.57 745.722   3
   2 -17   4 6993.03 463.328   9
   2 -17   5 499.297 225.760   9
  -2  17  -5 297.671 295.255   3
   2 -17   5 791.926 240.959   6
   2 -17   6 9899.48 514.225   6
   2 -17   6 8306.14 536.181   9
  -2  17  -6 10595.6 858.001   3
  -2  17  -7 13922.0 510.159  11
   2 -17   7 14118.2 616.418   6
  -2  17  -7 13704.4 946.803   3
   2 -17   8 19815.8 722.112   6
  -2  17  -8 19133.2 613.724  11
  -2  17  -9 19983.7 623.355  11
   2 -17   9 20306.0 741.623   6
   2 -17  10 2117.44 342.518   6
  -2  17 -10 2202.09 287.791  11
  -2  17 -11 8507.21 443.168  11
  -2  17 -12 122.498 208.448  11
  -2  17 -13 214.584 213.570  11
  -2  17 -14 5354.36 349.574  11
  -2  17 -15 2879.69 275.049  11
  -2  17 -16 10800.3 408.033  11
  -2  17 -17 211.451 136.681  11
  -2  17 -18-40.2337 101.622  11
   2  18 -19 2298.20 145.338  11
   2  18 -18 3090.34 197.247  11
   2  18 -17 3939.31 246.417  11
   2  18 -16 1840.69 216.231  11
   2  18 -15 949.492 212.755  11
   2 -18 -15 991.462 169.878   6
  -2 -18  15 1165.68 190.502   7
   2  18 -14 664.510 199.173  11
   2 -18 -14 607.371 183.446   6
  -2 -18  14 909.115 200.249   7
  -2 -18  13 8819.44 433.896   7
   2  18 -13 9382.22 431.981  11
   2 -18 -13 8208.34 394.967   6
  -2 -18  12 10486.4 496.837   7
   2 -18 -12 9543.03 448.111   6
   2  18 -12 10570.5 457.023  11
  -2 -18  11 3846.66 333.929   7
   2 -18 -11 4161.48 325.007   6
   2  18 -11 4362.94 324.209  11
  -2 -18  10 18596.9 655.865   7
   2  18 -10 18780.0 580.445  11
   2 -18 -10 17727.7 612.533   6
  -2 -18   9 3567.85 336.970   7
   2 -18  -9 3147.60 310.917   6
   2  18  -9 3178.98 284.650  11
   2 -18  -8 762.681 218.372   6
  -2 -18   8 998.005 250.789   7
   2  18  -8 770.307 189.259  11
   2  18  -7 145.798 153.935  11
  -2 -18   7 118.751 197.152   6
   2 -18  -7 273.179 202.085   6
  -2 -18   7 338.447 206.531   7
  -2 -18   6 1372.44 250.072   7
   2 -18  -6 1350.69 251.230   6
  -2 -18   6 1513.62 248.356   6
  -2 -18   6 1147.25 399.887   2
   2 -18  -5 801.690 235.071   6
  -2  18   5 350.550 282.999   3
  -2 -18   5 407.624 202.326   7
  -2 -18   5 45.4269 182.068   6
  -2 -18   5-74.7091 338.011   2
  -2 -18   4 7392.94 399.460   6
   2 -18  -4 7791.82 424.057   6
  -2 -18   4 7545.60 420.842   7
  -2  18   4 7754.67 701.648   3
  -2 -18   4 8670.30 787.258   2
  -2 -18   3 940.465 332.156   2
  -2  18   3 727.134 330.246   3
  -2 -18   3 778.528 213.187   7
  -2 -18   3 288.199 154.198   6
   2 -18  -3 275.140 187.899   6
  -2 -18   2 3350.99 278.386   6
  -2  18   2 3222.44 521.216   3
   2 -18  -2 3684.92 321.769   6
  -2 -18   2 3853.58 310.293   7
  -2 -18   2 3340.02 483.303   2
   2 -18  -1 5864.90 385.871   6
  -2 -18   1 5876.35 624.127   2
  -2 -18   1 6146.70 367.174   7
  -2  18   1 6444.07 687.802   3
  -2 -18   0 19731.4 1018.87   2
  -2  18   0 20930.4 1177.88   3
  -2 -18   0 19756.3 607.759   7
   2 -18   0 20295.3 665.501   6
  -2 -18  -1 400.194 177.850   7
  -2  18  -1 84.3434 284.592   3
   2 -18   1 240.453 171.796   9
   2 -18   1 407.492 211.487   6
  -2 -18  -2 34244.3 748.422   7
   2 -18   2 33914.7 868.110   6
  -2  18  -2 34242.9 1525.03   3
   2 -18   2 33609.8 898.445   9
  -2  18  -3 3795.72 585.100   3
   2 -18   3 3643.32 344.992   6
   2 -18   3 3545.73 353.571   9
   2 -18   4 2248.38 318.990   9
  -2  18  -4 2141.57 455.163   3
   2 -18   4 2258.21 303.909   6
   2 -18   5 11540.9 612.609   9
   2 -18   5 12806.7 569.326   6
  -2  18  -5 12350.0 970.122   3
   2 -18   6 459.811 237.372   6
  -2  18  -6 591.991 215.135  11
   2 -18   7 4950.77 406.559   6
  -2  18  -7 4311.68 324.480  11
   2 -18   8 151.842 239.461   6
  -2  18  -8 109.600 198.745  11
  -2  18  -9 176.451 202.107  11
   2 -18   9 106.414 248.182   6
  -2  18 -10 3185.69 309.683  11
   2 -18  10 2811.03 342.046   6
  -2  18 -11 5408.62 360.175  11
  -2  18 -12 6759.88 390.056  11
  -2  18 -13 127.144 206.131  11
  -2  18 -14 4774.79 328.415  11
  -2  18 -15 773.457 199.812  11
  -2  18 -16 1550.87 197.068  11
  -2  18 -17 604.837 129.573  11
  -2  18 -18 189.592 88.8478  11
   2  19 -18 317.218 98.2506  11
   2  19 -17 5865.05 257.898  11
   2  19 -16 470.504 156.100  11
  -2 -19  15 2233.66 209.158   7
   2 -19 -15 2209.27 187.451   6
   2  19 -15 2441.44 231.787  11
  -2 -19  14 152.676 151.524   7
   2 -19 -14 71.8722 136.585   6
   2  19 -14 229.948 170.401  11
  -2 -19  13 3838.64 309.025   7
   2 -19 -13 3459.17 268.211   6
   2  19 -13 4067.07 301.421  11
   2  19 -12 6750.53 368.846  11
  -2 -19  12 7028.12 411.969   7
   2 -19 -12 6032.77 347.169   6
   2 -19 -11 2052.50 260.018   6
  -2 -19  11 2361.29 294.992   7
   2  19 -11 2750.93 269.941  11
  -2 -19  10 3359.27 334.857   7
   2 -19 -10 3273.54 300.049   6
   2  19 -10 3322.24 283.150  11
   2 -19  -9 18147.8 620.977   6
   2  19  -9 19040.0 571.202  11
  -2 -19   8 380.355 224.419   7
   2 -19  -8 457.405 205.639   6
   2  19  -8 486.976 188.074  11
   2 -19  -7 10823.2 499.666   6
   2  19  -7 11179.1 426.313  11
  -2 -19   7 12189.4 547.516   7
  -2 -19   6 40.4182 219.176   7
  -2 -19   6 3.15715 193.212   6
   2 -19  -6-182.459 209.524   6
  -2 -19   5 3720.08 317.712   6
  -2 -19   5 4115.07 344.517   7
   2 -19  -5 3894.18 338.516   6
  -2 -19   4 3600.20 308.933   6
   2 -19  -4 3038.86 313.654   6
  -2 -19   4 2804.86 301.031   7
  -2  19   3 2413.79 437.796   3
  -2 -19   3 2811.64 299.627   7
   2 -19  -3 3454.24 335.145   6
  -2 -19   3 2852.28 273.671   6
  -2 -19   2 2455.21 276.789   7
  -2  19   2 1767.74 431.813   3
  -2 -19   2 1991.86 227.818   6
   2 -19  -2 2262.59 292.228   6
  -2 -19   2 2159.65 408.174   2
   2 -19  -1 9729.48 489.799   6
  -2 -19   1 9924.72 763.958   2
  -2 -19   1 9482.29 458.121   7
  -2  19   1 10022.1 843.396   3
  -2 -19   0 51.9993 177.040   7
  -2  19   0-82.2917 308.597   3
   2 -19   0-33.7028 212.881   6
  -2  19  -1 1473.49 405.604   3
   2 -19   1 1515.34 261.201   6
   2 -19   1 1349.38 224.248   9
  -2 -19  -1 1436.50 214.468   7
   2 -19   2 6478.48 426.480   6
   2 -19   2 4979.30 386.505   9
   2 -19   3 755.920 220.733   9
   2 -19   3 1064.29 283.476   6
   2 -19   4 3712.18 389.536   9
   2 -19   4 4761.45 384.431   6
   2 -19   5 6596.67 441.090   6
  -2  19  -5 6963.02 375.967  11
  -2  19  -6 3525.53 306.580  11
   2 -19   6 3679.34 372.642   6
   2 -19   7 12961.0 590.866   6
  -2  19  -7 11831.5 486.637  11
   2 -19   8 1498.72 305.355   6
  -2  19  -8 1071.10 239.261  11
   2 -19   9 4974.12 401.712   6
  -2  19  -9 5320.65 348.598  11
  -2  19 -10 361.292 218.581  11
  -2  19 -11 14256.7 525.819  11
  -2  19 -12 283.903 205.239  11
  -2  19 -13 2.24772 182.012  11
  -2  19 -14 2009.52 232.600  11
  -2  19 -15 8255.44 340.309  11
   2 -19  15 7890.00 304.272   7
  -2  19 -16 213.583 129.934  11
  -2  19 -17 603.502 112.972  11
   2  20 -17 1004.45 116.814  11
   2  20 -16 1052.31 146.072  11
   2  20 -15 901.743 159.504  11
  -2 -20  15 907.744 144.716   7
  -2 -20  14 1727.45 213.101   7
   2  20 -14 2100.74 211.670  11
   2 -20 -14 1353.17 158.310   6
  -2 -20  13 2491.21 257.444   7
   2 -20 -13 2513.06 218.925   6
   2  20 -13 2723.63 246.941  11
  -2 -20  12 1128.75 237.944   7
   2  20 -12 1370.66 211.697  11
   2 -20 -12 1506.89 213.253   6
  -2 -20  11 1997.83 265.764   7
   2  20 -11 1720.14 230.456  11
   2 -20 -11 1724.85 226.464   6
  -2 -20  10 1145.39 258.150   7
   2 -20 -10 1269.76 220.228   6
   2  20 -10 1233.09 214.549  11
   2 -20  -9 260.517 203.742   6
  -2 -20   9 299.930 226.685   7
   2  20  -9-2.14986 172.115  11
   2 -20  -8 1848.30 252.772   6
   2  20  -8 1601.48 213.799  11
  -2 -20   8 1928.55 291.889   7
   2 -20  -7 3208.28 316.845   6
  -2 -20   7 2857.62 315.351   7
  -2 -20   6 2072.59 306.357   7
   2 -20  -6 1462.37 262.182   6
  -2 -20   6 1624.72 253.694   6
  -2 -20   5-269.748 229.254   7
  -2 -20   5 74.4405 191.881   6
   2 -20  -5-139.728 225.272   6
  -2 -20   4 1304.83 263.352   7
  -2 -20   4 1320.49 230.834   6
   2 -20  -4 1399.77 264.057   6
  -2 -20   3 7280.71 429.688   7
  -2 -20   3 6359.12 367.910   6
   2 -20  -3 6901.86 423.153   6
  -2 -20   2 2798.16 307.106   7
  -2 -20   2 2818.78 264.351   6
   2 -20  -2 2579.95 303.043   6
   2 -20  -1 1948.36 295.964   6
  -2 -20   1 2265.67 274.674   7
   2 -20   0 59947.2 1171.83   6
  -2 -20   0 57376.5 1062.80   7
  -2 -20  -1 343.726 169.932   7
   2 -20   1 884.024 270.422   6
  -2  20  -2 28022.1 646.219  11
   2 -20   2 28480.7 820.814   6
  -2  20  -3 8676.79 388.654  11
   2 -20   3 8860.50 488.833   6
   2 -20   4 2625.75 326.182   6
  -2  20  -4 2108.07 242.204  11
   2 -20   5 14175.7 605.690   6
  -2  20  -5 13860.8 494.343  11
  -2  20  -6 3213.04 288.248  11
   2 -20   6 3571.02 365.503   6
   2 -20   7 911.165 251.665   6
  -2  20  -7 734.959 210.462  11
   2 -20   8 4456.39 395.545   6
  -2  20  -8 4429.40 324.413  11
   2 -20   9 1211.31 284.883   6
  -2  20  -9 1414.03 244.381  11
  -2  20 -10 985.935 224.937  11
  -2  20 -11 3644.06 295.518  11
  -2  20 -12 239.389 181.160  11
  -2  20 -13 1479.38 207.214  11
   2 -20  14 597.764 146.050   7
  -2  20 -14 747.375 173.150  11
   2 -20  15 204.558 102.990   7
  -2  20 -15 76.7444 128.181  11
  -2  20 -16 538.194 118.027  11
   2  21 -16 1617.60 133.252  11
   2  21 -15 221.190 112.466  11
  -2 -21  14 656.374 155.767   7
   2  21 -14 606.116 141.223  11
  -2 -21  13 2933.87 248.790   7
   2 -21 -13 2765.05 204.547   6
   2  21 -13 2379.63 204.863  11
   2  21 -12 560.816 166.771  11
   2 -21 -12 665.441 156.184   6
  -2 -21  12 604.431 194.253   7
   2  21 -11 9866.79 381.702  11
   2 -21 -11 9071.39 382.773   6
  -2 -21  11 9989.81 461.992   7
   2  21 -10 4260.00 275.949  11
  -2 -21  10 4641.91 351.067   7
   2 -21 -10 4419.71 305.702   6
   2  21  -9 1114.37 181.915  11
   2 -21  -9 987.071 210.434   6
  -2 -21   9 1301.00 273.028   7
  -2 -21   8 552.701 233.246   7
   2 -21  -8 218.544 193.525   6
  -2 -21   7 18233.1 648.800   7
   2 -21  -7 16459.9 581.705   6
  -2 -21   6 1882.32 282.914   7
   2 -21  -6 2211.38 274.987   6
  -2 -21   5 5869.33 365.730   6
  -2 -21   5 6198.24 418.728   7
   2 -21  -5 6202.29 403.401   6
  -2 -21   4 2456.87 306.404   7
  -2 -21   4 2162.54 261.424   6
   2 -21  -4 2202.74 297.328   6
   2 -21  -3 6332.51 413.276   6
  -2 -21   3 6117.20 360.742   6
  -2 -21   3 6512.39 413.498   7
  -2 -21   2 346.571 204.831   7
  -2 -21   2-209.025 164.871   6
   2 -21  -2 145.246 219.182   6
  -2 -21   1 15694.3 583.647   7
   2 -21  -1 16334.6 620.335   6
  -2 -21   0 883.746 207.689   7
   2 -21   0 915.227 259.182   6
  -2 -21  -1 9868.69 444.607   7
   2 -21   1 9928.74 509.462   6
   2 -21   2 7542.61 462.271   6
  -2  21  -3 8111.43 365.913  11
   2 -21   3 8921.24 492.834   6
   2 -21   4 8696.87 492.762   6
  -2  21  -4 8937.59 387.087  11
   2 -21   5 10494.9 529.096   6
  -2  21  -5 9872.24 419.578  11
   2 -21   6 6069.96 428.442   6
  -2  21  -6 5642.81 339.955  11
   2 -21   7 5914.23 422.385   6
  -2  21  -7 5701.05 339.603  11
  -2  21  -8 3306.79 283.073  11
   2 -21   8 3328.74 331.734   6
  -2  21  -9 344.349 182.222  11
  -2  21 -10 1105.86 210.737  11
  -2  21 -11 3084.57 262.338  11
  -2  21 -12 1122.74 189.864  11
   2 -21  13 892.120 165.030   7
  -2  21 -13 909.297 172.565  11
   2 -21  14 469.008 119.234   7
  -2  21 -14 708.318 140.353  11
  -2  21 -15 5983.18 237.778  11
  -2  21 -16 2403.55 135.652  11
   2  22 -15 724.312 99.2192  11
   2  22 -14 452.492 109.456  11
  -2 -22  13 135.077 132.256   7
   2  22 -13 56.8452 113.269  11
  -2 -22  12 435.096 169.402   7
   2 -22 -12 234.059 116.600   6
   2  22 -12 414.392 126.041  11
   2  22 -11 268.257 123.852  11
  -2 -22  11 872.168 208.390   7
   2 -22 -11 711.315 154.064   6
   2 -22 -10 5147.14 302.269   6
  -2 -22  10 5610.14 364.745   7
   2  22 -10 5382.14 270.163  11
   2 -22  -9 1090.63 190.772   6
  -2 -22   9 1158.65 244.040   7
  -2 -22   8 3872.61 343.722   7
   2 -22  -8 2792.54 263.665   6
  -2 -22   7 1781.89 290.548   7
   2 -22  -7 1876.74 251.832   6
   2 -22  -6 9042.76 442.665   6
  -2 -22   6 9547.35 490.701   7
  -2 -22   5 4280.88 350.618   7
   2 -22  -5 3889.01 321.959   6
  -2 -22   4 24467.1 728.952   7
   2 -22  -4 23568.7 705.233   6
  -2 -22   3 727.068 227.764   7
  -2 -22   3 409.322 193.615   6
   2 -22  -3 324.059 213.802   6
  -2 -22   2 10973.2 503.534   7
  -2 -22   2 9416.75 406.661   6
   2 -22  -2 10473.6 502.284   6
  -2 -22   1 1423.34 226.550   7
   2 -22  -1 1627.66 290.827   6
  -2 -22   0 42028.9 886.436   7
   2 -22   0 42792.3 970.383   6
  -2 -22  -1 1883.49 224.404   7
   2 -22   1 1874.11 291.638   6
   2 -22   2 41215.9 961.269   6
  -2  22  -3 1084.25 183.587  11
   2 -22   3 1100.63 265.772   6
  -2  22  -4 11554.6 417.565  11
   2 -22   4 11697.3 541.934   6
   2 -22   5 2653.18 330.471   6
  -2  22  -5 2000.21 226.002  11
   2 -22   6 2265.95 303.666   6
  -2  22  -6 2871.58 251.568  11
   2 -22   7 4.35715 231.694   6
  -2  22  -7-189.588 172.276  11
   2 -22   8 12818.2 528.995   6
  -2  22  -8 12379.4 436.809  11
  -2  22  -9 1272.82 202.709  11
  -2  22 -10 4686.97 286.514  11
  -2  22 -11 3968.07 253.522  11
  -2  22 -12 2571.26 212.631  11
   2 -22  12 3082.96 230.844   7
   2 -22  13 868.719 144.828   7
  -2  22 -13 674.381 139.854  11
   2 -22  14 2690.43 161.054   7
  -2  22 -14 3151.42 180.470  11
  -2  22 -15 606.640 91.0420  11
   2  23 -13 381.284 84.7408  11
  -2 -23  12 99.4494 132.772   7
   2  23 -12-7.24656 86.2042  11
   2  23 -11 131.937 98.1567  11
  -2 -23  11 88.4612 154.510   7
   2 -23 -11-198.510 114.864   6
  -2 -23  10 365.303 180.720   7
   2 -23 -10 428.910 140.600   6
  -2 -23   9 377.443 199.902   7
   2 -23  -9 43.4874 143.515   6
  -2 -23   8 6428.88 388.910   7
   2 -23  -8 5451.70 308.025   6
   2 -23  -7 628.766 189.306   6
  -2 -23   7 443.504 217.263   7
  -2 -23   6 7276.35 425.349   7
   2 -23  -6 6707.24 363.247   6
   2 -23  -5 3084.00 285.131   6
  -2 -23   5 2815.60 298.022   7
  -2 -23   4 4193.84 342.389   7
   2 -23  -4 4120.73 325.784   6
  -2 -23   3 2702.67 289.581   7
  -2 -23   3 2622.86 245.140   6
   2 -23  -3 2629.40 290.554   6
  -2 -23   2 1206.05 186.318   6
   2 -23  -2 1143.24 243.690   6
  -2 -23   2 1008.04 222.321   7
  -2 -23   1 3956.01 312.197   7
   2 -23  -1 4378.48 349.267   6
   2 -23   0 397.508 225.561   6
  -2 -23   0 560.299 196.282   7
   2 -23   1 34314.8 847.431   6
  -2 -23  -1 33497.3 732.566   7
   2 -23   2 110.587 218.101   6
   2 -23   3 18627.9 640.137   6
  -2  23  -4 2352.44 208.183  11
   2 -23   4 2620.39 298.691   6
   2 -23   5 877.883 248.406   6
  -2  23  -5 473.758 152.830  11
  -2  23  -6 1541.96 187.562  11
   2 -23   6 1365.39 260.584   6
   2 -23   7 882.486 231.805   6
  -2  23  -7 1132.21 175.528  11
  -2  23  -8 5580.64 285.081  11
  -2  23  -9 637.819 161.710  11
  -2  23 -10 1173.74 165.369  11
  -2  23 -11 793.316 144.849  11
   2 -23  11 704.664 155.616   7
  -2  23 -12 998.093 135.132  11
   2 -23  12 787.942 133.786   7
  -2  23 -13 320.031 97.7427  11
   2 -23  13 351.463 102.131   7
  -2 -24  11 4745.42 259.429   7
  -2 -24  10 5444.71 301.404   7
   2 -24 -10 4631.46 218.101   6
   2 -24  -9 258.238 130.190   6
  -2 -24   9 8.19608 163.806   7
  -2 -24   8 259.762 180.075   7
   2 -24  -8 360.199 138.633   6
  -2 -24   7 1733.54 243.439   7
   2 -24  -7 1512.05 200.051   6
  -2 -24   6 357.354 203.527   7
   2 -24  -6 341.287 171.511   6
  -2 -24   5 1832.02 244.900   7
   2 -24  -5 1795.68 224.515   6
   2 -24  -4 370.648 187.843   6
  -2 -24   4 358.361 201.255   7
  -2 -24   3-24.3009 180.019   7
   2 -24  -3 155.400 178.338   6
  -2 -24   2 1803.38 234.496   7
   2 -24  -2 2146.95 255.637   6
  -2 -24   1 134.467 175.281   7
   2 -24  -1 135.846 195.684   6
   2 -24   0 8513.25 352.971   7
   2 -24   0 8881.51 434.895   6
   2 -24   1 1057.23 185.420   7
   2 -24   1 1383.37 254.201   6
   2 -24   2 7394.56 409.920   6
   2 -24   2 7601.00 349.008   7
   2 -24   3 31.0563 199.046   6
   2 -24   4 2212.96 274.412   6
  -2  24  -5 393.727 121.055  11
   2 -24   5 315.124 209.558   6
   2 -24   6 148.795 205.285   6
  -2  24  -6-5.21884 107.623  11
  -2  24  -7 4190.63 230.989  11
  -2  24  -8 3135.48 202.962  11
   2 -24   8 3361.68 262.708   7
  -2  24  -9 5186.58 235.972  11
   2 -24   9 5832.05 300.165   7
   2 -24  10 361.645 134.187   7
  -2  24 -10 281.463 106.321  11
   2 -24  11 260.779 112.703   7
  -2  24 -11 82.6035 89.5225  11
   2 -24  12 516.383 101.115   7
  -2  24 -12 654.840 95.7809  11
  -2 -25  10 736.643 143.708   7
  -2 -25   9 1139.47 173.716   7
   2 -25  -9 746.576 116.337   6
  -2 -25   8 1439.28 195.218   7
   2 -25  -8 1129.71 140.612   6
   2 -25  -7 2170.85 189.422   6
  -2 -25   7 2684.60 238.537   7
  -2 -25   6 7585.45 360.593   7
   2 -25  -6 6526.03 297.994   6
  -2 -25   5 933.267 190.326   7
   2 -25  -5 1203.97 184.937   6
  -2 -25   4 1536.41 206.920   7
   2 -25  -4 1299.08 197.821   6
  -2 -25   3 3775.43 269.969   7
   2 -25  -3 3656.43 267.073   6
   2 -25  -2 2475.65 241.284   6
  -2 -25   2 2688.80 244.391   7
   2 -25  -1 2778.45 261.417   6
   2 -25   0 1679.52 231.781   6
   2 -25   1 13352.8 408.248   7
   2 -25   1 14525.9 497.998   6
   2 -25   2 1622.56 188.252   7
   2 -25   2 1801.62 242.680   6
   2 -25   3 13099.6 431.359   7
   2 -25   3 13577.8 477.026   6
   2 -25   4 3659.15 253.822   7
   2 -25   4 4113.24 296.388   6
   2 -25   5 1190.91 183.024   7
   2 -25   5 1022.69 195.579   6
   2 -25   6 2837.47 250.078   6
   2 -25   6 2670.74 225.324   7
   2 -25   7 122.538 135.104   7
  -2  25  -7 50.3783 86.0091  11
   2 -25   8 5568.91 273.078   7
  -2  25  -8 4861.67 192.535  11
  -2  25  -9 1306.72 116.784  11
   2 -25   9 1359.11 161.790   7
   2 -25  10 1245.54 137.604   7
   2 -25  11 4788.96 190.225   7
   2 -26  -7 327.000 91.9094   6
   2 -26  -6 145.390 109.690   6
   2 -26  -5 3610.23 213.260   6
   2 -26  -4 348.143 129.841   6
   2 -26  -3 4349.31 250.386   6
   2 -26  -2 194.444 143.440   6
   2 -26  -1 1451.69 196.536   6
   2 -26   0 413.922 167.425   6
   2 -26   1 1248.66 191.639   6
   2 -26   2 1486.80 159.401   7
   2 -26   2 1795.34 212.517   6
   2 -26   3 97.3091 144.912   6
   2 -26   3 136.932 110.808   7
   2 -26   4 2023.27 176.621   7
   2 -26   4 1910.68 198.443   6
   2 -26   5 75.6380 112.573   7
   2 -26   6 1839.98 168.294   7
   2 -26   7 5746.25 248.123   7
   2 -26   8 2358.18 166.766   7
   2 -26   9 1040.60 113.167   7
   2 -27  -5 1942.98 135.102   6
   2 -27  -4 38.4226 91.6988   6
   2 -27  -3 4609.89 215.931   6
   2 -27  -2 5821.26 248.338   6
   2 -27  -1 219.249 119.055   6
   2 -27   0 1837.16 171.922   6
   2 -27   1 15020.2 397.443   6
   2 -27   2 360.765 127.194   6
   2 -27   3 8481.56 298.865   6
   2 -27   3 7110.85 225.154   7
   2 -27   4 1245.96 120.162   7
   2 -27   5 1335.30 125.535   7
   2 -27   6-77.3553 78.0316   7
   2 -28  -1 1829.16 126.966   6
   2 -28   0 2657.16 149.340   6
   2 -28   1 1258.93 119.552   6
   3   0 -24 574.847 97.9511   8
   3   0 -23-89.2885 121.091   8
   3   0 -22 1748.96 192.519   8
   3   0 -21-203.005 170.741   8
   3   0 -20 1071.93 241.927  10
   3   0 -20 1319.63 224.906   8
   3   0 -19 298.654 233.703  10
   3   0 -18 135.060 198.291  10
   3   0 -17 62.2688 196.945  10
   3   0 -17-66.1261 144.901  11
   3   0 -16 9467.99 455.314  10
   3   0 -16 8885.80 378.142  11
   3   0 -16 9230.22 895.577   1
   3   0 -15 56.7465 155.967  10
   3   0 -15 204.860 142.164  11
   3   0 -14 4152.84 298.183  10
   3   0 -14 3590.86 599.282   1
   3   0 -13 63.8491 285.201   1
   3   0 -12 16079.2 1047.89   1
   3   0 -11-16.4097 273.455   1
   3   0 -10 15339.3 939.734   1
  -3   0   9 58.7611 128.832   3
   3   0  -9 248.668 277.817   1
  -3   0   8 2338.46 270.307   3
  -3   0   7 162.209 135.718   3
  -3   0   6 15579.8 588.537   3
  -3   0   5 156.109 138.773   3
  -3   0   4 53300.9 1036.09   3
  -3   0   3 188.152 141.296   3
  -3   0   2 5137.53 330.361   3
  -3   0   1 86.3791 142.430   3
  -3   0   0 80214.2 1203.38   3
  -3   0  -1 8.91066 78.0641   4
  -3   0  -1-64.8843 134.651   3
  -3   0  -2 988119. 4416.61   4
  -3   0  -3 68.3877 115.374   3
  -3   0  -3 471.777 93.9140   4
  -3   0  -4 109545. 968.287   4
  -3   0  -4 109791. 1333.04   3
  -3   0  -5 33.3906 93.4717   4
  -3   0  -5 44.2179 95.1454   3
  -3   0  -6 1398.54 158.752   3
  -3   0  -6 1081.84 137.461   4
  -3   0  -6 1674.79 334.464   1
  -3   0  -7-182.421 248.917   1
  -3   0  -7-7.33599 101.935   4
  -3   0  -8 3937.11 486.010   1
  -3   0  -8 4179.80 238.333   4
  -3   0  -9 69.9517 120.377   4
  -3   0  -9-187.546 274.574   1
  -3   0 -10 21392.7 550.240   4
  -3   0 -10 19926.1 1111.48   1
  -3   0 -11-30.0395 145.651   4
  -3   0 -11-76.6968 300.489   1
  -3   0 -12 185.648 290.016   1
  -3   0 -12 318.769 156.687   4
  -3   0 -13-145.886 188.898   5
  -3   0 -13 37.5910 367.015   1
  -3   0 -13-21.4963 157.508   4
  -3   0 -14 16051.0 549.956   4
  -3   0 -14 15718.5 1161.86   1
  -3   0 -14 15430.4 520.415   5
  -3   0 -15 134.640 198.915   5
  -3   0 -15-157.294 174.874   4
  -3   0 -16 28973.6 756.804   4
  -3   0 -16 29343.3 728.626   5
  -3   0 -17-191.044 232.431  10
  -3   0 -17 33.2078 165.596   4
  -3   0 -18 6135.04 404.263  10
  -3   0 -18 5138.56 325.585   4
  -3   0 -19 110.082 194.049  10
  -3   0 -20 10428.9 441.425  10
  -3   0 -21 157.962 148.145  10
  -3   0 -22 8872.12 320.175  10
   3   1 -24 349.774 99.3238   8
   3  -1 -23-215.572 118.954   8
   3   1 -23 94.9898 121.973   8
   3  -1 -22 237.271 139.857   8
   3   1 -22 286.841 156.020   8
   3   1 -21 5418.37 317.347   8
   3  -1 -21 4909.66 287.335   8
   3   1 -21 5036.30 362.651  10
   3   1 -20 772.003 246.012  10
   3  -1 -20 659.073 208.909  10
   3  -1 -20 650.913 192.804   8
   3  -1 -19 20735.8 597.058   8
   3  -1 -19 20290.9 680.032  10
   3   1 -19 20401.8 710.134  10
   3   1 -18 1635.26 269.824  10
   3  -1 -18 1531.20 257.483  10
   3   1 -18 1261.14 199.944  11
   3   1 -17 6895.17 351.210  11
   3  -1 -17 7046.14 416.010  10
   3   1 -17 7079.38 419.002  10
   3  -1 -16 9697.43 912.094   1
   3   1 -16 9327.84 394.520  11
   3  -1 -16 8625.65 435.046  10
   3   1 -16 9049.64 463.742  10
   3   1 -16 9918.56 978.975   1
   3  -1 -15 394.575 179.693  10
   3   1 -15 5.92933 347.193   1
   3  -1 -15 499.978 363.323   1
   3   1 -15 363.983 182.652  10
   3   1 -15 270.764 138.568  11
   3  -1 -15 526.667 145.279  11
   3  -1 -14 2904.15 519.088   1
   3  -1 -14 2265.98 226.825  10
   3   1 -14 3159.90 584.688   1
   3   1 -14 2764.70 254.473  10
   3  -1 -13-77.7147 288.088   1
   3   1 -13-109.786 298.405   1
   3   1 -12 1631.54 481.020   1
   3  -1 -12 1069.57 322.123   1
   3   1 -11 32638.7 1434.02   1
   3  -1 -11 31945.0 1367.83   1
   3   1 -10 12596.2 871.814   1
   3  -1 -10 12405.2 828.534   1
   3  -1  -9 5303.32 545.543   1
  -3   1   9 5046.95 357.886   3
   3   1  -9 4903.43 560.996   1
  -3   1   8 52567.7 1099.58   3
  -3  -1   8 52907.4 1133.08   3
  -3   1   7 82760.0 1363.67   3
  -3  -1   7 82965.9 1404.29   3
  -3  -1   6 3434.48 295.373   3
  -3   1   6 3234.57 287.695   3
  -3   1   5 73780.9 1242.79   3
  -3  -1   5 73794.4 1263.58   3
  -3  -1   4 40151.7 912.952   3
  -3   1   4 40473.4 902.475   3
  -3  -1   3 9086.83 437.059   3
  -3   1   3 8627.30 421.499   3
  -3   1   2 431.094 160.717   3
  -3  -1   2 284.782 139.832   3
  -3  -1   1 78587.7 1213.24   3
  -3   1   1 77353.0 1206.08   3
  -3  -1   0 11402.0 460.927   3
  -3   1   0 11487.5 264.861   4
  -3   1   0 11852.8 467.353   3
  -3  -1  -1 3179.35 250.783   3
  -3   1  -1 3176.88 153.609   4
  -3  -1  -1 3122.66 157.053   4
  -3   1  -1 3367.29 261.175   3
  -3  -1  -2 788.568 102.246   4
  -3   1  -2 949.586 171.325   3
  -3  -1  -2 1067.03 162.589   3
  -3   1  -2 953.051 99.8852   4
  -3   1  -3 526.139 129.909   3
  -3  -1  -3 626.844 135.536   3
  -3   1  -3 558.536 92.6507   4
  -3  -1  -3 569.774 104.150   4
  -3  -1  -4 311.145 97.9741   4
  -3   1  -4 347.457 90.4608   4
  -3  -1  -4 551.591 120.189   3
  -3   1  -4 291.582 119.111   3
  -3  -1  -5 45890.6 800.260   3
  -3   1  -5 44813.9 621.830   4
  -3  -1  -5 45464.1 618.816   4
  -3   1  -5 45591.0 845.072   3
  -3  -1  -6 41.2488 96.8340   4
  -3   1  -6 18.0301 86.6348   3
  -3   1  -6-198.704 243.963   1
  -3   1  -6 131.242 105.648   4
  -3  -1  -6 324.735 88.7749   3
  -3  -1  -7 64883.6 818.580   4
  -3   1  -7 63051.1 1682.46   1
  -3  -1  -7 66084.8 1713.43   1
  -3  -1  -8 9168.28 327.837   4
  -3   1  -8 9783.62 728.417   1
  -3  -1  -8 9058.62 702.631   1
  -3  -1  -9 21887.9 517.671   4
  -3  -1  -9 20757.9 1076.94   1
  -3   1  -9 20992.6 1088.19   1
  -3  -1 -10 10214.1 382.789   4
  -3   1 -10 8664.07 767.715   1
  -3  -1 -10 9760.23 790.088   1
  -3   1 -11 101375. 1269.52   4
  -3  -1 -11 98930.7 2548.03   1
  -3  -1 -11 102006. 1243.51   4
  -3  -1 -12 466.462 335.571   1
  -3   1 -12 510.282 166.044   4
  -3  -1 -12 659.446 182.278   4
  -3   1 -12 675.749 389.789   1
  -3   1 -13 59141.7 985.030   5
  -3   1 -13 59669.0 1040.74   4
  -3  -1 -13 57574.0 992.314   4
  -3   1 -13 55912.9 2115.11   1
  -3  -1 -13 58991.4 2140.07   1
  -3  -1 -13 60430.9 942.770   5
  -3   1 -14 1109.02 218.797   5
  -3   1 -14 1150.40 221.565   4
  -3   1 -14 1604.95 477.624   1
  -3  -1 -14 1198.86 206.175   4
  -3  -1 -14 1053.00 202.250   5
  -3   1 -15 51204.9 962.152   5
  -3   1 -15 52884.0 1013.94   4
  -3  -1 -15 51598.3 979.013   4
  -3   1 -15 50373.9 2102.33   1
  -3  -1 -15 51293.1 927.707   5
  -3  -1 -16 1520.77 263.699  10
  -3   1 -16 2204.29 275.522   5
  -3   1 -16 1990.98 258.377   4
  -3  -1 -16 2080.04 250.857   4
  -3   1 -16 1520.35 278.181  10
  -3  -1 -16 1994.54 268.213   5
  -3   1 -17 15400.4 623.130  10
  -3  -1 -17 15583.3 589.205  10
  -3   1 -17 15801.7 567.243   4
  -3  -1 -17 14766.6 531.548   4
  -3   1 -18 2789.24 311.127  10
  -3  -1 -18 2419.81 278.559  10
  -3   1 -18 2818.28 273.362   4
  -3   1 -19 176.112 212.244  10
  -3  -1 -19 69.2491 170.843  10
  -3  -1 -20 801.966 178.943  10
  -3   1 -20 868.088 216.133  10
  -3  -1 -21 3642.30 247.538  10
  -3   1 -21 3449.53 265.261  10
  -3  -1 -22 713.980 122.317  10
  -3   1 -22 734.604 146.241  10
  -3   1 -23 4680.18 195.869  10
   3   2 -24 327.589 96.9228   8
   3  -2 -23 634.867 122.753   8
   3   2 -23 986.803 160.661   8
   3  -2 -22 6020.07 279.522   8
   3   2 -22 6398.90 321.356   8
   3   2 -21 3197.01 317.634  10
   3  -2 -21 2994.70 241.499   8
   3   2 -21 3171.28 271.900   8
   3   2 -20 1197.92 270.152  10
   3  -2 -20 838.943 182.550   8
   3   2 -19 3536.36 350.558  10
   3  -2 -19 3136.35 274.105   8
   3  -2 -19 2985.66 309.442  10
   3   2 -19 3425.40 262.497  11
   3   2 -18 2721.69 253.356  11
   3  -2 -18 2817.92 296.740  10
   3   2 -18 2867.49 328.059  10
   3  -2 -17 113.921 178.431  10
   3   2 -17 10.6256 160.858  11
   3   2 -17 153.743 194.173  10
   3   2 -16 6453.61 344.403  11
   3   2 -16 6864.11 413.409  10
   3  -2 -16 6456.39 736.148   1
   3  -2 -16 5649.85 364.437  10
   3   2 -16 6579.06 819.325   1
   3  -2 -15 9387.03 846.957   1
   3   2 -15 9720.05 401.339  11
   3   2 -15 9308.89 945.885   1
   3  -2 -15 9127.31 421.574  10
   3   2 -15 8949.87 433.999  10
   3   2 -14 8977.78 412.399  10
   3   2 -14 7901.66 844.976   1
   3  -2 -14 7833.99 770.337   1
   3   2 -14 8993.89 375.369  11
   3  -2 -14 9001.29 400.796  10
   3   2 -13 24047.7 1369.65   1
   3  -2 -13 23393.9 1243.70   1
   3   2 -12 25174.2 1347.35   1
   3  -2 -12 27228.8 1295.45   1
   3   2 -11 13369.5 965.081   1
  -3  -2  11 13228.4 697.918   2
   3  -2 -11 11899.0 824.259   1
  -3   2  10 49047.0 1059.11   3
   3   2 -10 51031.8 1739.58   1
   3  -2 -10 49067.9 1568.12   1
   3   2  -9 5978.37 614.816   1
   3  -2  -9 5721.61 545.762   1
  -3   2   9 5214.94 363.023   3
  -3   2   8 4774.24 344.404   3
  -3   2   7 9412.65 468.955   3
  -3  -2   6 25852.8 788.421   3
  -3   2   6 25070.6 743.071   3
  -3  -2   5 161233. 1947.90   3
  -3   2   5 162255. 1908.69   3
  -3   2   4 223774. 2258.64   3
  -3  -2   4 218795. 2269.72   3
  -3  -2   3 59590.3 1112.57   3
  -3   2   3 59611.4 1098.29   3
  -3  -2   2 32998.2 807.726   3
  -3   2   2 31521.3 787.434   3
  -3  -2   1 40190.9 875.648   3
  -3   2   1 40233.3 880.698   3
  -3  -2   0 16717.6 556.574   3
  -3   2   0 15753.7 307.157   4
  -3   2   0 16600.1 559.949   3
  -3  -2  -1 27709.4 692.741   3
  -3   2  -1 27828.9 721.505   3
  -3   2  -1 26572.4 407.904   4
  -3   2  -2 8109.99 397.913   3
  -3   2  -2 7610.02 225.530   4
  -3  -2  -2 7328.82 232.491   4
  -3  -2  -2 7190.07 354.568   3
  -3  -2  -3 165543. 1683.74   3
  -3   2  -3 165710. 1196.45   4
  -3   2  -3 165604. 1791.21   3
  -3  -2  -3 166508. 1233.12   4
  -3  -2  -4 96777.2 911.266   4
  -3   2  -4 94427.2 894.248   4
  -3  -2  -4 94307.4 1204.41   3
  -3   2  -4 96275.6 1318.49   3
  -3   2  -5 29946.4 711.887   3
  -3   2  -5 29475.6 507.335   4
  -3  -2  -5 31174.4 509.884   4
  -3   2  -5 31991.9 1096.80   1
  -3  -2  -5 30897.9 648.437   3
  -3  -2  -6 5777.88 268.626   3
  -3  -2  -6 5867.97 241.310   4
  -3   2  -6 5475.18 512.157   1
  -3   2  -6 5792.37 315.000   3
  -3  -2  -7 9007.64 305.411   4
  -3   2  -7 9044.00 655.539   1
  -3   2  -7 8886.16 368.913   3
  -3  -2  -8 9775.56 334.655   4
  -3   2  -8 9078.97 700.500   1
  -3  -2  -9 552.289 134.797   4
  -3   2  -9 391.287 257.899   1
  -3  -2  -9 790.411 316.151   1
  -3  -2 -10 4006.67 250.147   4
  -3   2 -10 4800.43 597.921   1
  -3  -2 -10 4083.63 551.550   1
  -3  -2 -11 5424.97 299.500   4
  -3  -2 -11 4755.21 618.116   1
  -3   2 -11 5261.16 642.291   1
  -3  -2 -12 14926.4 491.131   4
  -3   2 -12 13948.1 1054.99   1
  -3   2 -13 21702.5 643.850   4
  -3  -2 -13 21356.9 597.299   4
  -3   2 -13 20969.3 1327.95   1
  -3  -2 -13 21140.4 553.706   5
  -3   2 -13 21731.7 609.552   5
  -3   2 -14 3451.12 298.326   4
  -3  -2 -14 3712.17 292.829   4
  -3  -2 -14 3580.21 270.579   5
  -3   2 -14 2798.72 542.726   1
  -3   2 -14 3517.22 298.851   5
  -3   2 -15 17402.1 606.767   4
  -3  -2 -15 17645.6 569.926   4
  -3   2 -15 16725.5 568.687   5
  -3   2 -15 16311.1 1252.69   1
  -3  -2 -15 17642.8 534.643   5
  -3   2 -16 14133.7 540.857   5
  -3  -2 -16 14355.6 516.484   4
  -3   2 -16 13863.4 547.169   4
  -3  -2 -16 13763.7 546.747  10
  -3   2 -17 336.885 182.893   4
  -3  -2 -17 778.443 179.215   4
  -3   2 -17 496.637 240.818  10
  -3  -2 -17 446.037 209.394  10
  -3  -2 -18 2068.65 257.247  10
  -3   2 -18 2313.95 259.769   4
  -3   2 -18 1963.57 307.383  10
  -3  -2 -19 480.216 182.235  10
  -3   2 -19 773.404 234.861  10
  -3  -2 -20 144.763 147.674  10
  -3   2 -20 357.657 196.161  10
  -3  -2 -21-6.08743 119.908  10
  -3   2 -21 37.9900 153.077  10
  -3  -2 -22 607.790 109.060  10
  -3   2 -22 807.870 146.502  10
  -3   2 -23 2485.72 157.293  10
   3   3 -24 404.027 106.322   8
   3   3 -23 11.3757 131.482   8
   3   3 -22 242.157 159.539   8
   3  -3 -22 285.359 125.508   8
   3  -3 -21 1273.59 180.367   8
   3   3 -21 1176.76 243.424  10
   3  -3 -20 847.450 187.940   8
   3   3 -20 1209.05 275.812  10
   3  -3 -19 16831.5 604.407  10
   3  -3 -19 17673.6 529.942   8
   3   3 -19 17378.2 531.875  11
   3   3 -19 18471.3 684.840  10
   3  -3 -18 9734.18 476.193  10
   3   3 -18 9303.53 409.804  11
   3  -3 -18 10053.3 419.879   8
   3   3 -18 9853.26 513.200  10
   3   3 -17 21100.2 705.917  10
   3  -3 -17 22432.7 604.262   8
   3  -3 -17 20146.6 648.046  10
   3   3 -17 21407.5 608.461  11
   3  -3 -16 12154.6 498.962  10
   3   3 -16 13422.8 550.850  10
   3  -3 -16 12000.6 951.834   1
   3   3 -16 12093.2 1059.62   1
   3   3 -16 13164.2 484.156  11
   3   3 -15 23195.4 610.889  11
   3   3 -15 23785.5 686.945  10
   3   3 -15 22543.2 1431.48   1
   3  -3 -15 23806.5 1300.32   1
   3  -3 -15 22579.4 639.890  10
   3   3 -14 45561.6 903.822  10
   3   3 -14 44615.4 1945.77   1
   3  -3 -14 44204.4 1723.33   1
   3   3 -14 45637.5 827.734  11
   3  -3 -14 44491.9 854.537  10
   3   3 -13 1962.34 503.384   1
   3  -3 -13 1823.60 417.333   1
  -3  -3  12 1457.35 285.911   2
   3  -3 -12 1491.62 354.379   1
   3   3 -12 1462.84 461.220   1
  -3  -3  11 7980.57 578.132   2
   3   3 -11 7395.12 753.816   1
   3  -3 -11 7611.87 677.372   1
   3   3 -10 23097.4 1199.27   1
   3  -3 -10 24056.0 1076.33   1
  -3   3   9 92521.6 1490.91   3
   3   3  -9 96018.1 2323.82   1
   3  -3  -9 94610.4 2013.56   1
  -3   3   8 68180.0 1274.49   3
   3  -3  -8 69241.1 1651.15   1
  -3   3   7 103821. 1558.07   3
  -3   3   6 46601.0 1027.98   3
  -3  -3   5 22688.5 741.971   3
  -3   3   5 23563.4 726.379   3
  -3  -3   4 11873.3 529.349   3
  -3   3   4 11452.4 504.620   3
  -3   3   3 927.114 190.730   3
  -3  -3   3 799.423 191.473   3
  -3  -3   2 28937.3 780.392   3
  -3   3   2 28084.2 767.459   3
  -3   3   1 31945.3 814.160   3
  -3  -3   1 31976.3 798.585   3
  -3  -3   0 40965.3 884.890   3
  -3   3   0 39073.5 486.237   4
  -3   3   0 40152.0 904.913   3
  -3   3  -1 2487.49 257.027   3
  -3  -3  -1 2456.05 234.651   3
  -3   3  -1 2553.99 139.068   4
  -3   3  -2 15028.2 551.618   3
  -3  -3  -2 14902.6 506.541   3
  -3   3  -2 15191.5 313.323   4
  -3  -3  -2 15134.8 323.539   4
  -3  -3  -3 95983.7 1267.84   3
  -3   3  -3 97118.9 871.763   4
  -3   3  -3 97472.9 1406.77   3
  -3  -3  -3 95613.2 891.424   4
  -3  -3  -4 59093.7 956.665   3
  -3   3  -4 59258.7 699.441   4
  -3  -3  -4 60012.1 710.844   4
  -3   3  -4 60277.8 1093.53   3
  -3  -3  -5 25285.6 467.933   4
  -3   3  -5 25317.6 980.303   1
  -3   3  -5 24516.9 689.029   3
  -3   3  -6 472.536 132.523   3
  -3  -3  -6 535.646 115.215   4
  -3   3  -6 741.589 283.048   1
  -3   3  -7 2400.12 377.376   1
  -3  -3  -7 2618.06 183.647   4
  -3   3  -7 2399.70 222.458   3
  -3   3  -8 6878.31 624.425   1
  -3  -3  -8 6732.06 280.053   4
  -3  -3  -9 54158.7 805.473   4
  -3   3  -9 52881.1 1732.89   1
  -3  -3 -10 7311.51 320.345   4
  -3   3 -10 6916.39 696.251   1
  -3  -3 -11 88329.9 1135.35   4
  -3   3 -11 88667.7 2459.24   1
  -3   3 -12 179.516 342.129   1
  -3  -3 -12 197.175 136.833   4
  -3  -3 -13 21817.8 547.060   5
  -3  -3 -13 21752.2 598.200   4
  -3   3 -13 21376.8 1335.20   1
  -3   3 -13 21318.5 608.218   5
  -3  -3 -14 6044.57 327.319   5
  -3   3 -14 6829.57 404.562   4
  -3   3 -14 5955.46 789.545   1
  -3   3 -14 6793.69 383.752   5
  -3  -3 -14 6917.70 366.353   4
  -3  -3 -15 1984.01 227.518   5
  -3   3 -15 2136.67 280.764   5
  -3  -3 -15 1953.37 218.987   4
  -3   3 -15 2586.77 290.895   4
  -3   3 -16 3177.14 336.501  10
  -3  -3 -16 4214.99 318.965  10
  -3  -3 -16 4430.07 301.267   4
  -3   3 -16 3904.78 335.999   5
  -3   3 -16 4362.65 344.189   4
  -3  -3 -17 17074.1 570.894  10
  -3   3 -17 16363.1 650.236  10
  -3   3 -17 16504.7 584.692   4
  -3   3 -18 6588.25 434.044  10
  -3   3 -18 6230.75 374.217   4
  -3  -3 -18 6455.25 365.360  10
  -3  -3 -19 10069.1 408.792  10
  -3   3 -19 10331.8 495.881  10
  -3  -3 -20 878.339 159.000  10
  -3   3 -20 1146.32 226.344  10
  -3   3 -21 1874.78 223.692  10
  -3  -3 -21 2378.27 184.656  10
  -3   3 -22 4463.92 254.976  10
  -3   3 -23 1307.30 128.767  10
   3   4 -24 1372.04 139.112   8
   3   4 -23 408.648 140.921   8
   3   4 -22 4080.61 268.673   8
   3  -4 -21 4945.34 264.291   8
   3   4 -21 4985.25 370.283  10
   3   4 -20 1437.23 292.713  10
   3  -4 -20 1502.49 199.604   8
   3   4 -20 1244.19 189.089  11
   3   4 -19 1443.98 289.060  10
   3   4 -19 965.103 198.164  11
   3  -4 -19 1025.37 190.652   8
   3  -4 -18 321.296 180.469  10
   3   4 -18 661.668 248.761  10
   3  -4 -18 825.743 201.492   8
   3   4 -18 647.369 200.848  11
   3  -4 -17 307.421 174.911  10
   3   4 -17 88.5174 211.802  10
   3   4 -17 173.031 172.624  11
   3  -4 -17 319.146 160.567   8
   3  -4 -16 27297.8 728.412  10
   3  -4 -16 28207.0 650.912   8
   3   4 -16 27557.7 690.092  11
   3   4 -16 28553.4 793.627  10
   3   4 -16 27615.0 1604.78   1
   3  -4 -15 468.157 156.656  10
   3   4 -15 682.356 180.314  11
   3   4 -15 488.781 190.104  10
   3  -4 -15 427.214 146.915   8
   3  -4 -15 1060.36 347.081   1
   3   4 -14 48829.6 864.994  11
   3   4 -14 46477.6 2002.60   1
   3  -4 -14 50786.8 1777.33   1
   3  -4 -14 49485.1 898.882  10
   3   4 -14 50264.7 954.191  10
   3   4 -13 4646.50 673.212   1
   3  -4 -13 3980.17 518.586   1
   3   4 -12 9038.44 845.577   1
  -3  -4  12 8215.87 614.660   2
   3  -4 -12 9355.35 729.737   1
  -3  -4  11 1564.14 316.418   2
   3  -4 -11 1838.18 365.471   1
   3   4 -11 1248.09 390.036   1
  -3  -4  10 65904.8 1630.67   2
   3  -4 -10 66180.2 1731.97   1
   3   4 -10 65009.4 2027.83   1
  -3   4   9 938.057 198.668   3
   3  -4  -9 1080.77 260.422   1
   3   4  -9 837.948 310.098   1
   3  -4  -8 63069.7 1517.25   1
  -3   4   8 62311.0 1227.13   3
  -3   4   7 5109.19 367.855   3
  -3   4   6 6333.14 403.272   3
  -3   4   5 22440.5 725.164   3
  -3   4   4 92646.5 1470.40   3
  -3   4   3 1911.24 239.750   3
  -3   4   2 26478.3 774.085   3
  -3  -4   2 26275.3 768.644   3
  -3  -4   1 29343.7 794.628   3
  -3   4   1 29595.3 812.741   3
  -3   4   0 18483.2 645.706   3
  -3  -4   0 18538.5 617.681   3
  -3   4   0 17643.1 319.790   4
  -3  -4  -1 33627.9 805.586   3
  -3   4  -1 34683.5 874.948   3
  -3   4  -1 34009.7 454.822   4
  -3   4  -2 14080.4 306.002   4
  -3   4  -2 14621.6 566.466   3
  -3  -4  -3 63315.6 705.698   4
  -3   4  -3 65148.7 703.445   4
  -3   4  -3 65921.3 1202.26   3
  -3   4  -4 1727.27 219.084   3
  -3  -4  -4 1994.01 151.267   4
  -3   4  -5 119610. 2128.74   1
  -3   4  -5 124958. 1676.40   3
  -3  -4  -5 121342. 1097.82   4
  -3  -4  -6 3737.55 202.886   4
  -3   4  -6 3419.11 422.076   1
  -3   4  -6 3656.49 295.878   3
  -3  -4  -7 4516.04 227.525   4
  -3   4  -7 4577.76 503.348   1
  -3   4  -7 4389.86 310.841   3
  -3   4  -8 9036.65 707.323   1
  -3  -4  -8 9459.37 329.172   4
  -3   4  -9 1236.01 355.605   1
  -3  -4  -9 1356.47 165.629   4
  -3  -4 -10 20679.9 516.676   4
  -3   4 -10 20007.7 1140.15   1
  -3  -4 -11 2335.67 210.237   4
  -3   4 -11 2488.55 500.249   1
  -3   4 -12 66496.9 1036.49   5
  -3  -4 -12 66566.1 1002.78   4
  -3   4 -12 67501.8 2263.35   1
  -3  -4 -13 7741.86 362.434   4
  -3   4 -13 7112.44 784.911   1
  -3   4 -13 7373.92 380.682   5
  -3  -4 -13 7917.19 331.747   5
  -3   4 -14 4592.39 342.706   5
  -3   4 -14 4080.38 334.929   4
  -3  -4 -14 3853.62 271.771   4
  -3   4 -14 3725.47 637.711   1
  -3  -4 -14 4206.00 281.418   5
  -3  -4 -15 20067.2 606.723  10
  -3   4 -15 20880.9 637.838   5
  -3   4 -15 20781.5 671.842   4
  -3  -4 -15 21311.5 600.396   4
  -3   4 -16 1181.40 265.866   5
  -3  -4 -16 1200.90 210.449  10
  -3   4 -16 563.727 208.077   4
  -3   4 -16 899.111 254.947  10
  -3   4 -17 5247.05 418.012  10
  -3  -4 -17 5206.79 323.379  10
  -3   4 -17 5245.20 360.461   4
  -3   4 -18 14894.1 608.235  10
  -3   4 -18 15203.7 548.159   4
  -3  -4 -18 15109.4 488.569  10
  -3  -4 -19 839.839 168.251  10
  -3   4 -19 878.950 256.713  10
  -3   4 -20 158.430 189.385  10
  -3   4 -21 196.634 161.758  10
  -3   4 -22-6.75698 121.339  10
  -3   4 -23 2877.00 168.965  10
   3   5 -24 132.255 93.7817   8
   3   5 -23 1592.91 175.265   8
   3   5 -22 109.964 157.998   8
   3   5 -21 19849.3 659.768  10
   3   5 -20 395.166 232.599  10
   3   5 -20 226.987 171.899  11
   3   5 -19 3722.10 364.770  10
   3   5 -19 3338.78 286.344  11
   3  -5 -19 3477.34 259.147   8
   3  -5 -18 147.990 163.197   8
   3   5 -18 299.454 235.851  10
   3   5 -18 184.174 191.625  11
   3  -5 -17 18654.2 537.626   8
   3  -5 -17 17761.8 604.316  10
   3   5 -17 18261.3 586.574  11
   3   5 -16 18882.3 588.852  11
   3  -5 -16 18595.3 527.170   8
   3  -5 -16 18232.6 591.670  10
   3   5 -16 19222.6 667.493  10
   3  -5 -15 4354.41 273.298   8
   3   5 -15 4227.01 718.559   1
   3   5 -15 4699.55 324.013  11
   3  -5 -15 3968.67 289.722  10
   3   5 -15 4133.11 324.031  10
   3   5 -14 61515.9 994.105  11
   3   5 -14 58964.5 2272.18   1
   3  -5 -14 61544.4 903.086   8
   3  -5 -14 58610.4 983.596  10
   3   5 -14 60008.0 1059.74  10
   3   5 -13 48449.7 906.919  10
   3   5 -13 50203.4 2023.57   1
   3  -5 -13 50534.0 1661.03   1
  -3  -5  12 1388.93 323.135   2
   3  -5 -12 1793.32 334.492   1
   3   5 -12 1833.02 492.202   1
  -3  -5  11 105488. 2185.48   2
   3  -5 -11 104434. 2217.52   1
   3   5 -11 104092. 2702.56   1
  -3  -5  10 8897.84 640.716   2
   3   5 -10 9463.13 825.232   1
   3  -5 -10 9770.42 659.667   1
   3   5  -9 66397.4 1998.49   1
  -3  -5   9 67870.4 1654.61   2
   3  -5  -9 67314.6 1597.88   1
  -3   5   9 64395.5 1272.50   3
  -3   5   8 42870.5 1047.44   3
   3  -5  -8 43969.1 1218.43   1
  -3   5   7 5024.23 375.253   3
   3  -5  -7 4521.37 390.613   1
  -3   5   6 14125.9 604.659   3
  -3   5   5 26303.1 811.930   3
  -3   5   4 407.159 175.739   3
  -3   5   3 4275.94 350.881   3
  -3   5   2 4692.90 354.350   3
  -3   5   1 2720.88 296.811   3
  -3   5   1 2230.84 117.268   4
  -3   5   0 2500.69 277.500   3
  -3   5   0 2397.44 127.124   4
  -3   5  -1 15868.1 306.789   4
  -3   5  -1 15634.8 618.551   3
  -3   5  -2 56977.8 630.552   4
  -3   5  -2 57990.4 1182.29   3
  -3   5  -3 133231. 1832.35   3
  -3   5  -4 32022.9 874.889   3
  -3  -5  -4 31534.5 503.378   4
  -3  -5  -5 80326.9 860.906   4
  -3   5  -5 76725.4 1700.07   1
  -3   5  -5 78208.6 1394.42   3
  -3   5  -6 6588.77 415.176   3
  -3   5  -6 6330.01 542.448   1
  -3  -5  -6 6571.43 257.139   4
  -3   5  -7 5685.57 549.487   1
  -3  -5  -7 6427.88 264.321   4
  -3   5  -7 6324.31 400.756   3
  -3   5  -8 21825.2 1077.27   1
  -3  -5  -8 22836.5 501.283   4
  -3   5  -9 33782.4 1407.06   1
  -3  -5  -9 34696.4 643.758   4
  -3   5 -10 1242.74 367.979   1
  -3  -5 -10 1123.26 157.153   4
  -3   5 -11 63193.2 2101.62   1
  -3  -5 -11 64227.6 951.400   4
  -3  -5 -12 25549.9 611.368   4
  -3   5 -12 24359.5 1380.64   1
  -3   5 -12 25432.4 643.056   5
  -3  -5 -13 5822.03 314.827   4
  -3  -5 -13 6085.92 293.892   5
  -3   5 -13 6166.62 361.927   5
  -3   5 -13 5812.16 741.618   1
  -3   5 -14 1332.10 230.085   5
  -3   5 -14 756.161 410.956   1
  -3   5 -15 11686.3 499.865   5
  -3   5 -15 10886.2 509.733   4
  -3   5 -16-94.9590 221.202   5
  -3   5 -16 228.310 220.596  10
  -3   5 -16 408.049 209.342   4
  -3   5 -17 8250.80 477.572  10
  -3   5 -17 7393.23 422.275   4
  -3   5 -18 2825.94 327.873  10
  -3   5 -18 2965.25 284.247   4
  -3   5 -19 11067.9 500.912  10
  -3   5 -20 805.353 211.792  10
  -3   5 -21 1140.67 195.242  10
  -3   5 -22 207.831 126.641  10
  -3   5 -23 1093.80 115.982  10
   3   6 -24 4291.77 189.224   8
   3   6 -23 107.016 121.555   8
   3   6 -22 6839.36 319.387   8
   3   6 -21 6899.31 405.332  10
   3   6 -21 6039.30 306.173  11
   3   6 -20 712.246 236.978  10
   3   6 -20 708.002 188.089  11
   3   6 -19 636.927 246.927  10
   3   6 -19 417.972 186.400  11
   3   6 -18 9941.48 522.686  10
   3   6 -18 9392.14 436.651  11
   3   6 -17 7800.23 410.515  11
   3  -6 -17 7892.46 354.841   8
   3   6 -17 7709.33 457.412  10
   3   6 -16 12652.4 502.285  11
   3   6 -16 12857.2 553.059  10
   3  -6 -16 12412.2 432.784   8
   3  -6 -15 17540.9 495.992   8
   3   6 -15 18012.0 1294.64   1
   3   6 -15 17769.9 566.406  11
   3   6 -15 16972.0 600.584  10
   3   6 -14 509.859 174.072  10
   3   6 -14 268.583 332.187   1
   3  -6 -14 584.039 136.247   8
   3   6 -14 528.140 187.080  11
   3   6 -13 937.058 185.532  10
  -3  -6  13 104.655 240.004   2
   3   6 -13 924.665 443.604   1
   3   6 -13 631.756 168.929  11
  -3  -6  12 3044.45 434.628   2
   3   6 -12 3009.38 556.145   1
  -3  -6  11 2233.32 374.644   2
   3   6 -11 2902.13 539.815   1
  -3  -6  10 18475.6 945.460   2
   3  -6 -10 18394.4 848.640   1
   3   6 -10 18914.2 1149.10   1
   3  -6  -9 1853.28 277.183   1
  -3   6   9 1794.02 253.599   3
   3   6  -9 1621.82 400.065   1
  -3  -6   9 1583.71 323.651   2
   3  -6  -8 69971.9 1471.75   1
  -3  -6   8 68638.7 1678.01   2
  -3   6   8 69632.0 1379.77   3
   3  -6  -7 80984.8 1496.82   1
  -3   6   7 78317.7 1471.15   3
  -3   6   6 42872.7 1077.00   3
   3  -6  -6 42900.9 1029.64   1
  -3   6   5 768.664 195.493   3
  -3   6   4 69076.4 1370.72   3
  -3   6   3 75588.2 1428.30   3
  -3   6   2 27033.8 845.981   3
  -3   6   1 13740.7 610.637   3
  -3   6   0 7001.18 447.466   3
  -3   6   0 7746.40 205.997   4
  -3   6  -1 2631.93 135.502   4
  -3   6  -1 2784.39 312.488   3
  -3   6  -2 44784.2 564.339   4
  -3   6  -2 46289.2 1106.18   3
  -3   6  -3 45805.6 1105.72   3
  -3   6  -4 2759.80 310.452   3
  -3   6  -5 36719.0 998.752   3
  -3   6  -5 35526.0 1150.28   1
  -3  -6  -6 46343.7 653.774   4
  -3   6  -6 46470.1 1399.41   1
  -3   6  -6 47539.3 1139.61   3
  -3   6  -7 2080.25 264.308   3
  -3   6  -7 2015.10 363.550   1
  -3  -6  -7 2071.73 165.607   4
  -3   6  -8 76864.9 1998.54   1
  -3  -6  -8 76324.0 926.583   4
  -3   6  -8 74686.7 1401.34   3
  -3   6  -9 1666.84 412.498   1
  -3  -6  -9 1727.80 169.130   4
  -3   6 -10 45341.9 1729.01   1
  -3  -6 -10 45469.7 758.933   4
  -3  -6 -11 39626.6 729.124   4
  -3   6 -11 39244.0 1667.25   1
  -3   6 -12 48703.2 1933.56   1
  -3   6 -12 48140.5 883.353   5
  -3  -6 -12 47750.1 818.465   4
  -3   6 -13 41921.4 855.542   5
  -3   6 -13 42073.6 1852.00   1
  -3   6 -14 12176.8 494.623   5
  -3   6 -14 11407.1 1014.95   1
  -3   6 -15 5393.71 357.930   5
  -3   6 -15 5558.13 386.852   4
  -3   6 -16 784.535 231.751   5
  -3   6 -16 1171.67 265.747  10
  -3   6 -16 998.305 232.973   4
  -3   6 -17 3681.15 352.963  10
  -3   6 -17 3754.17 324.419   4
  -3   6 -18 21098.9 689.585  10
  -3   6 -19 614.908 226.121  10
  -3   6 -20 3276.28 285.257  10
  -3   6 -21 3833.70 262.213  10
  -3   6 -22 946.968 145.796  10
   3   7 -24-42.7442 83.2334   8
   3   7 -23 3140.20 200.882   8
   3  -7 -23 2237.26 148.675   6
   3   7 -22 284.392 161.366   8
   3   7 -21 10222.6 379.767  11
   3   7 -20 382.990 221.835  10
   3   7 -20 143.514 175.883  11
   3   7 -19 264.289 244.258  10
   3   7 -19 158.160 181.619  11
   3   7 -18 910.178 258.339  10
   3   7 -18 684.332 215.163  11
   3   7 -17-35.8981 213.578  10
   3   7 -17 195.296 204.661  11
   3   7 -16 14608.2 546.961  11
   3   7 -16 14259.7 582.542  10
   3   7 -15 9669.24 445.393  11
   3   7 -15 8968.68 449.268  10
   3   7 -14 4800.10 703.479   1
   3   7 -14 5256.34 351.120  10
   3   7 -14 4796.11 322.710  11
   3   7 -13 8528.45 389.279  11
   3   7 -13 7919.40 879.087   1
  -3  -7  13 8252.72 690.204   2
   3   7 -13 8091.25 393.014  10
   3   7 -12 2521.71 524.569   1
  -3  -7  12 2845.67 428.341   2
   3   7 -11 25014.7 1361.44   1
  -3  -7  11 24851.4 1126.62   2
  -3  -7  10 6190.37 603.229   2
   3   7 -10 5372.72 647.926   1
   3   7  -9 60976.2 1958.41   1
  -3  -7   9 62109.7 1707.45   2
  -3   7   9 60310.3 1311.52   3
  -3   7   8 24012.3 835.527   3
  -3  -7   8 23360.2 1028.29   2
  -3  -7   7 11848.1 725.071   2
  -3   7   7 11959.6 599.903   3
  -3   7   6 836.910 211.976   3
  -3   7   5 112.362 166.396   3
   3  -7  -5 271.280 123.541   1
  -3   7   4 12072.7 606.907   3
  -3   7   3 39145.2 1073.37   3
  -3   7   2 121397. 1904.81   3
  -3   7   1 51285.4 1223.09   3
  -3   7   0 38911.2 467.355   4
  -3   7   0 40443.6 1088.79   3
  -3   7  -1 20990.4 355.544   4
  -3   7  -1 22284.2 809.371   3
  -3   7  -2 32266.9 969.588   3
  -3   7  -2 31057.4 467.822   4
  -3   7  -3 127087. 1964.10   3
  -3   7  -4 749.483 211.185   3
  -3   7  -5 1059.40 226.469   3
  -3   7  -5 989.001 252.653   1
  -3   7  -6 44907.6 1374.93   1
  -3   7  -6 45417.3 1171.97   3
  -3   7  -7 783.338 199.019   3
  -3   7  -7 1064.08 304.808   1
  -3   7  -8 41702.9 1484.55   1
  -3  -7  -8 43420.1 670.617   4
  -3   7  -8 41317.2 1103.37   3
  -3   7  -9 2393.93 450.785   1
  -3  -7  -9 2611.45 188.705   4
  -3   7 -10 4442.34 588.068   1
  -3  -7 -10 4043.89 232.590   4
  -3   7 -11 14071.6 1032.31   1
  -3   7 -12 14401.9 479.718  11
  -3   7 -12 15000.8 500.709   5
  -3   7 -12 14251.3 1082.37   1
  -3   7 -13 41979.7 845.333   5
  -3   7 -13 42363.1 1867.41   1
  -3   7 -13 40281.6 812.438  11
  -3   7 -14 751.006 218.062   5
  -3   7 -14 814.745 460.192   1
  -3   7 -14 199.586 166.962  11
  -3   7 -15 4726.04 337.024   5
  -3   7 -15 4656.34 359.510   4
  -3   7 -16 5654.74 381.177   4
  -3   7 -16 5646.41 365.236   5
  -3   7 -16 5592.15 399.923  10
  -3   7 -17 467.182 228.053  10
  -3   7 -17 610.265 189.473   4
  -3   7 -18 104.741 208.085  10
  -3   7 -19 1237.94 231.336  10
  -3   7 -20 416.645 174.110  10
  -3   7 -21 378.416 142.708  10
  -3   7 -22 450.343 117.797  10
   3   8 -23 765.547 132.333   8
   3   8 -22 1041.04 170.281   8
   3  -8 -22 821.991 142.679   6
   3   8 -21 1495.14 190.120  11
   3   8 -20 1116.52 230.004  10
   3   8 -20 1044.39 211.157  11
   3   8 -19 127.826 202.513  10
   3   8 -19 265.302 196.801  11
   3   8 -18 15194.1 554.595  11
   3   8 -18 15840.7 619.279  10
   3   8 -17 17987.3 614.622  11
   3   8 -17 17845.1 660.861  10
   3   8 -16 2746.86 308.092  10
   3   8 -16 2381.25 291.600  11
   3   8 -15 56796.5 1099.73  10
   3   8 -15 59012.6 1053.33  11
   3   8 -15 56557.1 2241.87   1
   3   8 -14 255.916 400.527   1
   3   8 -14 517.814 197.947  11
   3   8 -14 701.019 204.031  10
   3   8 -13 432.853 155.431  10
  -3  -8  13 201.316 252.007   2
   3   8 -13 306.654 181.597  11
   3   8 -12 2937.00 550.645   1
  -3  -8  12 2897.24 495.108   2
   3   8 -12 2729.05 251.226  11
  -3  -8  11 5434.40 584.129   2
   3   8 -11 5546.62 717.398   1
   3   8 -10 12380.7 948.940   1
  -3  -8  10 13133.0 846.528   2
  -3  -8   9 16165.8 912.372   2
   3   8  -9 14517.8 986.757   1
  -3   8   9 14841.6 682.695   3
  -3   8   8 17568.3 760.206   3
   3   8  -8 18191.5 1044.38   1
  -3  -8   8 18434.7 957.081   2
  -3   8   7 791.151 218.234   3
  -3  -8   7 137.132 230.560   2
  -3  -8   6 27311.0 1074.76   2
  -3   8   6 26100.7 920.564   3
  -3   8   5 28532.2 966.664   3
  -3   8   4 19202.9 797.959   3
  -3   8   3 86640.2 1680.04   3
  -3   8   2 4234.86 398.641   3
  -3   8   1 46384.6 1220.09   3
  -3   8   0 542.982 223.464   3
  -3   8   0 580.709 72.7386   4
  -3   8  -1 15436.9 304.647   4
  -3   8  -1 15373.5 711.425   3
  -3   8  -2 1070.11 248.423   3
  -3   8  -2 1000.06 109.775   4
  -3   8  -3 13463.0 676.974   3
  -3   8  -4-61.9725 176.351   3
  -3  -8  -4 264.301 128.115   2
  -3   8  -5 496.246 210.060   3
  -3   8  -6 619.021 214.200   3
  -3   8  -6 408.734 217.611   1
  -3   8  -7 19868.1 967.317   1
  -3   8  -7 19712.4 816.141   3
  -3   8  -8 61344.6 1799.06   1
  -3   8  -8 63322.7 1444.27   3
  -3   8  -9 2872.51 458.587   1
  -3   8 -10 34283.1 1493.91   1
  -3   8 -11 32469.7 1526.93   1
  -3   8 -11 29863.4 695.271  11
  -3   8 -11 32161.5 701.384   5
  -3   8 -12 6541.16 354.227  11
  -3   8 -12 6373.04 737.309   1
  -3   8 -12 6391.13 344.647   5
  -3   8 -13 329.524 334.738   1
  -3   8 -13 838.199 220.861   5
  -3   8 -13 538.880 179.853  11
  -3   8 -14 5916.79 349.444  11
  -3   8 -14 6088.36 353.834   5
  -3   8 -15 2108.12 287.272  10
  -3   8 -15 2183.70 265.761   5
  -3   8 -15 2191.43 242.219  11
  -3   8 -16-102.389 215.982  10
  -3   8 -16-44.5976 200.410   5
  -3   8 -16-11.6133 189.550   4
  -3   8 -17 4798.41 341.099   4
  -3   8 -17 4343.12 344.421  10
  -3   8 -18 2492.55 279.159  10
  -3   8 -19 122.735 173.598  10
  -3   8 -20 996.471 196.451  10
  -3   8 -21 4312.68 248.539  10
  -3   8 -22 6418.20 243.023  10
   3   9 -23 290.506 100.539   8
   3   9 -22 798.476 148.990   8
   3  -9 -22 541.987 114.651   6
   3  -9 -21 647.288 158.917   6
   3   9 -21 435.445 158.460  11
   3   9 -20 57.0820 165.868  11
   3   9 -19 2577.88 286.865  11
   3   9 -19 3145.04 313.714  10
   3   9 -18 7721.55 418.860  11
   3   9 -18 7667.42 450.061  10
   3   9 -17-97.6328 206.104  10
   3   9 -17 132.794 210.390  11
   3   9 -16 729.156 219.723  10
   3   9 -16 948.904 243.452  11
   3   9 -15 421.240 202.569  10
   3   9 -15 275.666 214.144  11
   3   9 -14-47.3030 164.374  10
   3   9 -14 242.511 191.801  11
   3   9 -14 93.0194 315.198   1
   3   9 -13 1691.87 223.458  10
  -3  -9  13 2261.45 427.194   2
   3   9 -13 1110.28 396.164   1
   3   9 -13 1878.29 239.756  11
   3   9 -12 3524.10 618.493   1
  -3  -9  12 3623.84 530.322   2
   3   9 -12 3442.10 274.293  11
   3   9 -12 3009.35 264.237  10
  -3  -9  11 3356.39 476.339   2
   3   9 -11 3957.98 636.815   1
   3   9 -10 24058.6 1315.83   1
  -3  -9  10 25909.4 1216.45   2
   3   9  -9 16795.4 1059.00   1
  -3  -9   9 17354.4 983.929   2
   3   9  -8 5390.19 606.996   1
  -3  -9   8 5736.92 586.856   2
  -3   9   8 5605.96 462.513   3
  -3   9   7 44382.3 1254.55   3
  -3  -9   7 45182.7 1471.39   2
  -3  -9   6 2772.62 418.398   2
  -3   9   6 2966.70 359.034   3
  -3   9   5 6576.64 496.405   3
  -3  -9   5 6875.60 566.970   2
  -3  -9   4 18074.6 868.517   2
  -3   9   4 17961.0 812.876   3
  -3   9   3 62122.0 1483.78   3
  -3  -9   3 61413.8 1533.38   2
  -3  -9   2 10031.1 622.646   2
  -3   9   2 9853.08 610.754   3
  -3   9   1 2106.78 325.594   3
  -3  -9   0 15620.6 714.874   2
  -3   9   0 16117.1 761.526   3
  -3  -9  -1 24136.0 848.351   2
  -3   9  -1 23648.5 374.540   4
  -3   9  -1 23954.6 920.192   3
  -3   9  -2 285.750 224.986   3
  -3   9  -2 450.467 85.0343   4
  -3  -9  -2 263.916 161.847   2
  -3  -9  -3 33438.5 920.362   2
  -3   9  -3 32674.1 1093.81   3
  -3  -9  -4 49734.0 1063.63   2
  -3   9  -4 49747.9 1345.66   3
  -3   9  -5 38594.4 1192.60   3
  -3   9  -6 6761.17 525.294   3
  -3   9  -7 11904.1 762.076   1
  -3   9  -7 12139.7 679.910   3
  -3   9  -8 2452.54 338.442   3
  -3   9  -8 2179.16 399.433   1
  -3   9  -9 10068.2 799.801   1
  -3   9 -10 5107.65 621.452   1
  -3   9 -11 3656.83 264.602   5
  -3   9 -11 3382.41 271.074  11
  -3   9 -12 2638.36 253.668   5
  -3   9 -12 3201.27 588.943   1
  -3   9 -12 2412.36 255.089  11
  -3   9 -13 17241.4 576.646  11
  -3   9 -13 19481.0 560.635   5
  -3   9 -13 19547.6 1260.88   1
  -3   9 -14 663.865 207.244   5
  -3   9 -14 409.266 193.915  11
  -3   9 -15 712.181 219.280  10
  -3   9 -15 1005.35 220.785   5
  -3   9 -15 823.080 211.291   4
  -3   9 -15 865.360 205.144  11
  -3   9 -16 8223.67 445.153  10
  -3   9 -16 8113.15 436.949   4
  -3   9 -16 7519.37 378.842  11
  -3   9 -16 8144.95 388.054   5
  -3   9 -17 1867.71 264.011  10
  -3   9 -18 3361.52 294.704  10
  -3   9 -19 2167.72 246.047  10
  -3   9 -20 1028.71 175.505  10
  -3   9 -21 673.558 134.226  10
  -3   9 -22-28.4145 77.3362  10
   3  10 -23 7.76226 83.4241   8
   3  10 -22 805.272 135.959   8
   3 -10 -22-283.374 68.0361   6
   3 -10 -21 497.615 143.813   6
   3  10 -21 314.158 143.256  11
   3 -10 -20 6789.98 348.854   6
   3  10 -20 6799.02 350.213  11
   3  10 -19 2088.49 252.225  11
   3  10 -19 2169.41 266.359  10
   3  10 -18 34068.1 813.227  11
   3  10 -18 32482.6 833.506  10
   3  10 -17 784.425 235.957  10
   3  10 -17 386.079 231.137  11
   3  10 -16 42749.6 934.285  11
   3  10 -16 43251.8 971.274  10
   3  10 -15 455.880 199.575  10
   3  10 -15 452.737 224.910  11
   3  10 -14 807.244 205.571  10
   3  10 -14 1223.76 443.304   1
   3  10 -14 749.556 231.644  11
   3  10 -13 193.827 161.342  10
  -3 -10  13 31.1425 323.999   2
   3  10 -13-312.812 336.354   1
   3  10 -13 54.7845 186.272  11
   3  10 -12 2145.17 238.515  10
   3  10 -12 1764.07 487.963   1
   3  10 -12 2065.91 244.310  11
  -3 -10  12 2238.07 421.734   2
  -3 -10  11 272.671 284.602   2
   3  10 -11 945.540 401.433   1
   3  10 -11 1108.52 213.740  11
   3  10 -10 10647.0 907.884   1
  -3 -10  10 10681.1 822.835   2
  -3 -10   9 57.5173 288.351   2
   3  10  -9-110.044 264.777   1
  -3  10   8 28048.9 1032.77   3
   3  10  -8 27562.0 1311.97   1
  -3 -10   8 29229.8 1260.71   2
  -3 -10   7 211.655 260.581   2
  -3  10   7 415.522 222.290   3
  -3 -10   6 61724.2 1730.09   2
  -3  10   6 63074.6 1569.76   3
  -3 -10   5 78205.0 1908.83   2
  -3  10   5 79976.8 1783.20   3
  -3  10   4 26688.7 1019.96   3
  -3 -10   4 24969.3 1059.35   2
  -3  10   3 3693.54 421.261   3
  -3 -10   3 2399.44 370.636   2
  -3 -10   2 14923.8 783.355   2
  -3  10   2 15086.5 774.370   3
  -3  10   1 1340.82 305.084   3
  -3 -10   1 1179.22 272.275   2
  -3 -10   0 19973.5 845.561   2
  -3  10   0 20199.0 894.807   3
  -3 -10  -1 613.698 226.054   2
  -3  10  -1 440.596 216.765   3
  -3  10  -2 144668. 1111.19   4
  -3 -10  -2 150622. 2159.81   2
  -3  10  -2 146518. 2446.51   3
  -3 -10  -3 8045.81 476.824   2
  -3  10  -3 8316.86 607.376   3
  -3  10  -4 11875.4 704.765   3
  -3  10  -5 467.192 233.293   3
  -3  10  -6 2088.59 335.143   3
  -3  10  -7-80.1515 248.813   3
  -3  10  -8 21639.5 1057.03   1
  -3  10  -8 21539.2 934.233   3
  -3  10  -9 1415.72 377.600   1
  -3  10 -10 41970.1 1627.77   1
  -3  10 -10 41745.9 752.932   5
   3 -10  10 42082.2 1112.86   9
  -3  10 -11 17.1259 158.094   5
  -3  10 -11-224.512 313.502   1
  -3  10 -11 1.81540 175.746  11
  -3  10 -12 4288.19 321.134  11
  -3  10 -12 3832.08 278.468   5
  -3  10 -13 481.903 199.979  11
  -3  10 -13 642.391 194.630   5
  -3  10 -14 651.969 189.060   5
  -3  10 -14 483.249 198.677  11
  -3  10 -14 642.401 193.734  10
  -3  10 -15-6.21652 192.203   5
  -3  10 -15 49.4971 194.812  10
  -3  10 -15 226.693 195.222   4
  -3  10 -15 156.166 186.547  11
  -3  10 -16 2304.15 277.384  10
  -3  10 -16 2274.21 275.117   4
  -3  10 -16 2323.60 264.114  11
  -3  10 -17 547.668 178.086  11
  -3  10 -17 430.049 192.835  10
  -3  10 -18 7606.29 379.765  10
  -3  10 -19 62.5880 153.464  10
  -3  10 -20 1327.88 169.091  10
  -3  10 -21 892.494 119.952  10
   3  11 -22 212.453 101.169   8
   3  11 -21 1931.19 191.676  11
   3 -11 -21 1085.24 146.353   6
   3  11 -20 11788.6 424.014  11
   3 -11 -20 11403.1 419.263   6
   3 -11 -19 427.544 190.645   6
   3  11 -19 469.555 206.611  11
   3  11 -18 8030.64 422.099  11
   3  11 -18 7615.58 410.092  10
   3  11 -17 629.777 200.914  10
   3  11 -17 763.801 251.960  11
   3  11 -16 1452.31 246.703  10
   3  11 -16 1645.95 288.483  11
   3  11 -15 9904.69 480.697  11
   3  11 -15 9590.86 473.368  10
   3  11 -14 145.953 174.892  10
   3  11 -14 409.471 226.423  11
   3  11 -13 4316.65 656.509   1
  -3 -11  13 5741.29 651.862   2
   3  11 -13 5049.39 349.965  11
   3  11 -13 5799.37 355.805  10
   3  11 -12 6527.18 360.146  10
   3  11 -12 6476.30 766.593   1
  -3 -11  12 6687.99 691.815   2
   3  11 -12 6235.41 366.051  11
  -3 -11  11 7670.44 370.881   7
   3  11 -11 8006.73 836.081   1
  -3 -11  11 7955.92 777.162   2
   3  11 -11 7388.90 374.655  11
   3  11 -10 464.419 163.309  11
   3  11 -10 548.353 375.348   1
  -3 -11  10 276.017 300.263   2
   3  11  -9 28560.5 1384.36   1
  -3 -11   9 28450.5 1314.24   2
  -3  11   8 4284.36 443.879   3
   3  11  -8 3814.24 531.560   1
  -3 -11   7 196.880 256.133   2
  -3  11   7 597.706 215.756   3
   3  11  -7 443.171 276.926   1
  -3 -11   6 4087.87 527.748   2
  -3  11   6 4418.93 451.561   3
  -3 -11   5 4868.59 539.391   2
  -3  11   5 4830.99 486.707   3
  -3 -11   4 311.264 265.548   2
  -3  11   4 239.265 240.657   3
  -3 -11   3 8945.70 654.103   2
  -3  11   3 9576.86 663.892   3
  -3 -11   2 495.255 252.184   2
  -3  11   2 525.559 258.760   3
  -3 -11   1 4229.34 446.287   2
  -3  11   1 4662.84 484.753   3
  -3 -11   0 9355.01 615.648   2
  -3  11   0 10588.1 696.313   3
  -3 -11  -1 83251.4 1711.15   2
  -3  11  -1 85071.7 1916.79   3
  -3 -11  -2 6292.44 468.076   2
  -3  11  -2 6294.69 551.352   3
  -3 -11  -3 146238. 2110.90   2
  -3  11  -3 146164. 2572.03   3
  -3  11  -4 283.286 238.327   3
  -3  11  -5 7873.29 616.544   3
  -3  11  -6 12345.6 767.682   3
  -3  11  -7 3426.83 443.093   3
  -3  11  -8 3193.39 406.777   3
   3 -11   9 6128.01 440.245   9
   3 -11  10 14749.3 539.227   6
  -3  11 -10 14744.8 443.960   5
   3 -11  10 13997.2 681.518   9
  -3  11 -11 509.269 169.103   5
  -3  11 -11 229.411 190.053  11
  -3  11 -12 9768.45 395.209   5
  -3  11 -12 9489.02 455.256  11
  -3  11 -13 12722.0 443.795   5
  -3  11 -13 12914.1 527.770  11
  -3  11 -14 6865.77 346.230   5
  -3  11 -14 6890.39 398.295  10
  -3  11 -14 7000.31 408.440  11
  -3  11 -15 3676.43 310.529  10
  -3  11 -15 3403.60 315.883  11
  -3  11 -15 3327.94 306.357   4
  -3  11 -15 3579.82 272.038   5
  -3  11 -16 3839.56 309.909  10
  -3  11 -16 3537.67 295.867   4
  -3  11 -16 2903.09 282.653  11
  -3  11 -17 2039.16 247.165  10
  -3  11 -17 1950.27 230.803  11
  -3  11 -18 4448.65 287.607  10
  -3  11 -18 4204.30 261.197  11
  -3  11 -19 6507.20 304.759  10
  -3  11 -20 5283.30 245.998  10
  -3  11 -21 8138.48 249.246  10
   3  12 -22 631.162 93.9967   8
   3  12 -21 2023.20 176.962  11
   3  12 -21 2191.13 168.636   8
   3 -12 -21 2050.96 155.184   6
   3 -12 -20 2185.48 209.338   6
   3  12 -20 2910.17 245.563  11
   3  12 -19 4056.34 300.392  11
   3 -12 -19 3152.28 261.076   6
   3 -12 -18 11504.5 474.699   6
   3  12 -18 11966.7 497.345  11
   3  12 -17 9689.75 451.755  10
   3 -12 -17 10319.6 475.591   6
   3  12 -17 9946.51 474.078  11
   3  12 -16 9113.79 469.698  11
   3  12 -16 8632.65 444.442  10
   3  12 -15 10739.1 502.949  11
   3  12 -15 10241.7 469.719  10
   3  12 -14 609.106 193.703  10
   3  12 -14-117.575 228.145  11
   3  12 -13 3304.29 281.296  10
   3  12 -13 3260.95 311.854  11
   3  12 -12 2735.81 286.287  11
   3  12 -12 2844.00 552.144   1
  -3 -12  12 2716.13 268.918   7
  -3 -12  12 2490.14 481.098   2
   3  12 -11-119.221 323.944   1
  -3 -12  11 48.1894 151.298   7
  -3 -12  11 913.500 385.349   2
   3  12 -11 770.853 215.830  11
  -3 -12  10 2701.55 484.211   2
   3  12 -10 2365.04 478.595   1
  -3 -12  10 2347.61 239.897   7
   3  12 -10 2185.19 233.234  11
  -3 -12   9 207.787 322.804   2
   3  12  -9 539.685 168.361  11
   3  12  -9 258.604 278.535   1
   3  12  -8 22914.0 1201.85   1
  -3 -12   8 22727.8 1181.05   2
  -3  12   8 22309.8 986.166   3
  -3 -12   7 15419.5 964.317   2
  -3  12   7 15177.7 844.832   3
   3  12  -7 15519.0 975.368   1
  -3  12   6 52266.7 1548.18   3
   3  12  -6 50602.4 1660.09   1
  -3 -12   6 52168.1 1704.69   2
  -3  12   5 51436.8 1545.75   3
  -3 -12   5 51298.1 1648.21   2
  -3  12   4 8716.39 662.993   3
  -3 -12   4 8588.56 686.742   2
  -3 -12   3 23229.1 1069.86   2
  -3  12   3 25857.1 1098.09   3
  -3 -12   2 25180.4 1074.51   2
  -3  12   2 25503.9 1096.32   3
  -3 -12   1 32182.6 1175.87   2
  -3  12   1 33117.1 1243.27   3
  -3 -12   0 53167.7 1478.74   2
  -3  12   0 52768.4 1579.08   3
  -3 -12  -1 3111.58 373.689   2
  -3  12  -1 2604.91 402.637   3
  -3 -12  -2 1624.68 280.693   2
  -3  12  -2 1843.48 359.903   3
  -3  12  -3 33344.8 1280.05   3
  -3  12  -4 2520.89 405.686   3
  -3  12  -5 3130.53 436.674   3
  -3  12  -6 12717.7 798.237   3
  -3  12  -7 12826.1 805.467   3
   3 -12   8 677.099 209.159   9
  -3  12  -8 1039.80 319.763   3
   3 -12   8 602.904 176.206   6
   3 -12   9 4194.30 392.913   9
   3 -12   9 4166.52 333.804   6
   3 -12  10 1732.44 337.624   9
   3 -12  10 1952.90 262.701   6
  -3  12 -11 3098.87 233.731   5
  -3  12 -11 3373.24 312.174  11
  -3  12 -12 17521.9 507.958   5
  -3  12 -12 18887.5 627.620  11
  -3  12 -13 199.327 174.709  10
  -3  12 -13 379.893 222.645  11
  -3  12 -13 85.8438 153.234   5
  -3  12 -14 111.223 159.478   5
  -3  12 -14 189.906 216.862  11
  -3  12 -14 149.699 173.000  10
  -3  12 -15 1098.32 208.747  10
  -3  12 -15 871.840 197.570   4
  -3  12 -15 1213.69 230.221  11
  -3  12 -16 949.215 198.964  10
  -3  12 -16 753.998 200.170  11
  -3  12 -17 2618.39 243.687  10
  -3  12 -17 2007.69 233.936  11
  -3  12 -18 119.428 133.420  10
  -3  12 -18 284.571 148.601  11
  -3  12 -19 189.119 118.555  10
  -3  12 -20 6831.18 246.734  10
   3  13 -21 2776.91 163.945   8
   3  13 -21 2178.76 167.482  11
   3  13 -20 10620.2 372.491  11
   3 -13 -20 9769.62 332.136   6
   3 -13 -19 1166.38 195.658   6
   3  13 -19 1159.61 205.852  11
   3  13 -18 15.0092 192.714  11
   3 -13 -18 19.9485 166.559   6
   3  13 -17 3581.26 336.194  11
   3 -13 -17 2858.99 291.507   6
   3 -13 -16 1444.42 243.355   6
   3  13 -16 1569.97 266.931  11
   3 -13 -15 2832.29 313.575   6
   3  13 -15 3186.53 329.172  11
   3  13 -15 2939.21 283.640  10
   3 -13 -14 4154.29 354.626   6
   3  13 -14 4701.09 372.019  11
   3  13 -14 4994.66 338.415  10
  -3 -13  13 11223.9 473.728   7
   3 -13 -13 10634.7 515.722   6
   3  13 -13 11433.7 504.561  11
  -3 -13  12 533.719 362.548   2
   3  13 -12 704.678 402.263   1
  -3 -13  12 587.484 174.301   7
   3 -13 -12 1328.19 263.889   6
   3  13 -12 460.983 203.317  11
  -3 -13  11 707.560 302.738   2
   3  13 -11 768.089 411.567   1
  -3 -13  11 812.179 203.183   7
   3 -13 -11 1014.09 235.470   6
   3  13 -11 876.154 198.914  11
   3  13 -10 522.649 366.404   1
  -3 -13  10 184.862 340.604   2
  -3 -13  10 416.624 191.619   7
   3  13 -10 297.701 182.665  11
   3 -13 -10 712.225 233.793   6
   3 -13  -9 1029.38 225.806   6
   3  13  -9 1306.10 379.940   1
  -3 -13   9 406.275 316.455   2
  -3 -13   9 606.283 177.989   7
   3  13  -9 965.535 187.823  11
  -3 -13   8 289.630 160.802   7
   3 -13  -8 256.901 167.988   6
  -3 -13   8 290.962 338.195   2
   3  13  -8 243.522 289.763   1
  -3 -13   7 391.766 347.404   2
   3  13  -7 385.082 279.280   1
  -3  13   7 371.379 219.243   3
   3  13  -6 12808.5 856.157   1
  -3 -13   6 12783.1 889.984   2
  -3  13   6 12387.5 796.037   3
  -3 -13   5 1030.04 356.764   2
   3  13  -5 797.004 261.218   1
  -3  13   4 19808.1 1005.40   3
  -3 -13   4 20260.4 1055.91   2
  -3 -13   3 719.471 282.365   2
  -3  13   3 560.872 274.035   3
  -3  13   2 26070.6 1153.11   3
  -3 -13   2 25505.6 1122.43   2
  -3  13   1 1950.23 399.621   3
  -3 -13   1 1918.94 357.059   2
  -3 -13   0 13051.8 761.901   2
  -3  13   0 14237.0 866.902   3
  -3 -13  -1 37427.8 1225.80   2
  -3  13  -1 38284.9 1412.87   3
  -3 -13  -2 1315.30 255.337   2
  -3  13  -2 1272.65 336.549   3
  -3  13  -3 90327.6 2196.07   3
  -3  13  -4 52824.0 1680.84   3
  -3  13  -5 1317.06 358.081   3
   3 -13   6 42030.7 1010.96   9
  -3  13  -6 41611.5 1491.34   3
   3 -13   7 31175.1 916.395   9
   3 -13   7 30752.7 800.482   6
  -3  13  -7 30689.3 1288.75   3
   3 -13   8 9030.03 543.108   9
   3 -13   8 9618.71 471.250   6
  -3  13  -8 8544.44 695.495   3
   3 -13   9 3673.02 399.463   9
   3 -13   9 3515.02 330.113   6
   3 -13  10 251.742 247.710   9
   3 -13  10 519.282 216.175   6
  -3  13 -10 460.483 188.787  11
  -3  13 -11 6926.89 412.056  11
  -3  13 -12 40136.6 833.474  10
  -3  13 -12 42513.1 925.619  11
  -3  13 -13 6429.64 349.347  10
  -3  13 -13 6155.07 399.521  11
  -3  13 -13 6445.67 305.429   5
  -3  13 -14 27298.7 675.054  10
  -3  13 -14 26613.4 733.293  11
  -3  13 -14 26532.1 715.521   4
  -3  13 -14 25174.0 560.026   5
  -3  13 -15 2966.26 297.104  11
  -3  13 -15 3003.42 255.015  10
  -3  13 -16 6942.99 340.180  10
  -3  13 -16 6487.45 366.874  11
  -3  13 -17 849.626 163.946  10
  -3  13 -17 349.027 165.038  11
  -3  13 -18 2352.49 201.906  11
  -3  13 -18 2317.52 196.036  10
  -3  13 -19 8120.67 274.916  10
   3  14 -21 95.1261 70.6724   8
   3  14 -21 399.861 97.5393  11
   3  14 -20 777.527 149.810  11
   3 -14 -20 785.154 116.102   6
   3  14 -20 781.787 119.307   8
   3  14 -19 943.069 183.736  11
   3 -14 -19 689.840 151.330   6
   3  14 -18 499.876 207.223  11
   3 -14 -18 373.746 168.923   6
   3 -14 -17 9769.49 439.922   6
   3  14 -17 10574.5 463.125  11
   3 -14 -16 4188.41 327.813   6
   3  14 -16 5245.80 371.805  11
   3 -14 -15 9279.56 473.994   6
   3  14 -15 9791.74 471.773  11
  -3 -14  14 1629.98 246.143   7
   3 -14 -14 1615.32 274.264   6
   3  14 -14 1780.53 282.468  11
   3  14 -13 961.228 243.224  11
  -3 -14  13 1293.24 237.331   7
   3 -14 -13 1147.05 262.857   6
   3 -14 -12 3361.77 338.717   6
  -3 -14  12 3567.79 303.154   7
   3  14 -12 3597.99 323.006  11
  -3 -14  11 936.131 383.952   2
   3  14 -11 431.799 197.312  11
  -3 -14  11 226.113 204.190   7
   3 -14 -11 206.201 204.421   6
  -3 -14  10 2302.08 501.851   2
   3  14 -10 2103.10 237.353  11
  -3 -14  10 2009.66 259.155   7
   3 -14 -10 2024.28 290.708   6
  -3 -14   9 25321.2 705.296   7
   3 -14  -9 25877.3 749.817   6
  -3 -14   9 25367.7 1330.25   2
   3  14  -9 26280.6 644.991  11
  -3 -14   8 80059.5 1242.37   7
   3 -14  -8 80187.8 1274.24   6
   3  14  -8 81693.5 1103.70  11
  -3  14   7 39729.2 1429.22   3
  -3 -14   7 40820.3 858.641   7
   3 -14  -7 40089.7 881.802   6
  -3 -14   7 41605.0 1630.84   2
  -3 -14   6 13991.5 499.354   7
   3 -14  -6 14539.9 531.628   6
  -3 -14   6 14499.0 971.701   2
  -3  14   6 14681.7 888.673   3
  -3  14   5 28717.2 1236.22   3
  -3 -14   5 29637.2 1337.62   2
  -3  14   4 627.739 320.998   3
  -3 -14   4 729.154 277.634   2
  -3  14   3 1278.61 350.868   3
  -3 -14   3 939.999 285.337   2
  -3 -14   2 6222.67 600.252   2
  -3  14   2 7084.05 663.918   3
  -3 -14   1 58359.5 1685.25   2
  -3  14   1 61795.6 1835.52   3
  -3 -14   0 11640.0 755.551   2
  -3  14   0 11777.9 815.816   3
  -3 -14  -1 36816.9 1245.93   2
  -3  14  -1 37178.5 1438.90   3
  -3  14  -2 166.785 299.086   3
  -3  14  -3 40117.6 1525.09   3
  -3  14  -4 1815.09 410.030   3
   3 -14   5 5224.93 389.263   9
  -3  14  -5 4938.75 574.649   3
   3 -14   5 4563.45 331.179   6
  -3  14  -6 821.835 300.250   3
   3 -14   6 862.232 228.904   9
   3 -14   6 748.242 188.904   6
   3 -14   7 2145.22 312.608   9
   3 -14   7 2014.58 279.628   6
  -3  14  -7 2243.15 426.268   3
   3 -14   8 454.868 266.843   9
  -3  14  -8 128.580 244.923   3
   3 -14   8 652.809 216.004   6
   3 -14   9 841.718 296.789   9
   3 -14   9 33.4438 208.894   6
  -3  14 -10 10047.2 457.362  11
   3 -14  10 10640.1 526.528   6
  -3  14 -11 223.845 208.112  11
  -3  14 -12 35179.8 847.252  11
  -3  14 -13 5283.53 309.685  10
  -3  14 -13 5514.57 344.869   4
  -3  14 -13 5667.28 378.358  11
  -3  14 -14 5193.83 304.717  10
  -3  14 -14 4895.03 316.412   4
  -3  14 -14 5301.68 364.799  11
  -3  14 -15 971.081 174.028  10
  -3  14 -15 1028.44 223.902  11
  -3  14 -16 4143.28 250.461  10
  -3  14 -16 3910.76 293.798  11
  -3  14 -17 5631.32 308.227  11
  -3  14 -17 5576.96 263.220  10
  -3  14 -18 1661.06 171.844  11
  -3  14 -18 2059.68 158.748  10
  -3  14 -19-158.986 61.0322  11
  -3  14 -19 1671.92 122.120  10
   3  15 -20 7144.34 209.777   8
   3  15 -20 7945.34 277.687  11
   3 -15 -19 113.108 110.238   6
   3  15 -19 141.188 93.9178   8
   3  15 -19 194.070 140.564  11
   3 -15 -18 237.040 142.314   6
   3  15 -18 147.598 166.635  11
   3 -15 -17 8146.15 383.112   6
   3  15 -17 8534.46 399.794  11
   3 -15 -16 496.439 199.873   6
   3  15 -16 286.236 220.970  11
   3  15 -15 5257.39 371.310  11
   3 -15 -15 4838.84 349.056   6
  -3 -15  14 2030.98 243.923   7
   3  15 -14 2276.15 287.485  11
   3 -15 -14 1807.09 268.142   6
  -3 -15  13 1136.19 219.102   7
   3 -15 -13 848.561 244.027   6
   3  15 -13 1103.41 232.278  11
   3  15 -12 1139.45 240.674  11
  -3 -15  12 1064.78 238.212   7
   3 -15 -12 1312.60 269.227   6
  -3 -15  11 475.573 232.379   7
   3 -15 -11 354.661 227.800   6
   3  15 -11 470.703 206.000  11
  -3 -15  10 3198.70 534.384   2
  -3 -15  10 2669.49 299.507   7
   3  15 -10 2646.65 275.690  11
   3 -15 -10 2962.40 328.389   6
   3  15  -9 3429.81 272.424  11
  -3 -15   9 3003.39 513.821   2
  -3 -15   9 3498.91 309.916   7
   3 -15  -9 3403.02 325.344   6
  -3 -15   8 6218.32 384.731   7
   3 -15  -8 6298.25 402.278   6
  -3 -15   8 6843.60 735.195   2
   3  15  -8 6609.22 330.883  11
  -3  15   7 3604.70 499.202   3
  -3 -15   7 3595.10 300.494   7
   3 -15  -7 3518.74 304.133   6
   3  15  -7 3560.61 255.263  11
  -3 -15   7 2831.68 519.285   2
  -3  15   6 22046.6 1098.16   3
  -3 -15   6 22771.6 659.101   7
   3 -15  -6 23108.4 680.190   6
  -3 -15   6 23041.1 1233.06   2
  -3 -15   5 515.638 327.928   2
  -3  15   5 824.786 327.929   3
  -3 -15   5 488.935 174.511   7
   3 -15  -5 721.742 205.402   6
   3 -15  -4 67290.0 1131.04   6
  -3 -15   4 65788.2 1093.69   7
  -3 -15   4 67764.4 2010.82   2
  -3  15   4 66486.2 1930.09   3
  -3 -15   3 544.646 332.915   2
  -3  15   3 687.182 313.817   3
  -3 -15   3 772.648 190.180   7
   3 -15  -3 442.912 165.847   6
  -3 -15   2 19395.2 1025.37   2
  -3  15   2 19802.9 1072.28   3
  -3  15   1 944.845 341.013   3
  -3 -15   1 730.762 270.386   2
  -3 -15   0 5238.67 535.385   2
  -3  15   0 5459.51 624.357   3
  -3  15  -1 33627.1 1415.85   3
  -3 -15  -1 33350.8 1211.28   2
   3 -15   2 37343.1 842.530   6
  -3  15  -2 37177.5 1505.47   3
   3 -15   3 123008. 1701.58   9
   3 -15   3 120040. 1579.02   6
  -3  15  -3 122884. 2755.42   3
   3 -15   4 31504.8 884.948   9
   3 -15   4 31039.0 804.778   6
  -3  15  -4 32135.8 1403.29   3
  -3  15  -5 4706.49 569.847   3
   3 -15   5 5089.83 365.166   6
   3 -15   5 5200.39 403.432   9
   3 -15   6 43214.8 1107.15   9
   3 -15   6 43466.1 985.826   6
  -3  15  -6 41319.8 1579.17   3
   3 -15   7 1919.06 350.123   9
  -3  15  -7 2305.47 460.384   3
   3 -15   7 1776.00 272.587   6
   3 -15   8 251.827 273.863   9
  -3  15  -8-104.954 229.447   3
   3 -15   8 3.68485 222.572   6
   3 -15   9 144.982 245.617   9
   3 -15   9 21.7340 211.942   6
  -3  15  -9 99.2826 194.450  11
  -3  15 -10 3087.03 303.688  11
   3 -15  10 3369.87 346.745   6
  -3  15 -11 22935.5 626.866   4
  -3  15 -11 23527.6 697.173  11
  -3  15 -12 26668.3 670.417   4
  -3  15 -12 26781.2 738.664  11
  -3  15 -13 7074.06 365.575   4
  -3  15 -13 7299.90 414.911  11
  -3  15 -14 34964.0 805.899  11
  -3  15 -15 620.700 216.146  11
  -3  15 -16 7897.59 369.056  11
  -3  15 -17 148.347 135.845  11
  -3  15 -18 97.3577 110.576  11
   3  16 -20 142.836 84.0184  11
   3  16 -19 6178.69 263.844  11
   3  16 -19 5599.32 183.233   8
   3 -16 -18 2168.19 189.410   6
   3  16 -18 2187.60 209.264  11
   3  16 -17 5167.50 307.364  11
   3 -16 -17 5098.77 293.837   6
   3  16 -16 3389.80 293.336  11
   3 -16 -16 2753.98 262.119   6
   3  16 -15 1432.73 246.212  11
   3 -16 -15 1538.74 241.794   6
   3 -16 -14 198.093 211.282   6
  -3 -16  14 563.152 197.838   7
   3  16 -14 324.911 207.005  11
   3  16 -13 1778.21 263.136  11
  -3 -16  13 1732.17 245.064   7
   3 -16 -13 1893.78 274.404   6
   3 -16 -12 1881.16 285.591   6
   3  16 -12 2034.02 268.753  11
  -3 -16  12 1919.41 269.796   7
   3 -16 -11 976.840 239.819   6
  -3 -16  11 1011.02 232.368   7
   3  16 -11 1278.30 236.460  11
  -3 -16  10 6397.43 409.673   7
   3 -16 -10 6388.51 424.996   6
   3  16 -10 6129.01 364.323  11
  -3 -16   9 24194.6 736.556   7
   3 -16  -9 23524.1 738.220   6
   3  16  -9 23715.2 633.344  11
   3  16  -8 46102.3 845.503  11
  -3 -16   8 46467.4 994.434   7
   3 -16  -8 47405.9 1018.10   6
  -3 -16   8 44647.2 1762.77   2
  -3 -16   7 10161.5 479.011   7
   3 -16  -7 10521.7 500.281   6
  -3 -16   7 11516.0 927.886   2
   3  16  -7 11066.9 402.990  11
  -3 -16   6 28263.4 758.252   7
   3 -16  -6 28154.3 767.183   6
  -3 -16   6 27728.3 1366.25   2
  -3  16   6 26859.1 1240.47   3
  -3 -16   5 576.541 314.892   2
   3 -16  -5 725.175 213.860   6
  -3  16   5 599.203 336.284   3
  -3 -16   5 591.028 192.207   7
  -3 -16   5 397.480 154.018   6
  -3 -16   4 1516.66 432.103   2
  -3  16   4 1135.44 332.232   3
  -3 -16   4 1411.19 237.909   7
   3 -16  -4 1296.15 240.278   6
  -3  16   3 3251.73 484.037   3
  -3 -16   3 2977.74 488.783   2
  -3 -16   3 2770.32 282.315   7
   3 -16  -3 3002.72 282.476   6
  -3  16   2 302.186 284.908   3
  -3 -16   2 1162.34 348.732   2
   3 -16  -2 568.498 188.124   6
  -3 -16   2 551.474 169.308   7
  -3 -16   1 42441.9 875.375   7
   3 -16  -1 43976.4 932.706   6
   3 -16  -1 43404.2 910.462   9
  -3 -16   1 42740.5 1498.61   2
  -3  16   1 45176.2 1661.96   3
   3 -16   0 1025.82 197.233   9
  -3  16   0 955.564 386.229   3
  -3 -16   0 1074.99 200.059   7
   3 -16   0 1136.64 206.477   6
  -3 -16   0 1310.73 316.409   2
   3 -16   1 66787.2 1209.42   9
  -3 -16  -1 65279.2 1064.91   7
   3 -16   1 66165.2 1156.86   6
  -3  16  -1 67975.9 2080.57   3
   3 -16   2 7491.69 434.807   9
  -3 -16  -2 6944.15 350.977   7
   3 -16   2 7230.41 407.288   6
  -3  16  -2 7576.86 725.371   3
   3 -16   3 30729.4 871.904   9
   3 -16   3 29993.6 798.476   6
  -3  16  -3 30599.3 1409.48   3
   3 -16   4 1460.08 262.606   9
  -3  16  -4 1383.46 395.168   3
   3 -16   4 1181.30 241.070   6
   3 -16   5 1120.91 273.447   9
  -3  16  -5 1054.72 366.913   3
   3 -16   5 889.984 253.298   6
  -3  16  -6 2051.46 472.189   3
   3 -16   6 1658.14 326.527   9
   3 -16   6 1783.30 274.266   6
   3 -16   7 3493.65 416.588   9
   3 -16   7 4019.56 366.783   6
   3 -16   8 2302.30 299.595   6
   3 -16   8 2405.79 363.682   9
   3 -16   9 6053.14 421.785   6
  -3  16  -9 5838.62 379.600  11
  -3  16 -10 24766.9 713.725  11
   3 -16  10 24975.3 787.561   6
  -3  16 -11 4897.66 363.266  11
  -3  16 -12 23148.7 680.924  11
  -3  16 -13 661.415 226.506  11
  -3  16 -14 2357.71 272.719  11
  -3  16 -15 2676.52 259.736  11
  -3  16 -16 3810.12 258.666  11
  -3  16 -17 4908.10 252.367  11
  -3  16 -18 1080.16 122.049  11
   3  17 -19 2002.84 155.110  11
   3  17 -18 810.624 143.543  11
   3 -17 -18 603.161 120.473   6
   3 -17 -17 5699.76 277.686   6
   3  17 -17 5914.61 299.733  11
   3  17 -16 234.321 176.028  11
   3 -17 -16 11.4215 147.556   6
  -3 -17  15 4412.73 287.571   7
   3 -17 -15 4391.25 309.688   6
   3  17 -15 4745.89 320.831  11
  -3 -17  14 3231.70 292.540   7
   3  17 -14 2909.19 277.149  11
   3 -17 -14 2999.68 287.613   6
   3 -17 -13 1269.23 235.696   6
  -3 -17  13 1276.12 240.984   7
   3  17 -13 1481.83 248.689  11
   3 -17 -12 1021.80 250.289   6
  -3 -17  12 749.258 209.690   7
   3  17 -12 644.328 210.223  11
   3 -17 -11 156.665 210.125   6
  -3 -17  11 271.948 199.989   7
   3  17 -11 257.881 189.800  11
   3 -17 -10 320.099 227.941   6
   3  17 -10 381.306 176.404  11
  -3 -17  10 619.812 228.099   7
  -3 -17   9 9981.26 494.415   7
   3 -17  -9 10132.1 513.232   6
   3  17  -9 9677.06 418.692  11
  -3 -17   8 1642.51 269.614   7
   3 -17  -8 1564.18 263.202   6
   3  17  -8 1732.55 214.297  11
  -3 -17   7 4611.06 370.984   7
   3 -17  -7 4349.01 366.294   6
  -3  17   6 3999.48 528.815   3
  -3 -17   6 4077.99 341.097   7
   3 -17  -6 3886.80 340.893   6
  -3 -17   6 3700.02 550.145   2
  -3 -17   5 13567.4 955.205   2
  -3 -17   5 13831.5 559.439   7
  -3 -17   5 12739.5 481.780   6
   3 -17  -5 13348.0 553.930   6
  -3  17   5 13099.3 889.964   3
  -3  17   4 2537.67 454.188   3
  -3 -17   4 2264.13 442.953   2
  -3 -17   4 2990.23 293.090   7
   3 -17  -4 3096.50 320.081   6
  -3  17   3 8470.67 749.529   3
  -3 -17   3 8959.68 456.764   7
   3 -17  -3 8835.63 453.128   6
  -3 -17   3 8383.32 733.408   2
  -3 -17   2 16184.7 972.162   2
  -3 -17   2 15816.7 566.599   7
   3 -17  -2 16009.5 589.261   6
  -3  17   2 16066.9 1021.67   3
  -3 -17   1 1449.65 361.981   2
   3 -17  -1 1316.92 223.935   9
  -3  17   1 549.258 319.429   3
  -3 -17   1 1389.33 219.946   7
   3 -17  -1 1517.88 248.507   6
   3 -17   0 2091.33 261.506   9
  -3 -17   0 1288.61 298.265   2
  -3  17   0 2272.55 494.915   3
  -3 -17   0 1943.98 235.470   7
   3 -17   0 2056.89 273.156   6
   3 -17   1 11076.5 526.107   9
   3 -17   1 10327.8 492.198   6
  -3  17  -1 10369.7 844.275   3
  -3 -17  -1 10629.5 455.637   7
  -3  17  -2 3621.77 537.579   3
  -3 -17  -2 3561.49 281.801   7
   3 -17   2 3701.02 339.241   9
   3 -17   2 3702.59 329.573   6
   3 -17   3 10089.3 534.245   9
   3 -17   3 10002.6 488.249   6
  -3  17  -3 10286.1 841.608   3
   3 -17   4 497.344 236.875   9
  -3  17  -4 380.578 320.417   3
   3 -17   4 210.835 193.828   6
  -3  17  -5 150.461 339.892   3
   3 -17   5 475.757 256.910   9
   3 -17   5 595.316 225.091   6
   3 -17   6 1120.81 287.838   9
   3 -17   6 939.054 264.722   6
   3 -17   7 1921.26 337.283   9
   3 -17   7 2991.01 344.940   6
  -3  17  -8 5903.69 392.573  11
   3 -17   8 6507.25 443.550   6
  -3  17  -9 11226.8 497.966  11
   3 -17   9 11449.9 555.210   6
   3 -17  10 686.736 262.687   6
  -3  17 -10 471.099 227.412  11
  -3  17 -11 20267.3 639.116  11
  -3  17 -12 426.032 218.514  11
  -3  17 -13 7252.54 393.113  11
  -3  17 -14 8222.85 390.733  11
  -3  17 -15 104.844 163.694  11
  -3  17 -16 1302.62 177.943  11
  -3  17 -17 789.154 137.522  11
  -3  17 -18 247.087 76.5379  11
   3  18 -19 341.525 82.6464  11
   3  18 -18 267.219 109.347  11
   3  18 -17 1325.34 168.075  11
   3 -18 -17 1108.22 133.022   6
   3 -18 -16 839.189 157.027   6
   3  18 -16 1133.94 188.233  11
   3  18 -15 501.028 176.858  11
   3 -18 -15 638.631 177.681   6
   3 -18 -14 116.739 180.472   6
  -3 -18  14 165.672 148.831   7
   3  18 -14 57.9356 172.805  11
   3 -18 -13 412.001 194.377   6
  -3 -18  13 575.608 195.382   7
   3  18 -13 488.787 183.541  11
   3 -18 -12 662.720 207.776   6
   3  18 -12 671.225 193.191  11
  -3 -18  12 615.706 217.655   7
   3 -18 -11 3050.12 316.942   6
  -3 -18  11 3042.14 319.865   7
   3  18 -11 2865.40 275.685  11
  -3 -18  10 29184.1 823.817   7
   3 -18 -10 29397.3 807.585   6
   3  18 -10 29902.6 703.695  11
   3 -18  -9 1981.75 292.851   6
  -3 -18   9 1975.11 281.799   7
   3  18  -9 2089.84 242.849  11
  -3 -18   8 12745.5 557.487   7
   3 -18  -8 12895.3 556.882   6
   3  18  -8 12923.8 454.844  11
  -3 -18   7 357.434 226.371   7
   3 -18  -7 152.278 212.549   6
  -3 -18   6 1670.30 281.406   7
   3 -18  -6 1500.58 259.102   6
  -3  18   5 4667.99 570.586   3
  -3 -18   5 4300.59 360.626   7
   3 -18  -5 4779.35 375.043   6
  -3 -18   4 396.564 336.693   2
  -3  18   4-63.4143 329.395   3
  -3 -18   4 208.418 197.340   7
   3 -18  -4 549.090 234.254   6
  -3 -18   3 649.504 336.500   2
  -3 -18   3 727.358 226.428   7
   3 -18  -3 517.514 224.868   6
  -3 -18   2 30009.8 794.861   7
   3 -18  -2 28370.7 791.714   6
  -3 -18   2 28138.4 1283.46   2
  -3  18   2 29967.2 1399.58   3
   3 -18  -1 1945.13 257.558   9
  -3 -18   1 2224.76 384.496   2
  -3  18   1 2465.90 502.889   3
  -3 -18   1 2427.07 276.667   7
   3 -18  -1 1782.49 265.874   6
   3 -18   0 445.504 185.948   9
   3 -18   0 788.378 249.627   6
  -3 -18   0 601.206 202.673   7
  -3  18   0 291.484 334.741   3
   3 -18   1 20708.1 710.080   9
   3 -18   1 21328.6 701.102   6
  -3 -18  -1 20676.7 630.686   7
  -3  18  -1 21610.1 1225.82   3
   3 -18   2 73330.1 1375.50   9
  -3 -18  -2 73170.6 1161.47   7
   3 -18   2 75698.5 1313.96   6
   3 -18   3 5431.37 418.846   9
   3 -18   3 5775.54 400.244   6
   3 -18   4 5809.10 454.694   9
   3 -18   4 6639.64 437.624   6
   3 -18   5 2868.09 370.893   9
   3 -18   5 3212.68 344.816   6
   3 -18   6 4802.66 395.436   6
   3 -18   6 4293.31 433.403   9
  -3  18  -7 2434.13 288.225  11
   3 -18   7 2338.28 320.748   6
   3 -18   7 2152.96 338.426   9
   3 -18   8 259.651 243.115   6
  -3  18  -8 107.373 214.599  11
  -3  18  -9 1570.83 262.783  11
   3 -18   9 1667.50 289.392   6
  -3  18 -10 5726.84 371.445  11
  -3  18 -11 149.096 202.570  11
  -3  18 -12 3425.40 301.180  11
  -3  18 -13 76.9435 184.352  11
  -3  18 -14 9689.29 398.666  11
  -3  18 -15 161.157 146.038  11
  -3  18 -16 1680.43 169.555  11
  -3  18 -17 114.814 91.8610  11
   3  19 -18 172.951 80.0950  11
   3  19 -17 7186.20 257.555  11
   3 -19 -16 125.010 104.734   6
   3  19 -16 597.860 139.407  11
   3 -19 -15 2081.55 198.275   6
   3  19 -15 1968.08 204.309  11
   3  19 -14 2680.27 236.580  11
  -3 -19  14 2758.62 244.108   7
   3 -19 -14 2249.50 225.135   6
   3  19 -13 1517.29 206.668  11
  -3 -19  13 1304.30 222.655   7
   3 -19 -13 1471.46 224.034   6
  -3 -19  12 62.7798 192.486   7
   3 -19 -12 62.6799 191.565   6
   3  19 -12 216.001 174.896  11
  -3 -19  11 7290.48 425.248   7
   3  19 -11 6379.79 343.200  11
   3 -19 -11 6491.16 392.116   6
  -3 -19  10 24.9104 222.549   7
   3 -19 -10-94.4620 207.846   6
   3  19 -10 140.862 164.820  11
  -3 -19   9 1048.55 254.702   7
   3 -19  -9 1201.08 254.542   6
   3  19  -9 1183.62 201.147  11
  -3 -19   8 226.102 229.991   7
   3 -19  -8 145.491 215.161   6
  -3 -19   7 38830.8 943.410   7
   3 -19  -7 38079.8 925.139   6
  -3 -19   6 2157.82 297.109   7
   3 -19  -6 1850.79 286.213   6
  -3 -19   5 12964.8 567.854   7
   3 -19  -5 12690.3 552.949   6
  -3 -19   4 308.345 213.240   7
   3 -19  -4 733.845 234.270   6
  -3 -19   3 1016.62 234.287   7
   3 -19  -3 1526.50 284.056   6
  -3 -19   2 10312.2 494.553   7
   3 -19  -2 10159.1 494.718   6
  -3 -19   1 864.540 229.719   7
   3 -19  -1 921.159 234.344   6
   3 -19   0 8926.45 473.923   9
   3 -19   0 9170.89 485.181   6
  -3 -19   0 8610.48 439.283   7
   3 -19   1 5225.52 410.347   9
  -3 -19  -1 5399.28 362.974   7
   3 -19   1 5337.43 398.984   6
   3 -19   2 1196.42 269.209   9
  -3 -19  -2 1231.22 215.109   7
   3 -19   2 1356.63 285.817   6
   3 -19   3 3016.41 366.873   9
   3 -19   3 2657.94 318.643   6
   3 -19   4 1133.89 264.415   9
   3 -19   4 1675.59 283.663   6
   3 -19   5 356.644 230.495   6
   3 -19   5 523.644 270.882   9
   3 -19   6 739.423 269.799   9
   3 -19   6 811.571 260.297   6
  -3  19  -6 840.590 217.065  11
  -3  19  -7 658.494 222.957  11
   3 -19   7 385.284 231.090   6
   3 -19   8 6550.18 428.772   6
  -3  19  -8 5499.55 368.458  11
   3 -19   9 4923.31 385.211   6
  -3  19  -9 4528.23 348.654  11
  -3  19 -10 1149.60 232.140  11
  -3  19 -11 13271.7 499.903  11
  -3  19 -12 2420.95 260.630  11
  -3  19 -13 5053.62 313.042  11
  -3  19 -14 1574.98 197.042  11
   3 -19  15 2420.04 167.685   7
  -3  19 -15 2426.78 195.333  11
  -3  19 -16 240.999 109.331  11
   3  20 -17 564.935 92.6593  11
   3 -20 -16 54.1576 67.0618   6
   3  20 -16 1048.80 128.261  11
   3  20 -15 1098.56 147.670  11
   3 -20 -15 964.128 142.128   6
   3  20 -14 125.256 129.964  11
   3 -20 -14-1.66579 126.068   6
  -3 -20  13 2126.28 238.369   7
   3 -20 -13 2306.25 230.032   6
   3  20 -13 2222.07 215.764  11
  -3 -20  12 599.183 201.818   7
   3 -20 -12 793.594 206.182   6
   3  20 -12 610.582 170.219  11
  -3 -20  11 88.9647 193.856   7
   3  20 -11-63.3460 149.292  11
   3 -20 -11 91.9988 175.555   6
  -3 -20  10 2354.92 294.603   7
   3 -20 -10 1926.57 259.446   6
   3  20 -10 2467.72 232.573  11
  -3 -20   9 335.860 230.078   7
   3 -20  -9 493.541 222.834   6
   3  20  -9 688.304 167.339  11
  -3 -20   8 169.924 230.291   7
   3 -20  -8 266.868 223.170   6
   3 -20  -7 1601.66 281.150   6
  -3 -20   7 1441.77 281.915   7
  -3 -20   6 192.531 229.417   7
   3 -20  -6 275.375 233.606   6
  -3 -20   5 185.079 220.052   7
   3 -20  -5 222.507 220.624   6
  -3 -20   4-142.636 221.628   7
   3 -20  -4 338.153 236.995   6
  -3 -20   3 8753.08 481.008   7
   3 -20  -3 8838.30 476.108   6
  -3 -20   2 4847.26 376.204   7
   3 -20  -2 4780.25 384.679   6
  -3 -20   1 4018.43 339.129   7
   3 -20  -1 3651.13 351.194   6
   3 -20   0 42710.2 998.086   9
  -3 -20   0 42964.9 937.106   7
   3 -20   0 44834.0 1017.18   6
   3 -20   1 721.526 245.619   9
  -3 -20  -1 854.626 201.256   7
   3 -20   1 951.904 259.010   6
   3 -20   2 59805.4 1253.47   9
   3 -20   2 62997.2 1221.40   6
   3 -20   3 525.362 234.969   9
   3 -20   3 601.920 262.370   6
   3 -20   4 8165.10 478.814   6
   3 -20   4 7403.06 490.913   9
   3 -20   5 2454.71 328.490   6
  -3  20  -5 2817.18 278.900  11
   3 -20   6 2274.21 320.269   6
  -3  20  -6 2249.40 263.472  11
   3 -20   7 2625.17 323.747   6
  -3  20  -7 3122.56 295.187  11
  -3  20  -8 13967.8 520.432  11
   3 -20   8 13872.7 568.698   6
   3 -20   9 504.793 228.408   6
  -3  20  -9 377.738 201.010  11
  -3  20 -10 1099.60 225.233  11
  -3  20 -11 4240.01 299.978  11
  -3  20 -12-144.613 177.152  11
  -3  20 -13 213.325 161.602  11
  -3  20 -14 3605.03 231.845  11
   3 -20  15 589.781 92.9320   7
  -3  20 -15 645.590 121.684  11
  -3  20 -16 9918.66 251.615  11
   3  21 -16 1480.66 107.019  11
   3  21 -15 215.703 93.0019  11
   3 -21 -15 506.870 96.2289   6
   3 -21 -14 1293.62 146.945   6
   3  21 -14 1003.60 135.142  11
   3  21 -13 4013.05 223.644  11
   3 -21 -13 3646.16 228.226   6
  -3 -21  12 185.528 183.120   7
   3 -21 -12 15.3513 142.605   6
   3  21 -12 341.689 129.691  11
  -3 -21  11 7602.73 400.788   7
   3 -21 -11 7496.19 365.124   6
   3  21 -11 7297.61 310.059  11
   3 -21 -10 1042.22 219.152   6
   3  21 -10 669.248 143.525  11
  -3 -21  10 683.017 223.413   7
  -3 -21   9 1841.66 287.683   7
   3 -21  -9 1721.34 247.659   6
  -3 -21   8 1730.02 289.587   7
   3 -21  -8 1299.03 253.615   6
  -3 -21   7 12388.5 549.342   7
   3 -21  -7 11546.4 505.796   6
  -3 -21   6 95.0589 218.238   7
   3 -21  -6-336.456 225.800   6
  -3 -21   5 21053.3 703.124   7
   3 -21  -5 20136.1 668.719   6
  -3 -21   4 6481.75 423.135   7
   3 -21  -4 6283.82 412.673   6
  -3 -21   3 16021.1 611.652   7
   3 -21  -3 15625.1 605.551   6
  -3 -21   2 2179.08 281.023   7
   3 -21  -2 1899.83 300.434   6
  -3 -21   1 19967.2 654.235   7
   3 -21  -1 19563.4 677.732   6
  -3 -21   0 1165.79 232.323   7
   3 -21   0 664.934 247.687   6
   3 -21   1 5731.12 406.348   9
   3 -21   1 6861.90 454.067   6
   3 -21   2 6463.80 433.942   9
   3 -21   2 8842.61 491.683   6
  -3  21  -3 193.754 167.844  11
   3 -21   3 381.246 254.871   6
   3 -21   4 3782.05 360.705   6
  -3  21  -4 3496.48 291.161  11
  -3  21  -5 1003.81 212.413  11
   3 -21   5 1090.21 268.776   6
  -3  21  -6 830.447 208.457  11
   3 -21   6 1086.72 263.934   6
   3 -21   7 10476.4 494.826   6
  -3  21  -7 10285.6 432.612  11
   3 -21   8 1159.40 245.129   6
  -3  21  -8 1147.67 227.037  11
  -3  21  -9 819.131 205.362  11
  -3  21 -10 513.194 179.445  11
  -3  21 -11 1120.88 195.893  11
  -3  21 -12-259.146 149.842  11
  -3  21 -13 3323.74 216.947  11
   3 -21  14 343.489 93.6568   7
  -3  21 -14 109.420 107.855  11
  -3  21 -15 155.653 82.4016  11
   3  22 -14 758.689 98.7854  11
   3 -22 -14 703.852 106.024   6
   3  22 -13 1780.30 140.745  11
   3 -22 -13 2159.05 172.003   6
   3  22 -12 2713.23 168.861  11
   3 -22 -12 3175.37 217.741   6
  -3 -22  11 786.053 193.836   7
   3 -22 -11 666.683 164.890   6
  -3 -22  10 5384.23 348.956   7
   3 -22 -10 4899.12 296.286   6
  -3 -22   9 69.1673 191.492   7
   3 -22  -9-162.657 172.232   6
  -3 -22   8 689.542 236.520   7
   3 -22  -8 929.554 222.241   6
  -3 -22   7 351.313 216.086   7
   3 -22  -7 163.007 200.972   6
  -3 -22   6 820.696 249.791   7
   3 -22  -6 158.720 202.726   6
  -3 -22   5 605.749 244.198   7
   3 -22  -5 886.305 258.160   6
  -3 -22   4 2045.56 284.104   7
   3 -22  -4 1853.30 274.957   6
  -3 -22   3 3625.83 321.497   7
   3 -22  -3 3509.81 343.572   6
  -3 -22   2 12619.7 528.478   7
   3 -22  -2 12810.1 546.623   6
   3 -22  -1 6759.63 424.936   6
  -3 -22   1 6756.78 405.379   7
   3 -22   0 33222.6 854.917   6
   3 -22   1 431.795 255.500   6
  -3  22  -2 27457.4 610.741  11
   3 -22   2 29276.4 805.820   6
   3 -22   3 999.904 264.862   6
  -3  22  -3 921.241 182.826  11
  -3  22  -4 3089.63 253.320  11
   3 -22   4 3528.32 331.605   6
  -3  22  -5 379.891 165.931  11
   3 -22   5 402.233 244.666   6
   3 -22   6 1785.95 272.297   6
  -3  22  -6 1718.00 217.661  11
   3 -22   7-87.6860 204.923   6
  -3  22  -7 380.352 175.892  11
   3 -22   8 12811.7 499.544   6
  -3  22  -8 13396.9 449.751  11
  -3  22  -9-24.8880 154.618  11
  -3  22 -10 14199.5 434.151  11
  -3  22 -11 1994.23 199.075  11
  -3  22 -12 795.869 146.636  11
   3 -22  13 702.425 117.495   7
  -3  22 -13 748.820 127.508  11
  -3  22 -14 1106.41 111.337  11
   3 -23 -13 1334.04 115.029   6
   3 -23 -12 386.903 115.813   6
   3 -23 -11 1292.86 159.925   6
  -3 -23  10 464.368 179.477   7
   3 -23 -10 722.971 161.965   6
   3 -23  -9 386.511 170.800   6
  -3 -23   9 414.318 198.295   7
  -3 -23   8 79.8511 193.209   7
   3 -23  -8 271.351 171.022   6
  -3 -23   7 16082.3 568.282   7
   3 -23  -7 15080.2 513.215   6
  -3 -23   6 11952.2 503.105   7
   3 -23  -6 11173.2 461.778   6
  -3 -23   5 13987.4 546.064   7
   3 -23  -5 13701.1 521.256   6
   3 -23  -4 19748.6 621.184   6
  -3 -23   4 19006.4 622.658   7
   3 -23  -3 12004.9 505.491   6
  -3 -23   3 11522.4 492.972   7
  -3 -23   2 53.0626 196.727   7
   3 -23  -2-28.0747 213.870   6
   3 -23  -1 26673.9 729.158   6
   3 -23   0 18450.4 629.881   6
   3 -23   1 10559.7 491.751   6
   3 -23   2 13579.4 537.908   6
   3 -23   3 1703.97 281.953   6
  -3  23  -3 1334.48 177.972  11
   3 -23   4 1304.05 250.399   6
  -3  23  -4 1141.14 172.271  11
   3 -23   5 590.432 222.042   6
  -3  23  -5 606.322 165.497  11
  -3  23  -6-100.896 151.178  11
   3 -23   6 150.263 192.450   6
   3 -23   7 13722.4 492.580   6
  -3  23  -7 13543.1 419.419  11
  -3  23  -8 846.370 164.296  11
  -3  23  -9 3204.04 223.777  11
  -3  23 -10 197.100 129.936  11
   3 -23  11 1561.87 168.214   7
  -3  23 -11 1722.31 160.418  11
   3 -23  12-86.3968 101.489   7
  -3  23 -12 384.321 108.790  11
   3 -24 -11 278.207 92.7972   6
   3 -24 -10 3319.29 197.897   6
   3 -24  -9 231.497 126.717   6
   3 -24  -8 3624.32 248.738   6
  -3 -24   8 3536.87 281.312   7
   3 -24  -7 1676.66 212.388   6
  -3 -24   7 1569.14 217.932   7
  -3 -24   6 396.289 187.311   7
   3 -24  -6 244.702 160.513   6
  -3 -24   5 10430.2 444.922   7
   3 -24  -5 10085.9 422.632   6
  -3 -24   4 814.959 206.055   7
   3 -24  -4 329.371 192.952   6
   3 -24  -3 3256.02 298.470   6
   3 -24  -2 5317.72 344.154   6
   3 -24  -1 1245.86 236.674   6
   3 -24   0 18161.7 576.637   6
   3 -24   1 3996.19 316.431   6
   3 -24   2 15413.6 537.594   6
   3 -24   3 22.0661 207.629   6
  -3  24  -4 642.185 135.343  11
   3 -24   4 949.274 227.107   6
   3 -24   5 934.411 208.776   6
  -3  24  -5 865.647 144.526  11
  -3  24  -6 649.339 141.780  11
   3 -24   6 522.175 177.081   6
  -3  24  -7 5235.14 244.906  11
  -3  24  -8 4065.00 213.913  11
  -3  24  -9-107.604 106.250  11
   3 -24   9 85.7383 123.748   7
   3 -24  10-21.8413 104.817   7
  -3  24 -10 146.985 89.2490  11
  -3  24 -11 2366.58 138.948  11
   3 -24  11 2664.96 164.214   7
   3 -25 -10 2309.54 138.511   6
   3 -25  -9 536.149 110.376   6
   3 -25  -8 605.821 125.545   6
   3 -25  -7 5675.79 269.861   6
   3 -25  -6 5425.71 276.307   6
   3 -25  -5 4416.46 272.809   6
   3 -25  -4 10087.1 385.886   6
   3 -25  -3 2465.42 236.338   6
   3 -25  -2 969.282 200.839   6
   3 -25  -1 6894.85 345.664   6
   3 -25   0 6184.42 336.785   6
   3 -25   1 13662.6 378.199   7
   3 -25   1 14346.6 478.614   6
   3 -25   2 13142.7 390.509   7
   3 -25   2 13760.4 462.721   6
   3 -25   3 13361.5 400.660   7
   3 -25   3 13482.1 457.854   6
   3 -25   4 625.252 149.731   7
   3 -25   4 365.310 171.711   6
   3 -25   5 731.539 152.495   7
   3 -25   5 568.668 165.072   6
   3 -25   6 1340.35 166.737   7
  -3  25  -6 1013.58 113.859  11
  -3  25  -7 1889.83 134.333  11
   3 -25   7 2162.25 187.620   7
   3 -25   8 269.128 118.125   7
  -3  25  -8 385.816 83.3990  11
   3 -25   9 470.976 108.428   7
   3 -25  10 590.592 99.9999   7
   3 -26  -8 4074.37 173.808   6
   3 -26  -7 620.645 109.087   6
   3 -26  -6 1199.28 142.652   6
   3 -26  -5 2836.30 192.501   6
   3 -26  -4 526.309 137.321   6
   3 -26  -3 3576.65 229.209   6
   3 -26  -2 935.571 173.407   6
   3 -26  -1 154.064 144.735   6
   3 -26   0 805.673 167.665   6
   3 -26   1 456.347 148.766   6
   3 -26   2 2761.44 170.788   7
   3 -26   2 3391.99 237.937   6
   3 -26   3 222.662 138.809   6
   3 -26   3 19.6743 90.6437   7
   3 -26   4 78.0381 101.549   7
   3 -26   4 136.832 127.361   6
   3 -26   5 333.272 106.998   7
   3 -26   6 98.0053 95.8984   7
   3 -26   7 3140.90 170.170   7
   3 -26   8 244.851 80.7149   7
   3 -27  -5 640.137 99.0222   6
   3 -27  -4-33.9362 96.5515   6
   3 -27  -3 1594.04 144.407   6
   3 -27  -2 894.797 132.642   6
   3 -27  -1 525.787 125.298   6
   3 -27   0 4864.78 231.429   6
   3 -27   1 4985.33 230.680   6
   3 -27   2 1902.86 157.868   6
   3 -27   3 1756.50 153.365   6
   4   0 -23 315.945 124.903   8
   4   0 -22 785.869 166.676   8
   4   0 -21 157.530 165.328   8
   4   0 -20 301.384 186.145   8
   4   0 -19 187.338 197.127   8
   4   0 -18 7472.34 396.818   8
   4   0 -17 100.408 206.883  10
   4   0 -16 9844.44 966.381   1
   4   0 -16 9376.71 410.119  11
   4   0 -16 9081.84 480.644  10
   4   0 -15 26.2628 180.316  10
   4   0 -15-98.8575 173.324  11
   4   0 -14 666.431 180.194  10
   4   0 -14 498.401 336.775   1
   4   0 -14 752.092 173.332  11
   4   0 -13-195.635 296.125   1
   4   0 -13-126.284 163.998  10
   4   0 -12 1647.15 446.422   1
   4   0 -11 1206.29 431.760   1
   4   0 -10 42034.0 1656.23   1
  -4   0   9-11.2805 172.889   3
  -4   0   8 152307. 2222.41   3
  -4   0   7 100.138 174.050   3
  -4   0   6 7714.32 500.402   3
  -4   0   5 129.726 183.629   3
  -4   0   4 91152.5 1596.70   3
  -4   0   3 185.979 179.302   3
  -4   0   2 11852.2 566.899   3
  -4   0   1 102.418 172.307   3
  -4   0   0 178992. 2152.86   3
  -4   0  -1 15.6072 143.379   3
  -4   0  -1 75.5425 96.5370   4
  -4   0  -2 630847. 4386.11   3
  -4   0  -2 622588. 3256.00   4
  -4   0  -3 17.8014 104.886   4
  -4   0  -3 64.5956 127.008   3
  -4   0  -4 671370. 4491.03   3
  -4   0  -4 666919. 3533.73   4
  -4   0  -5 37.4891 124.434   3
  -4   0  -5 133.347 111.133   4
  -4   0  -6 8597.31 418.145   3
  -4   0  -6 8821.28 334.258   4
  -4   0  -7 15.1613 128.808   4
  -4   0  -8 6125.28 310.556   4
  -4   0  -9-6.72473 144.699   4
  -4   0 -10 21617.4 597.011   4
  -4   0 -11 81.0839 161.317   4
  -4   0 -12 228.773 169.212   5
  -4   0 -12 469.992 181.630   4
  -4   0 -13-167.262 194.221   4
  -4   0 -13-21.1394 184.137   5
  -4   0 -14 1888.51 261.089   4
  -4   0 -14 1516.73 235.464   5
  -4   0 -15 276.679 196.061   4
  -4   0 -15 76.7026 202.409   5
  -4   0 -16 41399.5 914.159   4
  -4   0 -16 41683.4 880.681   5
  -4   0 -17 123.487 203.790  10
  -4   0 -17 112.595 163.834   4
  -4   0 -18 24388.4 718.708  10
  -4   0 -19-164.626 181.802  10
  -4   0 -20 13150.8 449.952  10
  -4   0 -21 383.275 128.891  10
  -4   0 -22 12105.6 299.575  10
   4   1 -24 21.4311 80.0360   8
   4  -1 -23 245.346 110.854   8
   4   1 -23 286.091 127.474   8
   4  -1 -22 935.141 163.658   8
   4   1 -22 951.671 173.357   8
   4   1 -21 2807.45 256.966   8
   4  -1 -21 2892.65 252.756   8
   4  -1 -20 1300.56 219.821   8
   4   1 -20 1610.94 246.631   8
   4  -1 -19 6412.35 364.402   8
   4   1 -19 7085.99 386.685   8
   4  -1 -18 962.376 219.644   8
   4   1 -18 631.565 245.250  10
   4   1 -17 10680.8 446.907  11
   4  -1 -17 11186.2 460.230   8
   4  -1 -17 9777.00 510.448  10
   4   1 -17 9962.33 526.117  10
   4  -1 -16 268.479 189.786  10
   4   1 -16 682.349 220.229  10
   4   1 -16 829.616 195.231  11
   4   1 -16 449.320 348.584   1
   4  -1 -16 737.356 339.962   1
   4   1 -15 40040.7 934.009  10
   4   1 -15 42299.7 830.648  11
   4  -1 -15 39513.2 909.910  10
   4   1 -15 40579.1 1897.55   1
   4  -1 -15 41832.4 1839.27   1
   4   1 -14 18194.2 624.369  10
   4  -1 -14 17936.3 604.615  10
   4   1 -14 19329.0 551.969  11
   4   1 -14 17206.9 1246.90   1
   4  -1 -14 19281.4 1253.44   1
   4  -1 -14 18676.7 534.612  11
   4   1 -13 11070.5 992.544   1
   4  -1 -13 11350.9 941.902   1
   4   1 -13 11528.2 470.865  10
   4   1 -12 2874.64 533.878   1
   4  -1 -12 3638.93 566.922   1
   4   1 -11 45771.9 1827.53   1
   4  -1 -11 44622.3 1713.11   1
   4   1 -10-329.257 357.004   1
  -4   1  10-154.309 184.189   3
   4  -1 -10-248.323 290.624   1
  -4  -1   9 23094.9 885.846   3
  -4   1   9 24139.5 879.314   3
  -4   1   8 3406.06 362.644   3
  -4  -1   8 3731.22 381.455   3
  -4   1   7 65778.3 1418.74   3
  -4  -1   7 65412.6 1427.99   3
  -4   1   6 15522.4 689.127   3
  -4  -1   6 16116.2 701.102   3
  -4  -1   5 23275.2 825.857   3
  -4   1   5 22750.1 810.524   3
  -4  -1   4 763.287 212.786   3
  -4   1   4 1131.56 247.813   3
  -4  -1   3 3555.12 347.011   3
  -4   1   3 3618.92 340.890   3
  -4   1   2 338.936 175.310   3
  -4  -1   2 375.473 191.872   3
  -4  -1   1 19887.1 715.145   3
  -4   1   1 19803.0 715.541   3
  -4  -1   0 13663.7 587.659   3
  -4   1   0 13847.5 599.407   3
  -4   1  -1 105144. 1616.40   3
  -4  -1  -1 106468. 1607.99   3
  -4  -1  -2 574.632 179.627   3
  -4   1  -2 817.275 198.376   3
  -4   1  -2 594.409 117.980   4
  -4  -1  -2 568.268 114.080   4
  -4  -1  -3 5747.54 377.122   3
  -4   1  -3 6369.63 260.239   4
  -4  -1  -3 6186.40 261.736   4
  -4   1  -3 6213.90 391.426   3
  -4  -1  -4 54587.9 1085.91   3
  -4   1  -4 52910.1 746.439   4
  -4  -1  -4 54242.1 764.333   4
  -4   1  -4 53994.4 1108.91   3
  -4  -1  -5 4216.68 313.591   3
  -4   1  -5 3981.51 233.571   4
  -4  -1  -5 4365.20 237.556   4
  -4   1  -5 4184.68 313.509   3
  -4  -1  -6 43082.0 924.772   3
  -4   1  -6 42089.8 708.860   4
  -4  -1  -6 42307.0 708.646   4
  -4   1  -6 42993.6 954.826   3
  -4   1  -7 17256.1 470.490   4
  -4  -1  -7 17585.1 474.035   4
  -4   1  -8 214.394 139.413   4
  -4  -1  -8 204.349 130.543   4
  -4   1  -9 9308.05 389.799   4
  -4  -1  -9 9657.61 388.518   4
  -4   1 -10 106.400 162.334   4
  -4  -1 -10 109.109 159.377   4
  -4   1 -11 14858.9 521.221   4
  -4  -1 -11 14652.8 515.324   4
  -4   1 -12 3824.62 308.859   4
  -4  -1 -12 3243.58 290.995   4
  -4  -1 -12 4004.46 285.134   5
  -4   1 -12 3553.50 293.085   5
  -4   1 -13 581.521 203.253   5
  -4  -1 -13 829.312 198.581   5
  -4   1 -13 786.728 219.592   4
  -4  -1 -13 794.103 195.446   4
  -4  -1 -14 1023.70 208.606   5
  -4   1 -14 1050.15 240.053   5
  -4   1 -14 1381.11 245.052   4
  -4  -1 -14 969.888 216.903   4
  -4  -1 -15 14891.3 521.119   5
  -4   1 -15 14645.7 560.578   4
  -4  -1 -15 14386.3 554.029   4
  -4   1 -15 14236.1 539.370   5
  -4  -1 -16 3015.50 284.956   5
  -4   1 -16 3005.81 316.786   5
  -4   1 -16 2905.40 295.291   4
  -4  -1 -16 2772.88 279.581   4
  -4  -1 -17 9853.28 495.279  10
  -4   1 -17 9479.08 507.804  10
  -4   1 -17 10084.4 463.673   4
  -4  -1 -17 9839.80 447.326   4
  -4   1 -17 10006.4 461.743   5
  -4  -1 -18 6676.04 390.533  10
  -4   1 -18 7011.06 429.855  10
  -4   1 -19-3.74558 181.893  10
  -4  -1 -19 224.877 166.145  10
  -4  -1 -20 1164.88 174.812  10
  -4   1 -20 1003.64 192.640  10
  -4  -1 -21 11251.4 341.052  10
  -4   1 -21 11350.6 379.492  10
  -4   1 -22 501.976 103.823  10
   4   2 -24 185.236 93.0187   8
   4  -2 -23 198.510 102.782   8
   4   2 -23-9.96683 121.454   8
   4  -2 -22 1207.86 173.871   8
   4   2 -22 1335.31 194.652   8
   4  -2 -21 2222.61 230.856   8
   4   2 -21 2794.55 254.242   8
   4   2 -20 2166.32 260.558   8
   4  -2 -20 1961.67 240.498   8
   4  -2 -19 3006.17 271.489   8
   4   2 -19 2961.02 296.400   8
   4  -2 -18 33423.0 763.137   8
   4   2 -18 34090.2 759.221  11
   4   2 -18 33464.7 910.658  10
   4  -2 -17 5658.43 353.587   8
   4   2 -17 5247.62 336.525  11
   4   2 -17 4858.77 386.730  10
   4  -2 -16 12250.6 538.389  10
   4  -2 -16 14754.3 508.021   8
   4   2 -16 13426.2 498.657  11
   4  -2 -16 12467.1 1015.63   1
   4   2 -16 13493.1 584.123  10
   4  -2 -15 3913.90 320.773  10
   4   2 -15 3636.84 656.532   1
   4  -2 -15 3669.82 577.439   1
   4  -2 -15 3909.49 282.930   8
   4   2 -15 4213.00 301.066  11
   4   2 -15 4084.43 347.818  10
   4   2 -14 16060.7 588.481  10
   4  -2 -14 15727.7 565.416  10
   4   2 -14 16379.8 519.751  11
   4  -2 -14 16774.7 509.817   8
   4   2 -14 15374.4 1205.57   1
   4  -2 -14 16160.7 1118.34   1
   4   2 -13 10709.0 403.821  11
   4   2 -13 9471.00 941.334   1
   4  -2 -13 8767.88 801.445   1
   4   2 -13 9832.42 448.863  10
   4   2 -12 8560.08 894.742   1
  -4  -2  12 8181.37 633.417   2
   4  -2 -12 8737.31 802.933   1
   4  -2 -11 22395.7 1195.19   1
   4   2 -11 22649.3 1305.16   1
  -4   2  10 24555.4 895.561   3
   4  -2 -10 25168.6 1222.17   1
  -4   2   9 616.221 206.829   3
  -4   2   8 11895.0 612.635   3
  -4   2   7-77.5154 175.633   3
  -4  -2   7 273.020 181.292   3
  -4   2   6 875.915 228.134   3
  -4  -2   6 743.540 209.610   3
  -4   2   5 101.613 175.380   3
  -4  -2   5 164.539 180.558   3
  -4  -2   4 79131.9 1512.10   3
  -4   2   4 78773.5 1490.88   3
  -4  -2   3 91048.9 1602.56   3
  -4   2   3 89936.3 1581.67   3
  -4  -2   2 539.945 211.595   3
  -4   2   2 660.314 194.226   3
  -4  -2   1 9448.12 510.575   3
  -4   2   1 9202.74 508.608   3
  -4  -2   0 26258.3 815.404   3
  -4   2   0 26861.4 469.001   4
  -4   2   0 27627.4 842.374   3
  -4  -2  -1 27563.8 821.693   3
  -4   2  -1 26881.1 484.871   4
  -4   2  -1 27979.3 843.446   3
  -4  -2  -2 153484. 1942.53   3
  -4   2  -2 150294. 1278.72   4
  -4  -2  -2 156909. 1290.03   4
  -4   2  -2 155002. 2002.93   3
  -4   2  -3 751.117 191.316   3
  -4  -2  -3 643.974 174.439   3
  -4   2  -3 585.253 118.048   4
  -4  -2  -3 730.441 126.806   4
  -4  -2  -4 283297. 2632.76   3
  -4   2  -4 281906. 1939.07   4
  -4  -2  -4 281771. 1968.45   4
  -4   2  -4 281639. 2743.93   3
  -4   2  -5 60815.9 1188.68   3
  -4   2  -5 60100.6 816.593   4
  -4  -2  -5 60697.6 838.859   4
  -4  -2  -5 59597.0 1121.00   3
  -4   2  -6 15854.8 601.203   3
  -4  -2  -6 16334.4 560.254   3
  -4   2  -6 15822.7 437.033   4
  -4  -2  -6 16029.5 443.154   4
  -4   2  -7 3517.14 235.381   4
  -4  -2  -7 3425.63 232.710   4
  -4   2  -8 585.951 153.005   4
  -4  -2  -8 674.072 161.374   4
  -4   2  -9 4149.18 283.293   4
  -4  -2  -9 4078.71 276.804   4
  -4  -2 -10 12912.1 465.903   4
  -4   2 -10 12285.4 459.818   4
  -4   2 -11 1341.09 221.004   5
  -4   2 -11 1472.80 231.647   4
  -4  -2 -11 1397.00 213.836   4
  -4  -2 -12 29.9015 164.485   5
  -4   2 -12 296.048 178.090   4
  -4  -2 -12 180.205 172.546   4
  -4   2 -12-151.822 195.501   5
  -4  -2 -13 10567.4 429.268   5
  -4   2 -13 10728.6 487.899   4
  -4  -2 -13 10574.9 464.727   4
  -4   2 -13 11202.8 487.724   5
  -4  -2 -14 1637.81 233.700   5
  -4   2 -14 1469.00 247.806   5
  -4   2 -14 1630.40 257.207   4
  -4  -2 -14 1439.39 226.353   4
  -4   2 -15 5939.01 389.043   5
  -4   2 -15 5889.30 383.334   4
  -4  -2 -15 6093.43 374.533   4
  -4  -2 -15 6243.70 350.076   5
  -4  -2 -16 3133.51 282.504   5
  -4   2 -16 2696.58 314.749   5
  -4   2 -16 2506.73 276.109   4
  -4  -2 -16 2779.43 270.768   4
  -4  -2 -17 1573.40 246.326  10
  -4   2 -17 1499.48 288.310  10
  -4   2 -17 1488.87 277.853   5
  -4   2 -17 1679.72 239.873   4
  -4  -2 -17 1324.04 192.913   4
  -4  -2 -18 2414.15 261.987  10
  -4   2 -18 2215.24 304.007  10
  -4  -2 -19 1830.80 218.560  10
  -4   2 -19 1653.16 260.747  10
  -4   2 -20 4509.87 302.342  10
  -4  -2 -20 4711.73 257.896  10
  -4  -2 -21 465.280 108.775  10
  -4   2 -21 511.710 150.384  10
  -4   2 -22 7732.77 268.402  10
   4   3 -24 48.3478 86.2379   8
   4  -3 -23-324.970 73.8064   8
   4   3 -23 168.073 128.495   8
   4  -3 -22 610.429 149.451   8
   4   3 -22 962.368 190.203   8
   4  -3 -21 270.793 159.377   8
   4   3 -21 478.839 192.063   8
   4   3 -20 3538.22 289.811   8
   4  -3 -20 3253.41 263.703   8
   4  -3 -19 10926.7 448.366   8
   4   3 -18 14391.1 621.740  10
   4   3 -18 14358.0 510.955  11
   4  -3 -18 14876.7 517.456   8
   4   3 -17 47437.3 925.258  11
   4  -3 -17 48610.4 917.337   8
   4   3 -17 47604.2 1088.53  10
   4   3 -16 498.394 238.886  10
   4   3 -16 511.423 207.958  11
   4  -3 -16-75.9691 187.032   8
   4   3 -15 30340.4 722.714  11
   4  -3 -15 31233.9 710.612   8
   4   3 -15 27804.7 1636.03   1
   4  -3 -15 28869.9 1430.17   1
   4   3 -15 27800.5 806.165  10
   4   3 -14 2513.76 291.990  10
   4   3 -14 2747.35 250.556  11
   4  -3 -14 2244.73 252.277  10
   4  -3 -14 2813.96 251.279   8
   4  -3 -14 1765.04 445.495   1
   4   3 -14 2416.80 580.290   1
   4  -3 -13 11616.7 407.963   8
   4   3 -13 11946.3 1039.68   1
   4  -3 -13 12314.4 941.158   1
   4   3 -13 11482.2 425.083  11
   4  -3 -13 10601.3 444.606  10
   4   3 -13 10710.4 460.025  10
   4  -3 -12 3767.46 547.635   1
   4   3 -12 3270.83 607.083   1
  -4  -3  12 3105.13 431.611   2
   4   3 -11 1743.51 489.625   1
   4  -3 -11 1809.80 397.342   1
  -4   3  10 3119.74 345.367   3
   4  -3 -10 3709.03 486.277   1
  -4   3   9 24616.8 903.059   3
   4  -3  -9 23736.4 1116.19   1
  -4   3   8 51034.1 1274.51   3
  -4   3   7 243.254 187.416   3
  -4   3   6 60299.4 1355.17   3
  -4  -3   6 60428.9 1385.08   3
  -4  -3   5 9070.23 553.154   3
  -4   3   5 8561.89 525.116   3
  -4  -3   4 18727.2 755.829   3
  -4   3   4 18566.9 743.419   3
  -4  -3   3 5491.24 426.605   3
  -4   3   3 5908.84 438.370   3
  -4  -3   2 19401.2 741.000   3
  -4   3   2 18844.1 731.994   3
  -4  -3   1 6825.30 445.629   3
  -4   3   1 6710.94 451.085   3
  -4  -3   0 6710.31 436.256   3
  -4   3   0 6068.48 231.155   4
  -4   3   0 6378.63 437.055   3
  -4   3  -1 3658.62 195.243   4
  -4  -3  -1 3870.87 332.542   3
  -4   3  -1 3891.43 358.010   3
  -4  -3  -2 7090.73 424.185   3
  -4   3  -2 6749.15 260.143   4
  -4   3  -2 7081.44 453.113   3
  -4   3  -3 150.312 147.841   3
  -4  -3  -3 93.6692 130.215   3
  -4   3  -3 200.691 100.345   4
  -4  -3  -3 341.933 119.706   4
  -4  -3  -4 48988.9 1040.89   3
  -4   3  -4 49762.5 719.254   4
  -4  -3  -4 51739.1 738.804   4
  -4   3  -4 50636.6 1134.87   3
  -4  -3  -5 5542.41 353.455   3
  -4   3  -5 5390.50 259.348   4
  -4  -3  -5 5691.51 268.375   4
  -4   3  -5 5540.27 385.040   3
  -4   3  -6 974.121 200.163   3
  -4   3  -6 806.215 153.697   4
  -4  -3  -6 788.387 153.657   4
  -4   3  -7 260.303 128.438   4
  -4  -3  -7 192.239 128.728   4
  -4   3  -7 214.225 120.661   3
  -4   3  -8 474.314 160.100   4
  -4  -3  -8 549.907 148.248   4
  -4   3  -9 13568.2 468.061   4
  -4  -3  -9 13809.6 463.969   4
  -4   3 -10 3795.89 292.884   4
  -4  -3 -10 3706.94 278.202   4
  -4   3 -11 26982.5 697.734   4
  -4  -3 -11 26426.7 673.884   4
  -4   3 -11 26277.8 686.153   5
  -4   3 -12 21580.4 646.494   4
  -4  -3 -12 20317.8 614.046   4
  -4  -3 -12 20491.3 539.630   5
  -4   3 -12 20566.3 625.897   5
  -4  -3 -13 1007.37 187.705   5
  -4   3 -13 541.124 223.471   5
  -4   3 -13 1110.20 235.297   4
  -4  -3 -13 1139.22 207.731   4
  -4  -3 -14 741.618 191.785   5
  -4   3 -14 592.705 227.674   5
  -4   3 -14 771.792 225.622   4
  -4  -3 -14 989.218 214.100   4
  -4  -3 -15 13073.6 465.323   5
  -4   3 -15 13298.6 541.520   5
  -4   3 -15 13100.0 543.771   4
  -4  -3 -15 12716.2 511.210   4
  -4   3 -16 551.519 238.404   5
  -4  -3 -16 579.240 196.115  10
  -4   3 -16 777.265 212.641   4
  -4  -3 -16 630.682 179.813   4
  -4  -3 -17 4430.11 318.553  10
  -4   3 -17 3895.10 376.717  10
  -4   3 -17 4611.30 337.928   4
  -4   3 -17 4596.63 352.659   5
  -4  -3 -18 7507.24 368.960  10
  -4   3 -18 7937.45 470.875  10
  -4  -3 -19 1638.85 193.777  10
  -4   3 -19 1858.03 267.870  10
  -4  -3 -20 103.739 106.750  10
  -4   3 -20 186.555 165.878  10
  -4   3 -21 1137.97 175.987  10
  -4   3 -22 2910.85 178.976  10
   4   4 -24 472.037 96.7234   8
   4   4 -23 358.281 131.489   8
   4  -4 -22 6596.04 266.842   8
   4   4 -22 7553.80 334.988   8
   4   4 -21 5361.52 317.076   8
   4  -4 -21 4806.09 278.684   8
   4  -4 -20 1054.32 190.469   8
   4   4 -20 1250.50 230.011   8
   4  -4 -19 3533.54 283.110   8
   4   4 -19 2621.27 265.557  11
   4  -4 -18 23960.6 643.480   8
   4   4 -18 23761.7 796.154  10
   4   4 -18 24743.1 672.764  11
   4   4 -17 489.487 247.640  10
   4  -4 -17 495.678 181.166   8
   4   4 -17 432.611 192.845  11
   4   4 -16 1976.22 291.025  10
   4  -4 -16 2077.49 255.520   8
   4   4 -16 2013.37 253.466  11
   4  -4 -15 4144.71 298.769   8
   4   4 -15 4244.56 704.192   1
   4   4 -15 4197.86 316.601  11
   4   4 -15 3865.34 337.573  10
   4   4 -14 1876.83 256.620  10
   4   4 -14 1425.24 507.281   1
   4   4 -14 2008.59 240.195  11
   4  -4 -14 1685.34 210.802   8
   4  -4 -14 2231.28 457.599   1
   4  -4 -13 12631.9 429.144   8
   4   4 -13 12093.0 1073.45   1
   4  -4 -13 12933.8 909.267   1
   4   4 -13 12049.0 439.911  11
   4   4 -13 11896.5 496.988  10
   4   4 -12 16390.3 1200.33   1
  -4  -4  12 16347.2 930.321   2
   4  -4 -12 15863.1 986.487   1
   4   4 -11 30395.9 1565.77   1
   4  -4 -11 31247.6 1318.82   1
  -4  -4  11 32683.9 1273.34   2
  -4   4  10 24521.4 907.320   3
   4  -4 -10 24642.8 1133.03   1
  -4   4   9 1507.32 267.704   3
   4  -4  -9 2018.97 368.919   1
  -4   4   8 14098.7 686.125   3
  -4   4   7 766.832 233.300   3
  -4   4   6 49210.4 1250.08   3
  -4   4   5 7789.46 514.211   3
  -4  -4   4 156650. 2249.26   3
  -4   4   4 159588. 2232.42   3
  -4  -4   3 7812.43 515.171   3
  -4   4   3 7544.94 495.567   3
  -4  -4   2 31938.2 966.931   3
  -4   4   2 32038.5 967.924   3
  -4   4   1 1316.07 248.676   3
  -4  -4   1 962.071 223.247   3
  -4   4   0 68740.6 1408.73   3
  -4   4   0 65042.7 744.725   4
  -4  -4   0 68593.8 1367.84   3
  -4  -4  -1 13765.8 602.022   3
  -4   4  -1 14696.1 652.069   3
  -4   4  -1 14141.2 354.275   4
  -4  -4  -2 10436.3 514.472   3
  -4   4  -2 10512.8 561.627   3
  -4   4  -2 10119.7 310.942   4
  -4  -4  -3 15130.7 603.408   3
  -4   4  -3 14875.5 382.103   4
  -4   4  -3 15805.5 670.360   3
  -4   4  -4 32233.5 943.256   3
  -4   4  -4 32854.5 579.257   4
  -4  -4  -4 31713.7 572.047   4
  -4   4  -5 82288.5 971.532   4
  -4  -4  -5 80004.5 960.866   4
  -4   4  -6 117636. 1787.91   3
  -4   4  -6 114645. 1216.92   4
  -4  -4  -6 119100. 1234.50   4
  -4   4  -7 23848.6 558.686   4
  -4  -4  -7 24191.4 560.580   4
  -4   4  -7 24004.4 783.403   3
  -4   4  -8 660.359 156.969   4
  -4  -4  -8 701.133 150.016   4
  -4   4  -9 447.860 173.053   4
  -4  -4  -9 327.956 136.315   4
  -4   4 -10 5261.53 330.032   4
  -4  -4 -10 5399.68 317.469   4
  -4   4 -11 509.871 208.213   5
  -4   4 -11 444.497 184.840   4
  -4  -4 -11 344.042 158.001   4
  -4   4 -12 12126.0 502.262   4
  -4  -4 -12 11739.1 469.567   4
  -4  -4 -12 11778.2 402.141   5
  -4   4 -12 11367.9 477.987   5
  -4  -4 -13 23690.4 580.502   5
  -4   4 -13 23386.5 701.325   4
  -4  -4 -13 23480.5 654.625   4
  -4   4 -13 22471.9 672.325   5
  -4   4 -14 5428.97 382.086   4
  -4  -4 -14 5479.31 337.742   4
  -4  -4 -14 5843.01 320.318   5
  -4   4 -14 5482.57 390.806   5
  -4   4 -15 5752.12 403.875   5
  -4   4 -15 5939.62 385.551   4
  -4  -4 -15 5437.02 334.023   4
  -4  -4 -15 5587.67 315.472   5
  -4   4 -16 998.977 269.538   5
  -4  -4 -16 934.297 206.555  10
  -4   4 -16 783.235 212.799   4
  -4  -4 -17 4297.28 295.855  10
  -4   4 -17 4956.83 410.681  10
  -4   4 -17 4133.24 332.264   5
  -4   4 -17 4495.20 335.941   4
  -4  -4 -18 2651.69 223.295  10
  -4   4 -18 2686.94 314.700  10
  -4  -4 -19 3443.02 224.712  10
  -4   4 -19 3703.12 319.664  10
  -4   4 -20 1633.56 222.968  10
  -4   4 -21 8014.91 329.824  10
  -4   4 -22 2075.98 155.538  10
   4   5 -24 140.650 83.4848   8
   4   5 -23 805.746 142.405   8
   4   5 -22 138.129 147.590   8
   4  -5 -21 1291.51 165.639   8
   4   5 -21 1624.40 220.730   8
   4  -5 -20 1618.50 200.030   8
   4   5 -20 1988.20 257.920   8
   4  -5 -19 955.567 191.187   8
   4   5 -19 703.317 197.194  11
   4   5 -18 1184.50 231.398  11
   4  -5 -18 1236.75 224.874   8
   4   5 -18 1294.70 283.737  10
   4  -5 -17 49306.5 909.783   8
   4   5 -17 47898.0 1098.03  10
   4   5 -17 50181.1 962.360  11
   4  -5 -16 14336.3 503.213   8
   4   5 -16 13978.4 524.021  11
   4   5 -16 14475.2 603.815  10
   4  -5 -15 37577.4 777.786   8
   4   5 -15 37684.8 822.697  11
   4   5 -15 36533.9 920.491  10
   4  -5 -14 24876.2 621.662   8
   4   5 -14 24824.5 1559.14   1
   4   5 -14 24749.9 653.908  11
   4   5 -14 25082.8 736.192  10
   4  -5 -13 8206.94 356.888   8
   4   5 -13 8282.95 427.101  10
   4   5 -13 8057.51 878.950   1
  -4  -5  13 7527.21 664.483   2
   4   5 -13 8185.58 382.172  11
  -4  -5  12 369.285 283.372   2
   4   5 -12 931.410 386.186   1
   4   5 -11 15973.0 1166.66   1
  -4  -5  11 18648.7 998.297   2
   4  -5 -11 16511.3 936.037   1
  -4   5  10 10404.2 610.155   3
   4   5 -10 10873.7 948.753   1
   4  -5 -10 11260.4 758.300   1
  -4   5   9 4585.62 424.195   3
   4  -5  -9 4695.18 498.514   1
   4  -5  -8 31408.6 1143.67   1
  -4   5   8 33338.4 1063.12   3
  -4   5   7 7547.20 525.149   3
  -4   5   6 50942.2 1304.30   3
  -4   5   5 2181.93 300.082   3
  -4   5   4 1439.25 278.670   3
  -4   5   3 1320.29 263.512   3
  -4   5   2 100392. 1779.01   3
  -4   5   1 3277.20 350.939   3
  -4   5   0 13662.8 332.336   4
  -4   5   0 13013.5 646.125   3
  -4   5  -1 5125.38 422.259   3
  -4   5  -1 4616.73 210.120   4
  -4   5  -2 1562.65 266.187   3
  -4   5  -2 1663.46 147.401   4
  -4   5  -3 189088. 1477.22   4
  -4   5  -3 191729. 2469.71   3
  -4   5  -4 14817.0 674.968   3
  -4   5  -4 14754.7 391.594   4
  -4   5  -5 9414.60 336.170   4
  -4  -5  -5 10490.1 342.628   4
  -4   5  -5 9692.04 540.139   3
  -4   5  -6 13206.0 620.263   3
  -4   5  -6 13142.7 404.795   4
  -4  -5  -6 12540.6 388.199   4
  -4   5  -7 3289.42 234.518   4
  -4  -5  -7 3591.36 232.346   4
  -4   5  -7 3224.18 314.510   3
  -4   5  -8 17039.6 506.547   4
  -4  -5  -8 17714.4 494.265   4
  -4   5  -9 24616.6 633.283   4
  -4  -5  -9 25183.1 606.307   4
  -4   5 -10 14596.4 515.331   4
  -4  -5 -10 14886.9 486.495   4
  -4   5 -11 43737.0 899.863   5
  -4   5 -11 46244.9 927.845   4
  -4  -5 -11 44717.2 853.025   4
  -4  -5 -12 1170.10 170.282   5
  -4   5 -12 1385.30 255.602   5
  -4   5 -12 1343.03 242.239   4
  -4  -5 -12 1240.59 198.242   4
  -4  -5 -13 208.476 139.305   5
  -4   5 -13 180.860 212.068   5
  -4   5 -13 129.728 188.725   4
  -4  -5 -13 355.706 158.138   4
  -4  -5 -14 12777.6 433.524   5
  -4   5 -14 12137.5 530.395   4
  -4  -5 -14 13400.5 481.921   4
  -4   5 -14 12827.0 538.683   5
  -4  -5 -15 139.356 146.483  10
  -4   5 -15 128.826 199.052   4
  -4   5 -15 87.5334 249.963   5
  -4   5 -16 1482.32 268.104   5
  -4   5 -16 1204.24 243.997   4
  -4   5 -17 1247.18 272.484   5
  -4   5 -17 1512.87 293.610  10
  -4   5 -17 1278.94 227.364   4
  -4   5 -18 4.71163 220.090  10
  -4   5 -19 1102.71 219.443  10
  -4   5 -20 850.296 182.001  10
  -4   5 -21 2454.25 203.712  10
  -4   5 -22 92.5926 89.1080  10
   4   6 -23 2379.08 179.327   8
   4   6 -22 5976.55 295.404   8
   4   6 -21 527.057 183.475   8
   4   6 -20 392.597 175.132  11
   4   6 -20 340.271 199.487   8
   4  -6 -19 452.156 173.835   8
   4   6 -19 151.074 180.118  11
   4   6 -18 17794.4 691.348  10
   4  -6 -18 18499.6 548.156   8
   4   6 -18 18045.9 593.328  11
   4   6 -17 1812.53 300.824  10
   4  -6 -17 1861.63 238.545   8
   4   6 -17 2052.38 275.323  11
   4   6 -16 8757.20 499.216  10
   4  -6 -16 8665.81 397.544   8
   4   6 -16 9648.28 453.944  11
   4  -6 -15 27036.9 667.736   8
   4   6 -15 26326.2 1628.02   1
   4   6 -15 27687.0 719.544  11
   4   6 -15 26639.0 793.300  10
   4   6 -14 4085.00 702.968   1
   4  -6 -14 3797.15 270.922   8
   4   6 -14 3579.41 335.314  10
   4   6 -14 3792.72 298.327  11
  -4  -6  13 5045.80 580.361   2
   4   6 -13 4938.09 322.787  11
   4  -6 -13 4412.68 278.512   8
   4   6 -13 4592.94 334.276  10
   4   6 -13 5287.37 774.013   1
  -4  -6  12 3964.37 526.465   2
   4   6 -12 3555.34 263.556  11
   4   6 -12 3385.38 609.478   1
   4   6 -12 3365.75 275.221  10
   4   6 -11 37744.1 1757.30   1
  -4  -6  11 38290.1 1452.15   2
   4   6 -10 2897.46 573.218   1
  -4  -6  10 2916.93 466.527   2
  -4   6   9 284.997 185.267   3
   4  -6  -8 5162.47 467.448   1
  -4   6   8 5278.26 465.109   3
  -4   6   7 787.751 236.063   3
  -4   6   6 943.349 268.012   3
  -4   6   5 5633.43 461.351   3
  -4   6   4 21017.7 846.316   3
  -4   6   3 1057.52 273.509   3
  -4   6   2 1423.34 293.047   3
  -4   6   1 3466.98 370.577   3
  -4   6   0 6678.21 233.637   4
  -4   6   0 6838.03 490.905   3
  -4   6  -1 3865.01 191.664   4
  -4   6  -1 3704.34 393.897   3
  -4   6  -2 6525.48 481.810   3
  -4   6  -2 6459.00 248.290   4
  -4   6  -3 15843.1 393.139   4
  -4   6  -3 15878.4 724.870   3
  -4   6  -4 6759.57 272.538   4
  -4   6  -4 6957.16 494.372   3
  -4   6  -5 5146.63 262.271   4
  -4   6  -5 5433.98 433.291   3
  -4   6  -6 66555.7 921.291   4
  -4   6  -6 67381.0 1461.49   3
  -4   6  -7 13234.2 655.138   3
  -4   6  -7 13464.0 437.387   4
  -4  -6  -7 13442.0 413.296   4
  -4   6  -8 38789.6 768.746   4
  -4  -6  -8 39935.2 720.543   4
  -4   6  -9 530.569 180.426   4
  -4  -6  -9 523.508 142.690   4
  -4   6 -10 5818.87 357.293   4
  -4  -6 -10 5097.73 292.847   4
  -4   6 -10 6375.37 354.677   5
  -4   6 -11 6687.29 384.726   4
  -4  -6 -11 6665.17 336.305   4
  -4   6 -11 7212.29 383.640   5
  -4   6 -12 15704.8 577.495   4
  -4  -6 -12 14906.1 488.358   4
  -4   6 -12 15454.6 561.184   5
  -4   6 -13 3738.94 332.969   4
  -4  -6 -13 3343.01 249.451   4
  -4   6 -13 3751.02 331.913   5
  -4   6 -14 15613.2 596.435   4
  -4   6 -14 14974.6 566.246   5
  -4   6 -15 1715.29 281.976   5
  -4   6 -15 1471.70 246.606   4
  -4   6 -16 6320.88 398.846   5
  -4   6 -16 6886.42 409.699   4
  -4   6 -17 1346.05 268.708  10
  -4   6 -17 952.991 245.192   5
  -4   6 -18 17418.7 605.646  10
  -4   6 -19 1252.45 229.475  10
  -4   6 -20 299.846 151.539  10
  -4   6 -21 12709.4 381.475  10
  -4   6 -22 5565.09 211.933  10
   4   7 -23 596.770 119.237   8
   4  -7 -23 381.320 95.0284   6
   4   7 -22 1436.10 182.118   8
   4   7 -21 5714.22 308.624   8
   4   7 -20 2909.01 272.926   8
   4   7 -20 2645.85 256.626  11
   4   7 -19 1458.48 230.330  11
   4   7 -18 150.563 193.372  11
   4  -7 -18-194.526 157.415   8
   4  -7 -17 14154.1 484.723   8
   4   7 -17 14675.8 553.698  11
   4   7 -17 14351.6 627.163  10
   4  -7 -16 6753.90 359.815   8
   4   7 -16 7423.77 408.396  11
   4   7 -16 6720.32 435.582  10
   4  -7 -15 13090.1 471.022   8
   4   7 -15 12697.2 509.600  11
   4   7 -15 13285.5 572.741  10
   4   7 -14 152.405 197.473  10
   4   7 -14 136.797 363.026   1
   4  -7 -14 248.612 159.436   8
   4   7 -14 422.785 209.696  11
   4  -7 -13 9950.84 400.782   8
   4   7 -13 8501.50 939.512   1
  -4  -7  13 9603.74 769.078   2
   4   7 -13 9496.86 420.137  11
   4   7 -13 9215.79 453.696  10
   4  -7 -12 15956.1 477.117   8
   4   7 -12 15851.8 1213.76   1
  -4  -7  12 17187.0 1026.17   2
   4   7 -12 17120.2 529.052  11
   4   7 -12 16807.7 575.112  10
   4   7 -11 23986.0 1422.29   1
  -4  -7  11 23979.5 1181.64   2
  -4  -7  10 4273.42 550.550   2
   4   7 -10 3250.23 587.552   1
  -4  -7   9 19352.4 1031.12   2
  -4   7   9 20666.2 889.762   3
  -4   7   8 10232.6 627.654   3
  -4   7   7 14000.0 729.232   3
  -4   7   6 7445.29 551.432   3
  -4   7   5 866.594 259.376   3
  -4   7   4 493.410 234.555   3
  -4   7   3 137469. 2237.74   3
  -4   7   2 141463. 2265.02   3
  -4   7   1 40675.2 1197.49   3
  -4   7   0 23093.3 418.312   4
  -4   7   0 23251.4 909.216   3
  -4   7  -1 28300.2 491.345   4
  -4   7  -1 28505.3 1004.47   3
  -4   7  -2 20102.3 424.849   4
  -4   7  -2 19549.4 829.880   3
  -4   7  -3 159465. 1341.65   4
  -4   7  -3 161785. 2413.73   3
  -4   7  -4 3467.00 209.386   4
  -4   7  -4 3378.16 374.170   3
  -4   7  -5 53721.0 795.609   4
  -4   7  -5 54507.2 1377.73   3
  -4   7  -6 13083.8 422.216   4
  -4   7  -6 12486.4 664.777   3
  -4   7  -7 18680.4 798.837   3
  -4   7  -7 18098.0 511.705   4
  -4   7  -8 63806.7 996.167   4
  -4   7  -9 320.985 173.200   4
  -4   7 -10 34893.0 797.850   4
  -4   7 -10 26968.2 690.953   5
  -4   7 -11 37771.3 827.454   5
  -4   7 -11 38646.7 866.225   4
  -4   7 -12 1845.06 263.753   5
  -4   7 -12 2095.80 269.405   4
  -4   7 -12 2150.21 232.093  11
  -4   7 -13 7255.40 397.607   5
  -4   7 -13 7213.08 426.428   4
  -4   7 -14 9468.05 479.316   4
  -4   7 -14 8777.53 445.102   5
  -4   7 -15 1162.72 261.879   5
  -4   7 -15 817.198 207.100   4
  -4   7 -16 8054.18 423.983   5
  -4   7 -16 6622.02 426.327  10
  -4   7 -16 7530.74 426.236   4
  -4   7 -17 2261.42 292.478  10
  -4   7 -17 2137.25 272.145   5
  -4   7 -18 11338.0 488.654  10
  -4   7 -19 386.617 175.847  10
  -4   7 -20 422.154 156.054  10
  -4   7 -21 2094.16 177.088  10
   4   8 -23 153.215 100.888   8
   4   8 -22 228.146 131.867   8
   4  -8 -22 422.128 133.829   6
   4   8 -21 1607.94 205.485   8
   4   8 -20 497.552 187.061  11
   4   8 -20 535.427 189.134   8
   4   8 -19 924.652 216.368  11
   4   8 -18 8313.21 433.667  11
   4   8 -17 22151.4 665.000  11
   4   8 -17 21241.1 726.780  10
   4   8 -16 14499.3 613.340  10
   4   8 -16 15508.6 569.886  11
   4   8 -15 20019.3 636.957  11
   4  -8 -15 19853.0 567.553   8
   4   8 -15 20555.6 697.062  10
   4  -8 -14 8066.97 374.365   8
   4   8 -14 8390.21 941.715   1
   4   8 -14 8601.90 428.038  11
   4   8 -14 8293.35 456.671  10
   4   8 -13 1211.38 221.476  10
  -4  -8  13 526.012 333.603   2
   4  -8 -13 1258.20 199.068   8
   4   8 -13 1596.45 503.415   1
   4   8 -13 957.142 197.936  11
   4   8 -12 1882.18 243.310  10
  -4  -8  12 1744.88 431.650   2
   4  -8 -12 1830.44 214.309   8
   4   8 -12 2048.04 237.711  11
   4   8 -12 1342.71 435.918   1
  -4  -8  11 2456.48 479.311   2
   4   8 -11 1770.73 220.297  11
   4   8 -11 1475.31 450.285   1
   4   8 -10 10382.7 935.056   1
  -4  -8  10 10805.8 816.517   2
  -4   8   9-160.557 215.215   3
  -4  -8   9 68.2783 269.169   2
  -4  -8   8 9366.76 746.183   2
  -4   8   8 9304.96 632.545   3
  -4   8   7 23577.5 970.656   3
  -4   8   6 9148.03 628.168   3
  -4   8   5 7245.42 559.756   3
  -4   8   4 31229.6 1103.75   3
  -4   8   3 20896.0 905.904   3
  -4   8   2 9727.78 629.830   3
  -4   8   1 25562.4 987.396   3
  -4   8   0 3376.43 397.479   3
  -4   8   0 3153.59 161.425   4
  -4   8  -1 3697.13 189.252   4
  -4   8  -1 4421.15 447.688   3
  -4   8  -2 9135.11 288.443   4
  -4   8  -2 9903.86 627.515   3
  -4   8  -3 9464.80 309.169   4
  -4   8  -3 9410.56 611.791   3
  -4   8  -4 51979.6 755.460   4
  -4   8  -4 52234.8 1422.69   3
  -4   8  -5 3165.84 212.194   4
  -4   8  -5 3216.93 402.644   3
  -4   8  -6 370.907 231.366   3
  -4   8  -6 141.867 128.936   4
  -4   8  -7 1035.32 250.881   3
  -4   8  -7 1452.77 184.827   4
  -4   8  -8 4776.96 299.697   4
  -4   8  -9 435.864 176.772   4
  -4   8 -10 18642.2 595.508   4
   4  -8  10 18047.3 716.497   9
  -4   8 -10 18402.1 562.400   5
   4  -8  11 27.5270 214.320   9
  -4   8 -11-2.37602 180.196   4
  -4   8 -11 73.7188 181.952   5
  -4   8 -12 4509.48 314.434  11
  -4   8 -12 4499.45 344.827   4
  -4   8 -12 4538.15 341.767   5
  -4   8 -13 3994.01 331.455   4
  -4   8 -13 3445.35 279.635  11
  -4   8 -13 4116.73 330.739   5
  -4   8 -14 1098.21 239.980   5
  -4   8 -14 918.382 185.955  11
  -4   8 -14 561.711 217.352   4
  -4   8 -15 461.885 187.471   4
  -4   8 -15 349.441 228.469   5
  -4   8 -16 4552.86 367.787  10
  -4   8 -16 4766.50 351.315   4
  -4   8 -16 4858.87 345.704   5
  -4   8 -17 1107.60 240.290  10
  -4   8 -18 4881.50 332.225  10
  -4   8 -19 1689.79 216.374  10
  -4   8 -20 402.528 132.208  10
  -4   8 -21 7736.74 270.835  10
   4   9 -23 592.039 98.9061   8
   4   9 -22 116.566 114.099   8
   4  -9 -22 52.8372 101.810   6
   4   9 -21 6736.74 303.903   8
   4  -9 -21 6613.27 326.967   6
   4   9 -20 180.080 158.051  11
   4   9 -20 204.922 166.441   8
   4   9 -19 3386.45 292.282  11
   4   9 -18 1290.56 255.010  11
   4   9 -17-142.899 217.313  11
   4   9 -16 155.978 202.153  10
   4   9 -16 373.796 227.932  11
   4   9 -15 6104.83 390.511  11
   4   9 -15 5457.28 396.722  10
   4   9 -14 402.395 202.838  10
   4   9 -14 332.785 202.115  11
   4   9 -13 1233.48 232.453  10
   4   9 -13 650.374 387.113   1
  -4  -9  13 787.186 286.363   2
   4   9 -13 1198.76 233.409  11
  -4  -9  12 3969.45 578.161   2
   4   9 -12 3752.76 296.475  11
   4   9 -12 4245.18 328.423  10
   4   9 -12 4156.69 698.895   1
  -4  -9  11 4197.34 570.915   2
   4   9 -11 4642.56 732.399   1
   4   9 -11 4084.69 291.499  11
   4   9 -11 3615.93 297.117  10
   4   9 -10 14119.3 1077.64   1
  -4  -9  10 14859.8 997.036   2
   4   9  -9 16337.0 1132.31   1
  -4  -9   9 17100.5 1040.04   2
  -4   9   9 16684.1 844.104   3
  -4   9   8 2281.80 362.895   3
  -4  -9   8 2656.10 471.256   2
  -4  -9   7 66949.1 1918.30   2
  -4   9   7 67184.9 1689.13   3
  -4   9   6 936.878 245.810   3
  -4  -9   6 627.797 274.051   2
  -4   9   5 15798.0 830.432   3
  -4   9   4 6315.41 534.373   3
  -4   9   3 6568.32 555.141   3
  -4   9   2 63585.5 1618.05   3
  -4   9   1 192.571 215.229   3
  -4   9   0 18629.7 880.029   3
  -4   9  -1 64731.1 1627.88   3
  -4   9  -1 60554.6 720.178   4
  -4   9  -2 607.500 271.689   3
  -4   9  -2 559.846 102.067   4
  -4   9  -3 171898. 1403.50   4
  -4   9  -3 168883. 2677.92   3
  -4   9  -4 9757.04 332.435   4
  -4   9  -4 9844.82 657.532   3
  -4   9  -5 35650.5 653.431   4
  -4   9  -5 34705.7 1201.02   3
  -4   9  -6 16763.5 480.390   4
  -4   9  -6 17081.0 848.431   3
  -4   9  -7 8200.38 358.103   4
  -4   9  -7 8195.15 598.858   3
  -4   9  -8 28226.2 672.459   4
   4  -9   9 22108.1 769.450   9
  -4   9  -9 21641.8 614.418   4
  -4   9  -9 20773.6 574.028   5
   4  -9  10 5765.52 454.496   9
  -4   9 -10 5470.45 349.844   4
  -4   9 -10 5437.67 327.530   5
  -4   9 -11 2220.78 265.527   5
   4  -9  11 2095.66 313.172   9
  -4   9 -11 2482.14 276.429   4
  -4   9 -12 71.5293 195.285   5
  -4   9 -12 482.037 205.364  11
  -4   9 -12 331.966 193.535   4
  -4   9 -13 5737.16 374.153   4
  -4   9 -13 4890.67 328.220  11
  -4   9 -13 5516.30 345.652   5
  -4   9 -14 8756.49 429.099   5
  -4   9 -14 9440.14 468.776   4
  -4   9 -15 8296.94 443.007   4
  -4   9 -15 7128.98 366.579  11
  -4   9 -15 8284.39 412.678   5
  -4   9 -16 15662.0 513.130   5
  -4   9 -16 15594.0 580.470  10
  -4   9 -17 981.044 206.986  10
  -4   9 -18 7554.17 370.988  10
  -4   9 -19 2614.67 227.863  10
  -4   9 -20 317.312 121.084  10
  -4   9 -21 7033.14 237.433  10
   4  10 -22 872.287 125.375   8
   4 -10 -22 548.216 108.770   6
   4  10 -21 3034.91 210.971   8
   4 -10 -21 2857.75 220.662   6
   4  10 -20 4204.04 263.647   8
   4 -10 -20 3931.59 286.218   6
   4  10 -20 3870.32 278.378  11
   4  10 -19 179.459 193.782  11
   4  10 -18 13712.2 527.945  11
   4  10 -17 7144.74 413.147  11
   4  10 -16 36008.5 860.078  11
   4  10 -15 16315.2 588.671  11
   4  10 -14 586.459 220.299  11
   4  10 -14-71.4722 203.681  10
   4  10 -13 6163.12 805.977   1
  -4 -10  13 7292.70 728.090   2
   4  10 -13 6960.08 394.400  11
   4  10 -13 7198.63 431.357  10
   4  10 -12 9258.50 937.996   1
  -4 -10  12 9709.99 841.993   2
   4  10 -12 11294.8 468.921  11
   4  10 -12 10771.9 482.433  10
  -4 -10  11 23.6001 343.406   2
  -4 -10  11 70.7240 149.519   7
   4  10 -11-68.9754 155.767  11
   4  10 -11-250.545 309.702   1
   4  10 -10 5115.65 301.006  11
  -4 -10  10 5629.78 648.184   2
   4  10 -10 5358.94 706.596   1
  -4 -10   9 1861.29 390.615   2
  -4  10   9 2167.38 347.068   3
   4  10  -9 1948.03 495.209   1
  -4 -10   8 592.629 361.396   2
  -4  10   8 419.975 251.687   3
  -4 -10   7-216.983 310.533   2
  -4  10   7-141.247 225.858   3
  -4 -10   6 9817.53 778.129   2
  -4  10   6 9131.62 655.200   3
  -4  10   5 287.450 264.969   3
  -4 -10   5-222.083 280.921   2
  -4 -10   4 174188. 2962.98   2
  -4  10   4 175326. 2854.88   3
  -4 -10   3 16398.9 900.053   2
  -4  10   3 16641.6 873.505   3
  -4  10   2 56399.1 1586.71   3
  -4  10   1 7572.55 621.581   3
  -4  10   0 3310.22 445.581   3
  -4 -10  -1 9685.18 614.785   2
  -4  10  -1 9943.87 688.184   3
  -4 -10  -2 10063.6 604.552   2
  -4  10  -2 10473.3 701.094   3
  -4  10  -3 10547.9 705.423   3
  -4  10  -3 10931.3 327.367   4
  -4 -10  -3 10071.5 585.303   2
  -4  10  -4 22025.6 489.090   4
  -4  10  -4 22139.2 1010.03   3
  -4  10  -5 6770.79 587.026   3
  -4  10  -5 6866.59 299.332   4
  -4  10  -6 233.181 210.888   3
  -4  10  -6 470.526 146.718   4
  -4  10  -7 1741.11 305.477   3
  -4  10  -7 1946.49 209.938   4
   4 -10   8 5167.04 405.902   9
  -4  10  -8 4523.06 301.845   4
  -4  10  -8 4107.01 438.670   3
   4 -10   9 54.8737 203.183   9
  -4  10  -9 383.047 164.590   5
  -4  10  -9-49.7572 153.358   4
   4 -10  10 2290.44 328.920   9
  -4  10 -10 2262.75 247.998   5
  -4  10 -10 2134.49 255.840   4
   4 -10  11 4567.00 455.969   9
  -4  10 -11 5127.36 352.694   4
  -4  10 -11 5225.06 323.991   5
  -4  10 -12 1436.91 232.201   4
  -4  10 -12 1504.53 230.128  11
  -4  10 -12 1675.09 234.739   5
  -4  10 -13 2013.83 251.199   5
  -4  10 -13 1808.47 253.004  11
  -4  10 -13 1938.38 262.993   4
  -4  10 -14 1501.30 241.784   5
  -4  10 -14 1536.90 243.173  11
  -4  10 -14 1837.13 254.052   4
  -4  10 -15 103.492 190.238   5
  -4  10 -15 27.6591 187.505  10
  -4  10 -15-11.9188 169.256   4
  -4  10 -15-67.1470 161.626  11
  -4  10 -16 2162.51 243.979   5
  -4  10 -16 2284.24 269.347  10
  -4  10 -16 2361.90 233.286  11
  -4  10 -17 5612.00 338.909  10
  -4  10 -18 1058.77 190.828  10
  -4  10 -19 4596.79 262.907  10
  -4  10 -20 495.684 109.847  10
   4  11 -22 366.431 91.4532   8
   4  11 -21 4159.15 215.871   8
   4 -11 -21 3307.22 217.472   6
   4  11 -20 4462.43 278.276  11
   4  11 -20 4323.35 253.881   8
   4 -11 -20 4720.30 289.371   6
   4 -11 -19 4885.87 330.038   6
   4  11 -19 4901.12 323.255  11
   4  11 -18 6162.31 373.052  11
   4  11 -17 757.886 244.186  11
   4  11 -16 177.464 220.171  11
   4  11 -15 2746.85 308.648  11
   4  11 -14 9171.48 460.391  11
   4  11 -13 9649.64 461.047  11
  -4 -11  12 6689.81 372.310   7
   4  11 -12 6954.70 831.329   1
  -4 -11  12 6368.96 721.029   2
   4  11 -12 6792.30 385.770  11
  -4 -11  11 973.442 338.135   2
  -4 -11  11 1264.54 200.778   7
   4  11 -11 765.181 350.909   1
   4  11 -11 1059.85 210.650  11
  -4 -11  10 10250.1 435.807   7
   4  11 -10 9485.65 915.084   1
  -4 -11  10 9310.92 860.691   2
   4  11 -10 9793.08 411.048  11
  -4 -11   9 2679.47 521.521   2
  -4 -11   9 3638.32 280.277   7
   4  11  -9 2416.22 525.496   1
   4  11  -9 3169.01 246.438  11
  -4 -11   8 2310.61 457.692   2
  -4  11   8 2170.87 342.823   3
   4  11  -8 2280.00 494.235   1
  -4 -11   7 29470.3 1351.41   2
  -4  11   7 28956.2 1187.83   3
  -4  11   6 48829.0 1554.08   3
  -4 -11   6 49927.4 1694.68   2
  -4 -11   5 12305.2 857.372   2
  -4  11   5 12521.2 799.622   3
  -4 -11   4 19999.6 1051.33   2
  -4  11   4 20257.8 1005.11   3
  -4 -11   3 25625.6 1150.32   2
  -4  11   3 27342.5 1153.56   3
  -4  11   2 995.132 286.314   3
  -4 -11   2 1115.13 340.228   2
  -4  11   1 22244.9 1041.95   3
  -4 -11   1 21205.6 988.243   2
  -4  11   0 8752.30 669.827   3
  -4 -11   0 8607.27 630.253   2
  -4  11  -1 75746.6 1905.23   3
  -4 -11  -1 73100.0 1714.48   2
  -4 -11  -2 308.486 200.506   2
  -4  11  -2 243.383 258.105   3
  -4  11  -3 98241.5 2192.43   3
  -4  11  -4 905.098 314.718   3
  -4  11  -4 587.072 120.901   4
  -4  11  -5 18286.7 958.723   3
  -4  11  -5 18946.3 479.829   4
  -4  11  -6 12610.4 414.312   4
  -4  11  -6 12417.9 798.118   3
  -4  11  -7 1752.77 333.231   3
   4 -11   7 1977.76 297.543   9
  -4  11  -7 1839.98 207.287   4
   4 -11   8 2997.66 339.168   9
  -4  11  -8 2793.08 249.292   4
  -4  11  -8 2537.91 231.875   5
   4 -11   9 7528.32 524.390   9
  -4  11  -9 7907.92 394.839   4
  -4  11  -9 7598.70 356.461   5
  -4  11 -10 2315.34 242.068   5
  -4  11 -10 2584.83 270.348   4
   4 -11  10 2529.36 347.048   9
  -4  11 -11 1636.58 232.492   5
  -4  11 -11 1265.32 213.606   4
  -4  11 -11 1579.18 243.181  11
  -4  11 -12 34115.4 820.940   4
  -4  11 -12 32745.8 723.249   5
  -4  11 -13 5148.10 357.099   4
  -4  11 -13 5181.56 355.979  11
  -4  11 -13 5967.73 344.084   5
  -4  11 -14 4161.29 300.439   5
  -4  11 -14 4392.19 331.600   4
  -4  11 -14 4054.89 325.104  11
  -4  11 -15 6862.30 391.116  10
  -4  11 -15 6479.83 370.048   4
  -4  11 -15 6093.74 353.090  11
  -4  11 -15 7062.69 347.017   5
  -4  11 -16 10021.5 430.700  10
  -4  11 -16 8347.50 375.390  11
  -4  11 -17 3378.35 265.511  10
  -4  11 -18 964.286 166.484  10
  -4  11 -19 7865.23 296.809  10
  -4  11 -20 3735.95 179.584  10
   4  12 -21 1416.29 136.121   8
   4 -12 -21 1792.49 154.588   6
   4  12 -20 899.132 144.925   8
   4 -12 -20 496.378 142.988   6
   4  12 -20 745.400 165.722  11
   4  12 -19 5467.08 281.504   8
   4 -12 -19 5495.74 321.855   6
   4  12 -19 5580.47 320.658  11
   4 -12 -18 4170.96 322.743   6
   4  12 -18 4779.88 330.044  11
   4 -12 -17 316.813 205.682   6
   4  12 -17 170.184 216.827  11
   4  12 -16 10383.7 482.298  11
   4  12 -15 1212.86 255.097  11
   4  12 -14 1426.38 265.146  11
   4  12 -13 2892.45 301.419  11
  -4 -12  12 11754.6 487.145   7
   4  12 -12 10191.4 948.468   1
  -4 -12  12 10465.7 888.535   2
   4  12 -12 11942.6 491.040  11
   4  12 -11 11692.1 1008.90   1
  -4 -12  11 12731.0 979.016   2
  -4 -12  11 11931.7 504.313   7
   4  12 -11 12443.6 482.104  11
  -4 -12  10 330.677 398.488   2
  -4 -12  10 223.515 172.212   7
   4  12 -10 163.099 169.104  11
   4  12 -10 159.127 356.803   1
  -4 -12   9 3516.70 564.727   2
   4  12  -9 3798.31 605.793   1
  -4 -12   9 3405.65 290.742   7
   4  12  -9 2893.69 248.019  11
  -4 -12   8 5095.87 637.187   2
  -4  12   8 3991.97 478.236   3
  -4 -12   8 4169.78 306.869   7
   4 -12  -8 4574.42 324.701   6
   4  12  -8 4594.85 638.874   1
   4  12  -8 4595.57 273.807  11
  -4  12   7 8061.50 670.509   3
  -4 -12   7 7759.02 748.726   2
   4 -12  -7 7379.63 379.987   6
  -4  12   6 8066.99 674.156   3
  -4 -12   6 8544.02 768.345   2
  -4 -12   5 25166.4 1227.61   2
  -4  12   5 27613.9 1200.05   3
  -4 -12   4 28173.3 1262.63   2
  -4  12   4 28213.2 1211.17   3
  -4 -12   3 31706.5 1306.10   2
  -4  12   3 32163.7 1294.56   3
  -4 -12   2 5124.71 567.621   2
  -4  12   2 6556.32 623.006   3
  -4  12   1 37925.6 1412.64   3
  -4 -12   1 35648.5 1308.16   2
  -4 -12   0 3237.19 417.367   2
  -4  12   0 3953.70 507.819   3
  -4  12  -1 35287.8 1363.35   3
  -4 -12  -1 33274.4 1185.60   2
  -4 -12  -2 234.107 181.073   2
  -4  12  -2 142.938 258.365   3
  -4  12  -3 8262.27 692.564   3
  -4  12  -4 464.692 269.159   3
  -4  12  -5-194.886 260.265   3
  -4  12  -5 256.978 125.604   4
   4 -12   6 6513.78 438.941   9
  -4  12  -6 6030.54 301.390   4
  -4  12  -6 5555.33 582.378   3
   4 -12   7 8385.06 507.281   9
  -4  12  -7 8069.63 354.304   4
  -4  12  -7 8528.59 686.437   3
   4 -12   8 3541.08 385.309   9
  -4  12  -8 3108.98 445.790   3
  -4  12  -8 3652.16 269.892   4
   4 -12   8 2847.59 261.082   6
  -4  12  -8 3494.07 263.998   5
   4 -12   9 382.286 262.404   9
  -4  12  -9 172.047 154.837   5
  -4  12  -9 219.153 165.231   4
  -4  12 -10 1885.41 224.245   5
  -4  12 -10 2334.14 253.034   4
   4 -12  10 1939.55 341.099   9
  -4  12 -11 652.082 181.436   5
  -4  12 -11 1000.82 211.976   4
  -4  12 -11 727.672 223.862  11
  -4  12 -12 3001.57 282.132   4
  -4  12 -12 3162.03 271.069   5
  -4  12 -12 2779.72 296.127  11
  -4  12 -13 9764.60 405.036   5
  -4  12 -13 9899.27 454.230   4
  -4  12 -13 9792.20 469.280  11
  -4  12 -14 7738.08 403.065  10
  -4  12 -14 7479.62 405.160  11
  -4  12 -14 7559.21 397.886   4
  -4  12 -14 7333.39 346.467   5
  -4  12 -15 474.839 163.240   5
  -4  12 -15 51.1824 165.478  10
  -4  12 -15 261.051 191.848  11
  -4  12 -16 2068.73 219.405  10
  -4  12 -16 2401.41 234.892  11
  -4  12 -17 1419.14 192.071  10
  -4  12 -17 1305.26 170.503  11
  -4  12 -18-72.2028 116.812  10
  -4  12 -19 3119.87 179.260  10
   4  13 -21 99.1709 72.1319   8
   4  13 -20 2420.09 165.716   8
   4 -13 -20 2403.66 192.914   6
   4  13 -20 2491.55 201.335  11
   4  13 -19-34.7386 158.838  11
   4 -13 -19 109.351 148.665   6
   4  13 -19 139.858 123.764   8
   4 -13 -18 4227.23 305.667   6
   4  13 -18 4529.61 313.444  11
   4 -13 -17 6115.41 378.494   6
   4  13 -17 6345.69 378.614  11
   4 -13 -16 3247.49 320.391   6
   4  13 -16 3711.13 324.819  11
   4 -13 -15 9388.34 489.174   6
   4  13 -15 10124.1 477.587  11
   4 -13 -14 9464.94 493.071   6
   4  13 -14 9824.39 474.849  11
  -4 -13  13 1728.31 248.051   7
   4  13 -13 1840.98 264.937  11
   4 -13 -13 2149.50 308.879   6
  -4 -13  12 147.428 176.086   7
   4 -13 -12 63.2058 222.569   6
   4  13 -12 166.181 193.416  11
   4  13 -11 3403.12 519.214   1
  -4 -13  11 4708.95 644.964   2
   4  13 -11 3802.18 305.532  11
  -4 -13  11 3746.99 305.373   7
   4 -13 -11 4153.00 363.464   6
  -4 -13  10 2557.18 490.578   2
  -4 -13  10 3056.49 298.837   7
   4 -13 -10 2794.57 310.646   6
   4  13 -10 2531.19 252.274  11
   4  13 -10 1641.72 438.240   1
  -4 -13   9 7107.09 402.911   7
   4  13  -9 6788.95 754.964   1
   4 -13  -9 7515.68 428.119   6
  -4 -13   9 6821.90 734.217   2
   4  13  -9 6606.05 349.366  11
  -4 -13   8 11102.7 476.394   7
   4  13  -8 11751.9 940.777   1
   4 -13  -8 11097.0 488.416   6
  -4 -13   8 10868.4 904.881   2
   4  13  -8 10927.3 405.173  11
  -4  13   8 10697.2 776.172   3
  -4  13   7 15635.6 935.293   3
   4  13  -7 14923.6 1031.65   1
  -4 -13   7 15657.9 551.726   7
   4 -13  -7 15717.5 564.560   6
  -4 -13   7 15363.2 1024.58   2
  -4 -13   6 1670.02 436.289   2
  -4  13   6 1223.00 308.428   3
  -4 -13   6 1789.42 239.086   7
   4 -13  -6 1615.02 235.279   6
  -4 -13   5 1122.85 374.669   2
  -4  13   5 1424.71 343.377   3
  -4 -13   4 491.540 304.199   2
  -4  13   4 599.898 335.563   3
  -4 -13   3 9438.75 754.410   2
  -4  13   3 10407.4 794.811   3
  -4 -13   2 3370.66 460.829   2
  -4  13   2 3577.06 485.967   3
  -4 -13   1 3937.39 497.049   2
  -4  13   1 5909.73 624.967   3
  -4 -13   0 479.980 227.396   2
  -4  13   0 1035.77 375.189   3
  -4  13  -1 20983.9 1100.66   3
  -4 -13  -1 20277.1 943.108   2
  -4  13  -2 12919.7 882.067   3
  -4  13  -3 152353. 2962.04   3
   4 -13   4 404.679 189.403   9
  -4  13  -4 563.750 269.350   3
   4 -13   5 19946.5 713.860   9
  -4  13  -5 18681.1 1045.26   3
   4 -13   5 18842.5 604.114   6
   4 -13   6 543.588 218.489   9
  -4  13  -6 262.827 287.423   3
   4 -13   6 318.389 180.224   6
   4 -13   7 1662.26 306.920   9
  -4  13  -7 1355.15 336.502   3
  -4  13  -7 1524.79 186.247   4
   4 -13   7 1618.43 242.754   6
   4 -13   8 15365.1 704.150   9
  -4  13  -8 15433.1 494.469   4
   4 -13   8 15652.9 565.067   6
   4 -13   9 59.1333 265.797   9
  -4  13  -9 179.074 150.330   4
   4 -13   9 213.609 178.382   6
   4 -13  10 1425.83 338.839   9
  -4  13 -10 763.197 178.460   5
  -4  13 -10 1215.07 210.116   4
  -4  13 -11 7023.11 418.549  11
  -4  13 -11 7151.80 382.771   4
  -4  13 -11 7224.62 350.080   5
  -4  13 -12 59965.3 1050.65   4
  -4  13 -12 58538.0 913.577   5
  -4  13 -12 58918.6 1093.26  11
  -4  13 -13 11859.8 466.388  10
  -4  13 -13 11807.1 410.874   5
  -4  13 -13 12548.5 511.695  11
  -4  13 -13 12097.8 481.508   4
  -4  13 -14 9898.74 417.503  10
  -4  13 -14 9562.27 360.936   5
  -4  13 -14 8745.21 427.618  11
  -4  13 -15 7064.93 349.018  10
  -4  13 -15 6523.70 357.980  11
  -4  13 -16 945.578 175.153  10
  -4  13 -16 940.412 169.134  11
  -4  13 -17 5166.07 256.178  10
  -4  13 -17 5040.67 253.448  11
  -4  13 -18 1533.23 144.856  10
  -4  13 -19 4694.14 180.672  10
   4  14 -20 651.516 130.922  11
   4  14 -20 420.859 89.1891   8
   4 -14 -20 539.585 111.270   6
   4  14 -19 1586.24 147.546   8
   4 -14 -19 1346.66 177.186   6
   4  14 -19 1617.14 188.142  11
   4  14 -18 6260.20 265.450   8
   4 -14 -18 6144.74 333.211   6
   4  14 -18 5936.68 325.065  11
   4 -14 -17 11518.1 469.648   6
   4  14 -17 11854.4 464.823  11
   4 -14 -16 2860.18 303.919   6
   4  14 -16 2678.36 289.951  11
   4  14 -15 4542.74 344.350  11
   4 -14 -15 4393.01 369.135   6
   4 -14 -14 1154.27 261.933   6
   4  14 -14 1072.04 241.128  11
  -4 -14  13 354.562 183.546   7
   4 -14 -13 40.3884 224.051   6
   4  14 -13 349.052 214.800  11
  -4 -14  12 1897.39 252.239   7
   4 -14 -12 1847.66 291.107   6
   4  14 -12 1764.65 252.407  11
  -4 -14  11 4841.76 358.995   7
   4 -14 -11 4450.70 380.567   6
   4  14 -11 4722.78 327.431  11
  -4 -14  10 6692.93 408.364   7
   4 -14 -10 5985.63 404.883   6
  -4 -14  10 6154.53 716.074   2
   4  14 -10 6457.83 360.319  11
  -4 -14   9 11013.4 501.318   7
   4 -14  -9 11541.3 534.868   6
  -4 -14   9 11529.4 945.316   2
   4  14  -9 11087.7 437.097  11
  -4 -14   8 11313.7 504.667   7
   4 -14  -8 10609.2 503.976   6
  -4 -14   8 11065.1 913.993   2
   4  14  -8 11583.7 421.994  11
  -4 -14   7 69371.4 1190.22   7
   4 -14  -7 71658.6 1221.56   6
  -4 -14   7 71902.8 2206.98   2
   4  14  -7 68849.1 978.202  11
  -4  14   7 68109.1 1974.84   3
  -4  14   6 64030.0 1922.58   3
  -4 -14   6 62502.1 1113.11   7
   4 -14  -6 63236.8 1126.05   6
  -4 -14   6 62578.6 2038.15   2
  -4 -14   5 7068.15 394.069   7
   4 -14  -5 6633.22 383.921   6
  -4 -14   5 7132.71 710.618   2
  -4  14   5 7279.12 682.807   3
  -4 -14   4 2696.84 492.453   2
   4 -14  -4 2570.68 267.809   6
  -4  14   4 2970.07 478.215   3
  -4 -14   4 2448.93 255.573   7
  -4 -14   3 26332.0 692.399   7
   4 -14  -3 25937.0 691.790   6
  -4 -14   3 25931.6 1238.11   2
  -4  14   3 26670.1 1252.18   3
  -4 -14   2 540.054 305.385   2
  -4  14   2 1109.29 369.507   3
  -4 -14   2 823.864 190.867   7
   4 -14  -2 956.897 202.959   6
  -4 -14   1 59195.1 1754.18   2
  -4  14   1 60754.5 1891.39   3
  -4 -14   0 3967.91 481.657   2
  -4  14   0 3608.99 502.320   3
   4 -14   1 53121.6 1090.63   9
  -4  14  -1 53217.6 1788.41   3
   4 -14   1 52400.0 975.011   6
  -4 -14  -1 53945.0 1569.93   2
   4 -14   2 375.084 187.857   9
  -4  14  -2 288.548 298.530   3
   4 -14   2 265.895 181.913   6
   4 -14   3 14762.1 604.413   9
  -4  14  -3 13496.4 929.195   3
   4 -14   3 13380.7 513.861   6
   4 -14   4 10078.1 530.135   9
   4 -14   4 9466.14 449.147   6
  -4  14  -4 9551.70 792.463   3
   4 -14   5 1887.23 293.651   9
  -4  14  -5 2517.37 448.938   3
   4 -14   5 1726.82 260.113   6
   4 -14   6 546.884 240.092   9
   4 -14   6 906.739 232.307   6
   4 -14   7 6790.44 491.887   9
   4 -14   7 6643.74 404.845   6
  -4  14  -7 6100.45 627.148   3
   4 -14   8 456.906 269.408   9
   4 -14   8 463.677 201.804   6
   4 -14   9 11986.1 668.957   9
  -4  14  -9 12055.9 443.050   4
   4 -14   9 11073.5 503.964   6
   4 -14  10 2513.41 383.883   9
  -4  14 -10 2929.18 257.203   4
  -4  14 -10 2654.97 294.291  11
  -4  14 -11 1060.64 185.512   4
  -4  14 -11 1464.24 269.569  11
  -4  14 -12 19614.3 561.691  10
  -4  14 -12 20997.5 654.474  11
  -4  14 -12 20581.6 595.206   4
  -4  14 -13 779.886 159.548   5
  -4  14 -13 725.085 217.226  11
  -4  14 -14 12844.2 434.938  10
  -4  14 -14 12302.8 375.886   5
  -4  14 -14 11920.3 478.383  11
  -4  14 -15 281.179 128.238  10
  -4  14 -15 392.746 185.052  11
  -4  14 -16 4779.09 276.284  11
  -4  14 -16 4294.58 237.200  10
  -4  14 -17 768.452 123.612  10
  -4  14 -17 754.778 140.919  11
  -4  14 -18 1987.23 130.097  10
   4  15 -20 5218.37 213.417  11
   4 -15 -19 507.959 128.632   6
   4  15 -19 558.677 93.9040   8
   4  15 -19 500.314 134.452  11
   4  15 -18 275.040 151.255  11
   4  15 -18 243.096 100.373   8
   4 -15 -18 396.047 149.280   6
   4  15 -17 14866.4 485.825  11
   4  15 -17 13876.7 363.514   8
   4 -15 -17 14726.7 493.452   6
   4  15 -16 553.683 208.437  11
   4 -15 -16 580.699 195.740   6
   4  15 -15 13173.2 499.406  11
   4 -15 -15 11503.3 506.238   6
   4  15 -14 3773.61 319.735  11
   4 -15 -14 3466.78 338.013   6
   4  15 -13 1801.37 264.684  11
  -4 -15  13 1629.40 240.152   7
   4 -15 -13 1515.97 279.392   6
  -4 -15  12 17320.9 617.041   7
   4 -15 -12 17911.1 664.866   6
   4  15 -12 17021.6 577.421  11
  -4 -15  11 596.869 216.895   7
   4 -15 -11 829.669 249.992   6
   4  15 -11 1327.26 232.473  11
  -4 -15  10 7453.31 434.445   7
   4 -15 -10 7802.31 462.543   6
   4  15 -10 7718.00 381.528  11
  -4 -15   9 4138.02 356.147   7
   4 -15  -9 4020.87 355.165   6
   4  15  -9 3885.16 291.432  11
  -4 -15   8 973.102 231.967   7
   4 -15  -8 834.715 241.790   6
   4  15  -8 446.664 164.851  11
  -4  15   7 32120.4 1359.64   3
  -4 -15   7 33816.5 856.558   7
   4 -15  -7 33529.6 858.924   6
  -4 -15   7 33807.4 1553.60   2
  -4 -15   6 4241.65 619.266   2
  -4  15   6 4536.60 559.095   3
  -4 -15   6 4241.20 344.648   7
   4 -15  -6 3745.05 327.882   6
  -4 -15   5 10440.4 482.588   7
   4 -15  -5 10806.5 495.265   6
  -4 -15   5 10478.9 850.696   2
  -4  15   5 10037.2 797.893   3
  -4  15   4 5710.47 622.137   3
  -4 -15   4 5644.54 372.404   7
   4 -15  -4 6072.60 376.947   6
  -4 -15   4 5986.19 650.412   2
  -4 -15   3 2182.02 422.193   2
  -4  15   3 3000.47 485.098   3
  -4 -15   3 2395.83 273.667   7
   4 -15  -3 2733.42 277.174   6
  -4 -15   2-104.489 275.430   2
  -4 -15   2 708.238 202.029   7
   4 -15  -2 591.240 189.022   6
  -4  15   2 552.169 313.695   3
  -4  15   1 1848.28 426.926   3
  -4 -15   1 2062.78 396.743   2
  -4 -15   1 2082.44 245.671   7
   4 -15  -1 2335.66 272.753   6
  -4 -15   0 2295.52 385.412   2
   4 -15   0 2563.64 291.595   9
  -4  15   0 2417.05 488.969   3
  -4 -15   0 2457.51 254.649   7
   4 -15   0 2788.30 279.249   6
   4 -15   1 24009.6 752.272   9
  -4  15  -1 23958.1 1241.72   3
  -4 -15  -1 23432.8 655.831   7
   4 -15   1 24448.3 695.968   6
   4 -15   2 256.962 209.402   9
  -4  15  -2 542.891 326.346   3
   4 -15   2 530.412 223.506   6
   4 -15   3 121333. 1775.09   9
   4 -15   3 119602. 1585.18   6
  -4  15  -3 119908. 2769.49   3
   4 -15   4 3988.18 386.272   9
  -4  15  -4 4448.05 589.902   3
   4 -15   4 3365.71 311.486   6
   4 -15   5 7340.88 495.046   9
   4 -15   5 7600.68 430.173   6
  -4  15  -5 6676.81 702.174   3
   4 -15   6 26137.0 897.410   9
   4 -15   6 25146.9 744.688   6
   4 -15   7 891.445 287.896   9
  -4  15  -7 938.657 365.464   3
   4 -15   7 867.430 235.836   6
   4 -15   8 1924.44 354.755   9
   4 -15   8 1668.21 272.699   6
   4 -15   9 1602.89 347.844   9
   4 -15   9 1977.60 278.215   6
  -4  15 -10 4084.78 338.440  11
  -4  15 -11 24992.2 708.951  11
  -4  15 -12 15588.6 562.394  11
  -4  15 -13 3996.44 315.330  11
  -4  15 -14 9256.22 415.350  11
  -4  15 -15 1326.17 201.510  11
  -4  15 -16 5051.30 272.967  11
  -4  15 -17 493.598 116.935  11
   4  16 -19 1633.36 148.381  11
   4 -16 -19 1606.31 137.354   6
   4 -16 -18 50.3268 120.187   6
   4  16 -18 74.5121 126.247  11
   4 -16 -17 1431.08 192.629   6
   4  16 -17 1336.22 194.910  11
   4 -16 -16 1507.14 222.014   6
   4  16 -16 1520.86 217.534  11
   4 -16 -15 1323.29 232.267   6
   4  16 -15 1531.61 233.537  11
   4 -16 -14 3857.16 330.704   6
   4  16 -14 4032.15 309.164  11
  -4 -16  13 2990.65 293.998   7
   4 -16 -13 2596.43 315.635   6
   4  16 -13 3011.35 288.804  11
  -4 -16  12 2446.49 306.193   7
   4 -16 -12 2236.32 305.494   6
   4  16 -12 2070.26 255.673  11
  -4 -16  11 464.138 228.265   7
   4 -16 -11 518.987 237.905   6
   4  16 -11 685.660 194.139  11
  -4 -16  10 7782.24 450.362   7
   4 -16 -10 7918.46 474.448   6
   4  16 -10 7184.02 378.251  11
  -4 -16   9 9117.46 481.411   7
   4 -16  -9 9216.26 501.223   6
   4  16  -9 9163.36 401.082  11
  -4 -16   8 66392.3 1231.75   7
   4 -16  -8 65864.7 1226.45   6
   4  16  -8 66341.7 1001.34  11
  -4 -16   7 11373.2 530.945   7
   4 -16  -7 12146.9 550.020   6
  -4 -16   7 12132.6 953.725   2
  -4  16   6 11622.5 849.847   3
  -4 -16   6 10803.2 515.338   7
   4 -16  -6 10906.2 517.987   6
  -4 -16   6 10702.8 894.088   2
  -4  16   5 7638.12 724.636   3
  -4 -16   5 7169.71 424.631   7
   4 -16  -5 7226.51 425.132   6
  -4 -16   5 6605.40 712.375   2
  -4 -16   4 7952.09 433.684   7
   4 -16  -4 7586.89 429.677   6
  -4 -16   4 8908.75 794.878   2
  -4  16   4 7899.60 748.434   3
   4 -16  -3 14760.0 565.769   9
  -4 -16   3 15559.4 581.439   7
   4 -16  -3 15503.7 585.551   6
  -4 -16   3 16594.1 1032.62   2
  -4  16   3 15386.0 1013.80   3
   4 -16  -2 4860.56 366.402   9
  -4 -16   2 5142.04 358.563   7
   4 -16  -2 5782.18 377.558   6
  -4 -16   2 5010.70 566.234   2
  -4  16   2 5962.69 657.276   3
   4 -16  -1 15116.6 596.446   9
  -4 -16   1 13999.7 545.458   7
   4 -16  -1 15063.7 569.514   6
  -4 -16   1 13677.7 885.336   2
  -4  16   1 15062.8 1004.58   3
  -4 -16   0 3503.19 301.509   7
   4 -16   0 3321.39 327.027   9
  -4  16   0 3571.14 545.989   3
  -4 -16   0 3339.20 439.964   2
   4 -16   0 3695.49 323.171   6
   4 -16   1 27852.8 827.950   9
   4 -16   1 27669.7 757.770   6
  -4  16  -1 26897.2 1344.53   3
   4 -16   2 1059.99 240.165   9
  -4  16  -2 1167.08 422.693   3
   4 -16   2 1651.15 252.677   6
   4 -16   3 398.104 236.312   9
  -4  16  -3 479.665 381.558   3
   4 -16   3 218.111 195.971   6
   4 -16   4 443.842 243.604   9
  -4  16  -4 606.395 376.068   3
   4 -16   4 283.078 193.877   6
   4 -16   5 3249.70 363.451   9
   4 -16   5 3110.26 323.474   6
  -4  16  -5 3641.97 562.201   3
   4 -16   6 1307.21 311.194   9
   4 -16   6 802.482 246.509   6
   4 -16   7 4037.42 438.176   9
   4 -16   7 4257.54 358.787   6
   4 -16   8 5165.02 476.972   9
   4 -16   8 4928.28 382.006   6
   4 -16   9 21841.2 891.602   9
   4 -16   9 25163.2 748.048   6
  -4  16 -10 3235.16 319.039  11
  -4  16 -11 8466.78 442.632  11
  -4  16 -12 4796.04 344.346  11
  -4  16 -13 2866.50 280.112  11
  -4  16 -14 10127.0 416.733  11
  -4  16 -15 424.344 158.881  11
  -4  16 -16 874.387 148.031  11
  -4  16 -17 204.195 95.7029  11
   4  17 -19 479.747 90.4321  11
   4  17 -18 367.577 119.796  11
   4 -17 -18 222.896 109.267   6
   4 -17 -17 1260.60 166.978   6
   4  17 -17 1579.66 179.858  11
   4 -17 -16 492.488 162.356   6
   4  17 -16 762.266 174.152  11
   4 -17 -15 3259.04 279.056   6
   4  17 -15 3045.46 252.448  11
   4 -17 -14 9641.05 442.200   6
   4  17 -14 9518.10 407.229  11
   4 -17 -13 2392.74 288.690   6
  -4 -17  13 3047.50 290.218   7
   4  17 -13 2575.23 267.363  11
  -4 -17  12 4190.74 352.907   7
   4 -17 -12 3839.23 348.071   6
   4  17 -12 4124.11 301.301  11
   4  17 -11 692.735 184.638  11
  -4 -17  11 910.178 241.262   7
   4 -17 -11 849.285 237.547   6
   4 -17 -10 694.130 249.223   6
  -4 -17  10 676.056 234.933   7
   4  17 -10 705.613 182.886  11
  -4 -17   9 10018.7 506.574   7
   4 -17  -9 10330.4 524.328   6
   4  17  -9 10837.8 428.911  11
   4 -17  -8 1577.48 286.066   6
  -4 -17   8 1362.07 279.701   7
  -4 -17   7 24989.2 765.748   7
   4 -17  -7 23653.4 746.782   6
  -4 -17   6 1535.85 273.618   7
   4 -17  -6 1353.14 265.232   6
  -4 -17   5 5796.09 399.212   7
   4 -17  -5 5090.81 375.308   6
  -4  17   5 6472.28 681.559   3
  -4 -17   4 2248.67 455.042   2
  -4  17   4 1388.21 370.250   3
  -4 -17   4 1944.53 284.213   7
   4 -17  -4 2065.15 277.936   6
   4 -17  -3 9501.94 468.026   9
  -4 -17   3 9017.13 473.006   7
   4 -17  -3 9647.64 488.223   6
  -4 -17   3 8641.56 758.636   2
  -4  17   3 10167.4 836.053   3
   4 -17  -2 9389.55 473.668   9
  -4 -17   2 9457.64 474.825   7
   4 -17  -2 9538.64 481.421   6
  -4 -17   2 7920.90 712.205   2
  -4  17   2 8175.46 767.976   3
   4 -17  -1 11347.8 527.018   9
  -4 -17   1 11127.7 509.777   7
   4 -17  -1 11534.4 518.362   6
  -4 -17   1 11478.5 810.349   2
  -4  17   1 10903.2 890.199   3
   4 -17   0 7033.50 439.589   9
  -4 -17   0 6599.34 395.454   7
   4 -17   0 7013.40 433.076   6
  -4  17   0 7707.94 775.719   3
   4 -17   1 4796.28 388.118   9
  -4  17  -1 4676.07 626.636   3
   4 -17   1 4337.12 339.135   6
   4 -17   2 10142.5 545.695   9
   4 -17   2 10108.8 490.634   6
  -4  17  -2 9064.82 825.097   3
   4 -17   3 15462.0 671.820   9
   4 -17   3 14805.1 586.382   6
   4 -17   4 8383.60 531.366   9
   4 -17   4 7971.54 459.552   6
   4 -17   5 2850.28 368.332   9
   4 -17   5 3385.12 340.979   6
   4 -17   6 5664.94 399.185   6
   4 -17   6 5870.03 492.353   9
   4 -17   7 506.923 293.590   9
   4 -17   7 363.535 218.594   6
   4 -17   8 5640.01 484.312   9
   4 -17   8 5952.41 403.337   6
   4 -17   9 877.208 227.298   6
  -4  17  -9 736.088 237.991  11
  -4  17 -10 2066.85 274.804  11
  -4  17 -11 3270.49 302.946  11
  -4  17 -12 5794.13 359.209  11
  -4  17 -13 18724.1 551.594  11
  -4  17 -14 447.140 177.067  11
  -4  17 -15 3874.47 242.488  11
  -4  17 -16 184.078 109.170  11
  -4  17 -17 27.1741 72.7841  11
   4  18 -18 585.670 100.022  11
   4  18 -17 265.088 113.399  11
   4 -18 -17 97.7762 103.585   6
   4  18 -16 3770.71 233.813  11
   4 -18 -16 3925.05 246.142   6
   4 -18 -15 304.610 158.532   6
   4  18 -15 190.865 145.305  11
   4 -18 -14 840.201 196.506   6
   4  18 -14 856.398 183.218  11
   4 -18 -13 344.236 203.279   6
   4  18 -13 281.805 175.869  11
   4 -18 -12 366.530 215.027   6
  -4 -18  12 518.258 210.192   7
   4  18 -12 462.720 172.399  11
  -4 -18  11 3952.65 346.129   7
   4 -18 -11 3622.62 345.224   6
   4  18 -11 3895.95 282.462  11
  -4 -18  10 17064.5 639.677   7
   4 -18 -10 17694.2 643.005   6
   4  18 -10 16607.1 511.404  11
  -4 -18   9 1356.56 263.874   7
   4 -18  -9 1514.15 272.391   6
   4  18  -9 1408.68 197.579  11
  -4 -18   8 13535.2 589.670   7
   4 -18  -8 13872.6 588.085   6
  -4 -18   7 326.398 223.784   7
   4 -18  -7 499.857 260.891   6
  -4 -18   6 6463.63 430.943   7
   4 -18  -6 6709.90 435.659   6
  -4 -18   5 4227.75 373.691   7
   4 -18  -5 4546.92 375.300   6
  -4 -18   4 3808.07 349.787   7
   4 -18  -4 4385.07 363.714   6
   4 -18  -3 16530.7 598.493   9
  -4 -18   3 16135.0 622.239   7
   4 -18  -3 16993.9 632.398   6
   4 -18  -2 5390.77 375.645   9
  -4 -18   2 4879.67 371.363   7
   4 -18  -2 5243.10 382.756   6
   4 -18  -1 1062.29 244.469   9
  -4 -18   1 595.621 218.140   7
   4 -18  -1 749.813 247.767   6
   4 -18   0 1032.85 238.934   9
   4 -18   0 1076.10 243.946   6
   4 -18   1 2818.11 342.929   9
   4 -18   1 3238.31 329.699   6
   4 -18   2 7780.73 485.525   9
   4 -18   2 7446.97 438.607   6
   4 -18   3 1123.77 278.467   9
   4 -18   3 1296.71 258.501   6
   4 -18   4 11048.7 610.185   9
   4 -18   4 11353.0 538.574   6
   4 -18   5 4827.99 374.309   6
   4 -18   5 4593.54 439.172   9
   4 -18   6 1942.04 341.455   9
   4 -18   6 2540.14 315.970   6
   4 -18   7 1472.51 347.758   9
   4 -18   7 1547.97 261.540   6
   4 -18   8-141.703 207.964   6
  -4  18  -8 108.070 219.274  11
  -4  18  -9 7455.92 412.609  11
   4 -18   9 7005.12 401.936   6
  -4  18 -10 3766.17 324.543  11
  -4  18 -11-57.1982 196.905  11
  -4  18 -12 8124.69 387.529  11
  -4  18 -13 8.54327 164.630  11
  -4  18 -14 4940.75 273.798  11
  -4  18 -15 1057.25 150.271  11
  -4  18 -16 2305.83 150.715  11
   4  19 -17 1776.72 127.992  11
   4 -19 -17 1422.81 118.830   6
   4 -19 -16 5677.20 254.884   6
   4  19 -16 5793.99 237.556  11
   4  19 -15 1627.77 170.220  11
   4 -19 -15 1613.42 186.639   6
   4 -19 -14 12088.8 426.420   6
   4  19 -14 12080.4 381.314  11
   4  19 -13 775.724 168.025  11
   4 -19 -13 1080.52 212.575   6
   4 -19 -12 3173.86 297.653   6
   4  19 -12 3167.39 244.109  11
  -4 -19  11 2008.92 269.875   7
   4 -19 -11 2486.85 287.347   6
   4  19 -11 2008.25 208.655  11
  -4 -19  10 972.286 236.395   7
   4 -19 -10 1092.39 261.501   6
   4  19 -10 954.874 179.512  11
  -4 -19   9 128.240 225.546   7
   4 -19  -9 483.751 244.399   6
  -4 -19   8 844.466 259.700   7
   4 -19  -8 285.186 238.629   6
  -4 -19   7 19907.3 709.206   7
   4 -19  -7 20119.2 680.542   6
  -4 -19   6 341.619 229.682   7
   4 -19  -6 166.772 237.254   6
  -4 -19   5 15566.0 627.816   7
   4 -19  -5 16029.7 620.815   6
  -4 -19   4-137.046 215.863   7
   4 -19  -4 334.740 242.140   6
  -4 -19   3 5677.13 409.315   7
   4 -19  -3 5974.36 413.556   6
   4 -19  -2 6245.95 403.434   9
  -4 -19   2 5881.82 402.464   7
   4 -19  -2 6551.64 423.528   6
   4 -19  -1 9557.75 497.834   9
  -4 -19   1 9452.20 476.354   7
   4 -19  -1 9899.21 504.572   6
   4 -19   0 734.793 230.995   9
   4 -19   0 815.727 246.670   6
   4 -19   1 162.333 228.210   9
   4 -19   1-13.4509 211.905   6
   4 -19   2 356.388 245.400   9
   4 -19   2 215.257 223.579   6
   4 -19   3 6186.91 469.722   9
   4 -19   3 6422.60 417.709   6
   4 -19   4 6028.39 473.699   9
   4 -19   4 5981.21 410.193   6
   4 -19   5 178.293 271.093   9
   4 -19   5 63.3483 211.626   6
   4 -19   6 3367.93 413.300   9
   4 -19   6 3121.69 322.800   6
  -4  19  -7 213.848 209.806  11
   4 -19   7 547.903 230.403   6
  -4  19  -8 293.912 213.158  11
   4 -19   8 123.378 191.685   6
  -4  19  -9 2342.71 280.234  11
   4 -19   9 2460.28 278.299   6
  -4  19 -10 1919.64 258.787  11
  -4  19 -11 7870.22 379.486  11
  -4  19 -12 2494.89 238.658  11
  -4  19 -13 17554.8 475.413  11
  -4  19 -14 910.165 156.452  11
  -4  19 -15 2270.74 162.187  11
   4 -20 -16 243.205 88.4003   6
   4  20 -16 225.009 81.9654  11
   4  20 -15 2522.66 164.196  11
   4 -20 -15 2672.47 190.433   6
   4 -20 -14 81.1428 127.459   6
   4  20 -14 195.951 108.083  11
   4 -20 -13 6089.24 320.713   6
   4  20 -13 6288.99 268.010  11
   4 -20 -12 491.416 186.772   6
   4  20 -12 813.983 148.452  11
   4 -20 -11 3968.04 312.678   6
   4  20 -11 3687.18 232.367  11
  -4 -20  10 12564.7 532.092   7
   4 -20 -10 12330.3 508.111   6
  -4 -20   9 339.764 231.519   7
   4 -20  -9 724.413 227.646   6
  -4 -20   8 6217.12 422.733   7
   4 -20  -8 7086.77 426.380   6
  -4 -20   7 7623.05 464.214   7
   4 -20  -7 7261.61 438.954   6
  -4 -20   6 4975.67 390.189   7
   4 -20  -6 5226.04 388.908   6
  -4 -20   5 7970.25 479.173   7
   4 -20  -5 8051.11 462.180   6
  -4 -20   4 372.233 221.028   7
   4 -20  -4 843.839 255.043   6
  -4 -20   3 7104.91 440.456   7
   4 -20  -3 8381.67 462.299   6
  -4 -20   2 2022.65 282.706   7
   4 -20  -2 2424.41 311.136   6
   4 -20  -1 973.761 228.789   9
   4 -20  -1 1424.12 281.305   6
   4 -20   0 3900.31 362.205   9
   4 -20   0 4162.15 372.693   6
   4 -20   1 149.499 206.716   9
   4 -20   1 544.967 255.911   6
   4 -20   2 18661.3 726.369   9
   4 -20   2 19199.4 670.258   6
   4 -20   3 409.777 258.171   9
   4 -20   3-152.779 239.912   6
   4 -20   4 57365.8 1297.48   9
   4 -20   4 59945.1 1148.75   6
   4 -20   5 1601.61 318.516   9
   4 -20   5 1712.93 272.104   6
   4 -20   6 2701.93 306.631   6
  -4  20  -6 2438.11 271.461  11
   4 -20   7 142.401 197.710   6
  -4  20  -7 165.037 189.131  11
   4 -20   8 13064.0 501.429   6
  -4  20  -8 12839.4 490.822  11
  -4  20  -9 2546.91 265.416  11
  -4  20 -10 1156.59 216.048  11
  -4  20 -11 788.230 190.093  11
  -4  20 -12 9483.76 357.176  11
  -4  20 -13 717.517 151.364  11
  -4  20 -14 9726.85 297.104  11
  -4  20 -15 78.0690 76.4354  11
   4 -21 -15 148.736 81.3263   6
   4  21 -14 2430.36 145.062  11
[truncated: 305,518 more chars]
