# Supplementary material for: Bis­[N,N-bis­(di­phenyl­phosphan­yl)cyclo­hexa­namine-κ2P,P′]di­chlorido­cobalt(III) tris­(μ-di­phenyl­phos­phinato-κ2O:O′)bis­[chloridocobaltate(II)]–di­chloro­methane–diethyl ether (1/1.189/0.811)
Source: IUCrdata. 2025 Jul 29;10(Pt 7):x250632. doi: 10.1107/S2414314625006327 (PMC12326473; doi:10.1107/S2414314625006327)
Supplement: Supplementary file 2 [file x-10-x250632-Isup2.hkl]

data_I                                                                          
_shelx_title ' '                                                                
_shelx_refln_list_code          4                                               
_shelx_F_calc_maximum      364.66                                               
_exptl_crystal_F_000      2136.08                                               
_reflns_d_resolution_high  0.8012                                               
                                                                                
loop_                                                                           
 _space_group_symop_operation_xyz                                               
 'x, y, z'                                                                      
 '-x, y+1/2, -z+1/2'                                                            
 '-x, -y, -z'                                                                   
 'x, -y-1/2, z-1/2'                                                             
                                                                                
_cell_length_a    10.3649                                                       
_cell_length_b    23.0516                                                       
_cell_length_c    19.9984                                                       
_cell_angle_alpha  90.000                                                       
_cell_angle_beta   96.641                                                       
_cell_angle_gamma  90.000                                                       
                                                                                
_shelx_F_squared_multiplier     1.000                                           
                                                                                
loop_                                                                           
 _refln_index_h                                                                 
 _refln_index_k                                                                 
 _refln_index_l                                                                 
 _refln_F_squared_calc                                                          
 _refln_F_squared_meas                                                          
 _refln_F_squared_sigma                                                         
 _refln_observed_status                                                         
   1   0   0     127832.23     125795.57       544.66 o                         
   2   0   0       7067.80       6631.10        99.40 o                         
   3   0   0      10070.53      10356.60       155.37 o                         
   4   0   0      22149.02      23109.98       277.96 o                         
   5   0   0      10952.87      12134.88       226.97 o                         
   6   0   0         99.29        137.49        37.57 o                         
   7   0   0      10700.88      11257.43       273.26 o                         
   8   0   0        956.60        872.53        49.83 o                         
   9   0   0         13.25         16.42        26.24 o                         
  10   0   0        691.76        731.83        44.96 o                         
  11   0   0        312.90        225.79        27.76 o                         
  12   0   0        175.37        195.04        18.39 o                         
   1   1   0         70.68        228.24         9.93 o                         
   2   1   0      10926.62      11039.57        92.96 o                         
   3   1   0       1720.04       1490.41        26.61 o                         
   4   1   0       1365.55       1775.85        54.18 o                         
   5   1   0       1734.69       1829.77        63.70 o                         
   6   1   0       1290.86       1238.31        60.73 o                         
   7   1   0        250.54        261.79        36.36 o                         
   8   1   0        100.98        111.38        18.24 o                         
   9   1   0       1989.69       2013.96        49.80 o                         
  10   1   0        141.80        147.74        23.73 o                         
  11   1   0          5.77          0.82        24.16 o                         
  12   1   0         49.65         51.37        15.21 o                         
   0   2   0     125202.30     115058.24       495.05 o                         
   1   2   0      50276.73      47424.96       277.27 o                         
   2   2   0      24244.25      25265.60       153.63 o                         
   3   2   0       2015.07       2079.63        44.33 o                         
   4   2   0       3386.69       3471.99        47.27 o                         
   5   2   0       4222.64       3855.65        91.41 o                         
   6   2   0        451.78        519.05        42.10 o                         
   7   2   0       5568.05       5359.94       134.54 o                         
   8   2   0       2668.18       2785.97        49.11 o                         
   9   2   0        132.79        186.00        47.13 o                         
  10   2   0        162.92        177.87        21.62 o                         
  11   2   0        326.42        372.73        21.58 o                         
  12   2   0        104.40         87.15        17.00 o                         
   1   3   0         32.68         54.66        12.06 o                         
   2   3   0       2035.29       1899.52        41.82 o                         
   3   3   0       5739.37       5118.39        73.06 o                         
   4   3   0        939.59        806.88        23.89 o                         
   5   3   0        292.00        303.64        31.11 o                         
   6   3   0        120.18        131.96        28.25 o                         
   7   3   0        749.53        695.90        53.47 o                         
   8   3   0        743.69        776.26        28.05 o                         
   9   3   0        860.75        773.84        32.65 o                         
  10   3   0        147.76        155.86        18.82 o                         
  11   3   0        203.30        215.77        30.94 o                         
  12   3   0         25.81         48.08        15.77 o                         
   0   4   0      10081.69       9837.83       114.25 o                         
   1   4   0       3275.81       2976.16        48.61 o                         
   2   4   0       2290.66       2257.58        70.73 o                         
   3   4   0       2184.31       2317.21        43.56 o                         
   4   4   0       8388.99       8574.62       178.92 o                         
   5   4   0        266.46        323.15        31.99 o                         
   6   4   0        966.65       1130.95        59.91 o                         
   7   4   0       9763.53      10156.49       187.29 o                         
   8   4   0       3760.81       3806.16        85.12 o                         
   9   4   0        121.82        191.76        35.59 o                         
  10   4   0        328.74        313.85        38.01 o                         
  11   4   0        531.21        533.93        39.07 o                         
  12   4   0        626.14        736.68        32.32 o                         
   1   5   0        312.90        402.89        20.66 o                         
   2   5   0        114.60        139.94        25.04 o                         
   3   5   0        240.90        311.93        14.92 o                         
   4   5   0       2114.20       1747.16        41.92 o                         
   5   5   0       5268.86       5584.37       165.71 o                         
   6   5   0         76.74         99.80        33.91 o                         
   7   5   0       1626.82       1530.28       108.52 o                         
   8   5   0        168.30        132.60        25.69 o                         
   9   5   0        138.49        177.49        34.39 o                         
  10   5   0       1129.45       1185.51        58.96 o                         
  11   5   0        514.04        625.98        40.30 o                         
  12   5   0        575.28        531.44        28.86 o                         
   0   6   0        171.67        173.91        10.76 o                         
   1   6   0        492.22        513.24        24.84 o                         
   2   6   0        241.30        185.31        27.99 o                         
   3   6   0       1110.70        984.68        48.11 o                         
   4   6   0        830.54        866.12        27.24 o                         
   5   6   0        668.18        608.31        60.32 o                         
   6   6   0        228.72        299.35        53.82 o                         
   7   6   0       3830.87       3664.26        80.40 o                         
   8   6   0       1586.45       1575.62        57.90 o                         
   9   6   0        324.69        333.73        38.73 o                         
  10   6   0        557.40        628.06        47.09 o                         
  11   6   0        947.23       1065.73        49.00 o                         
  12   6   0        295.83        279.50        22.51 o                         
   1   7   0       9641.65       9305.41       107.99 o                         
   2   7   0       1887.72       1846.63        77.85 o                         
   3   7   0       5218.24       5055.69        98.93 o                         
   4   7   0       2992.72       2985.20        49.07 o                         
   5   7   0       3368.90       3363.83       136.60 o                         
   6   7   0        886.53        721.18        74.43 o                         
   7   7   0       2175.28       2117.05        76.07 o                         
   8   7   0        192.27        259.98        53.16 o                         
   9   7   0        649.63        696.87        49.33 o                         
  10   7   0       1544.96       1723.15        66.72 o                         
  11   7   0        927.46       1002.38        47.19 o                         
  12   7   0        785.52        861.40        32.37 o                         
   0   8   0      39064.59      36731.16      1126.31 o                         
   1   8   0         91.92         84.18        16.27 o                         
   2   8   0       3203.10       3352.95        75.66 o                         
   3   8   0          7.57         74.45         8.93 o                         
   4   8   0        375.64        411.48        19.31 o                         
   5   8   0        635.02        679.32        68.82 o                         
   6   8   0        387.78        356.40        57.93 o                         
   7   8   0        530.38        647.69        37.55 o                         
   8   8   0        242.79        269.06        29.52 o                         
   9   8   0       1013.03       1169.93        59.89 o                         
  10   8   0        931.76       1020.88        54.31 o                         
  11   8   0        617.82        674.29        28.45 o                         
  12   8   0         37.76         58.55        14.57 o                         
   1   9   0       4218.41       4380.77        90.71 o                         
   2   9   0       5051.15       5176.13        99.31 o                         
   3   9   0       2224.72       2047.33        67.29 o                         
   4   9   0       2400.26       2405.31       113.62 o                         
   5   9   0       1665.18       1765.95       105.27 o                         
   6   9   0        713.16        706.60        76.45 o                         
   7   9   0         27.74         37.88        23.13 o                         
   8   9   0         88.92         90.44        28.37 o                         
   9   9   0         67.78          8.11        29.38 o                         
  10   9   0        572.10        658.26        44.95 o                         
  11   9   0       1054.88       1124.66        84.43 o                         
  12   9   0        157.95        152.34        15.49 o                         
   0  10   0      22364.18      22383.72       283.48 o                         
   1  10   0       6996.09       6729.38       110.17 o                         
   2  10   0        834.45        635.69        39.39 o                         
   3  10   0       2602.74       2592.63        79.35 o                         
   4  10   0        438.51        427.39        57.53 o                         
   5  10   0       1264.44       1353.47        96.50 o                         
   6  10   0       4555.25       4030.50       176.06 o                         
   7  10   0       3280.69       3365.80        77.72 o                         
   8  10   0       3703.53       3686.89        96.09 o                         
   9  10   0       1626.55       1637.58        66.63 o                         
  10  10   0       3047.69       3315.49        83.53 o                         
  11  10   0        562.14        586.32        25.19 o                         
  12  10   0        233.86        181.56        14.31 o                         
   1  11   0        147.79        142.25        21.39 o                         
   2  11   0       3061.01       3264.70        88.19 o                         
   3  11   0       1338.66       1282.58        79.60 o                         
   4  11   0       1028.23       1120.17        59.26 o                         
   5  11   0        479.64        395.92        41.42 o                         
   6  11   0        261.73        231.10        34.68 o                         
   7  11   0        296.30        303.58        29.97 o                         
   8  11   0          7.31         60.40        28.68 o                         
   9  11   0        608.25        596.77        44.32 o                         
  10  11   0        231.83        255.11        23.62 o                         
  11  11   0        242.40        231.67        53.63 o                         
   0  12   0          1.69         14.09        22.10 o                         
   1  12   0       2359.31       2076.67        68.33 o                         
   2  12   0       5650.35       5480.73       118.54 o                         
   3  12   0       6998.34       6840.59       139.36 o                         
   4  12   0        569.32        459.78        46.25 o                         
   5  12   0        247.62        303.41        37.40 o                         
   6  12   0        140.24        217.44        16.95 o                         
   7  12   0        172.33        155.06        28.80 o                         
   8  12   0        127.35        128.14        29.40 o                         
   9  12   0        801.78        932.45        49.00 o                         
  10  12   0       2200.05       2233.90        49.58 o                         
  11  12   0        919.06        991.42        28.52 o                         
   1  13   0        309.10        386.46        36.28 o                         
   2  13   0        128.87        132.28        26.99 o                         
   3  13   0       1639.13       1755.12        76.51 o                         
   4  13   0         77.99         89.05        35.88 o                         
   5  13   0       2577.60       2596.26        70.09 o                         
   6  13   0       3171.59       3212.84        74.24 o                         
   7  13   0        689.85        611.22        39.91 o                         
   8  13   0        369.89        347.43        35.43 o                         
   9  13   0       2199.93       2330.13        55.43 o                         
  10  13   0        407.38        375.91        24.89 o                         
  11  13   0          6.86          0.52        14.42 o                         
   0  14   0       1527.36       1616.76        93.01 o                         
   1  14   0       2502.79       2681.52        88.77 o                         
   2  14   0       5751.56       5914.90       133.49 o                         
   3  14   0       1492.45       1511.13        71.57 o                         
   4  14   0        496.18        491.20        44.89 o                         
   5  14   0       2706.89       2531.44        61.63 o                         
   6  14   0        524.71        650.13        87.30 o                         
   7  14   0       1193.16       1081.26        49.39 o                         
   8  14   0        254.08        271.49        31.82 o                         
   9  14   0        165.05        117.99        19.69 o                         
  10  14   0        411.46        509.85        23.25 o                         
  11  14   0        571.09        511.60        27.11 o                         
   1  15   0        907.96        866.65        55.27 o                         
   2  15   0       2851.68       2821.08       106.01 o                         
   3  15   0        677.25        688.74        52.47 o                         
   4  15   0        290.20        329.39        18.09 o                         
   5  15   0        660.79        707.32        33.04 o                         
   6  15   0         59.30         77.37        25.55 o                         
   7  15   0        449.10        430.01        44.89 o                         
   8  15   0          5.87         11.11        16.99 o                         
   9  15   0        841.54        841.27        31.66 o                         
  10  15   0        214.96        190.93        15.28 o                         
   0  16   0        389.81        440.72        57.26 o                         
   1  16   0        229.83        324.16        42.80 o                         
   2  16   0         93.91        175.92        20.98 o                         
   3  16   0         69.07        142.01        13.55 o                         
   4  16   0        450.58        451.48        20.82 o                         
   5  16   0       3682.11       3878.45        75.59 o                         
   6  16   0        686.95        651.98        35.48 o                         
   7  16   0        449.27        527.53        31.42 o                         
   8  16   0         35.03         18.03        30.97 o                         
   9  16   0        120.59        138.79        16.59 o                         
  10  16   0         79.93         97.21        22.00 o                         
   1  17   0        493.99        449.79        22.30 o                         
   2  17   0       3880.63       3550.98        62.00 o                         
   3  17   0        246.76        252.29        16.48 o                         
   4  17   0        872.33        897.65        29.97 o                         
   5  17   0        361.33        308.09        52.54 o                         
   6  17   0        101.37        112.37        22.01 o                         
   7  17   0        284.10        262.89        24.17 o                         
   8  17   0         50.55         43.90        29.44 o                         
   9  17   0        409.73        482.30        39.12 o                         
  10  17   0        100.82         94.36        17.68 o                         
   0  18   0        499.86        532.34        34.89 o                         
   1  18   0       2452.90       2430.66        42.03 o                         
   2  18   0       2682.06       2591.36        50.07 o                         
   3  18   0         58.26         70.45        14.60 o                         
   4  18   0        146.38        136.14        22.04 o                         
   5  18   0       2373.58       2397.39        61.54 o                         
   6  18   0        275.49        319.03        27.69 o                         
   7  18   0        771.98        650.71        31.59 o                         
   8  18   0         28.03         28.07        26.37 o                         
   9  18   0         43.19         32.93        20.42 o                         
  10  18   0        235.96        138.89        16.15 o                         
   1  19   0        298.62        310.84        18.79 o                         
   2  19   0         13.30         -1.25        16.08 o                         
   3  19   0       1173.38       1147.72        34.65 o                         
   4  19   0        109.83        100.03        21.77 o                         
   5  19   0         64.43         93.69        22.43 o                         
   6  19   0         92.98        142.49        22.58 o                         
   7  19   0        216.44        193.32        20.73 o                         
   8  19   0         37.58         -2.00        24.49 o                         
   9  19   0        371.13        289.03        26.95 o                         
   0  20   0      11028.82      11182.54       172.74 o                         
   1  20   0       6635.85       6303.57       127.39 o                         
   2  20   0       7455.91       7561.39       165.95 o                         
   3  20   0       5407.02       5614.23        80.41 o                         
   4  20   0        537.88        520.55        33.54 o                         
   5  20   0         71.22        112.88        22.63 o                         
   6  20   0         27.38         45.66        18.37 o                         
   7  20   0         19.89         34.94        14.47 o                         
   8  20   0        147.49        157.29        26.30 o                         
   9  20   0          4.43         47.90        14.40 o                         
   1  21   0        337.06        385.04        21.64 o                         
   2  21   0        105.64        115.73        20.93 o                         
   3  21   0         81.54        127.28        32.33 o                         
   4  21   0         20.44         49.27        20.08 o                         
   5  21   0        161.48        160.27        22.33 o                         
   6  21   0        541.71        467.01        35.35 o                         
   7  21   0        210.94        204.39        22.52 o                         
   8  21   0         81.27         87.45        20.02 o                         
   0  22   0       2585.23       2500.92        55.78 o                         
   1  22   0       2003.11       1985.45        55.28 o                         
   2  22   0       5542.87       5471.70        84.50 o                         
   3  22   0       4088.41       4289.43       110.38 o                         
   4  22   0        778.67        739.72        66.41 o                         
   5  22   0        353.62        317.66        24.51 o                         
   6  22   0         26.84         32.47        15.00 o                         
   7  22   0        303.36        263.26        16.31 o                         
   1  23   0         33.55         65.06        12.62 o                         
   2  23   0         36.92         62.56        19.12 o                         
   3  23   0       2468.79       2382.16        81.33 o                         
   4  23   0        717.41        768.45        47.60 o                         
   5  23   0         33.67         48.11        20.43 o                         
   6  23   0         18.79         28.28        29.43 o                         
   7  23   0         77.34         58.98         7.66 o                         
   0  24   0        993.76       1008.87        33.47 o                         
   1  24   0       1200.86       1102.80        24.70 o                         
   2  24   0       1091.75       1118.53        35.38 o                         
   3  24   0       2303.44       2344.89        74.45 o                         
   4  24   0        629.72        695.01        42.64 o                         
   5  24   0         28.12         27.31        19.04 o                         
   6  24   0         99.48         97.90        16.52 o                         
   1  25   0        121.86        129.68        14.40 o                         
   2  25   0        217.86        216.85        29.93 o                         
   3  25   0        787.72        798.48        43.48 o                         
   4  25   0       1917.65       1936.70        58.66 o                         
   5  25   0        864.59        870.25        36.03 o                         
   6  25   0         95.55         87.32        12.34 o                         
   0  26   0         74.15         84.72        20.45 o                         
   1  26   0        545.99        526.32        33.32 o                         
   2  26   0         61.31         53.44        21.62 o                         
   3  26   0        104.83        104.02        21.65 o                         
   4  26   0         87.80        117.16        19.56 o                         
   5  26   0         16.33          0.57        10.92 o                         
   1  27   0         24.68         16.27        15.38 o                         
   2  27   0        250.92        237.20        22.20 o                         
   3  27   0        632.81        628.10        29.88 o                         
   4  27   0        829.83        800.57        28.75 o                         
   2  28   0        332.29        343.07        19.28 o                         
 -12   1   1       1561.95       1666.37        29.53 o                         
 -11   1   1       6135.72       6603.24        76.23 o                         
 -10   1   1       7238.01       7686.06        92.19 o                         
  -9   1   1       2476.01       2578.31        56.14 o                         
  -8   1   1       4724.18       4763.44        64.79 o                         
  -7   1   1       1475.78       1308.31        69.85 o                         
  -6   1   1       1493.12       1406.76        64.73 o                         
  -5   1   1       7446.08       7715.42       129.24 o                         
  -4   1   1       2322.27       2562.24        65.31 o                         
  -3   1   1       9984.07      10067.05       110.44 o                         
  -2   1   1       4639.26       4642.60        60.39 o                         
  -1   1   1        709.47        784.01        18.29 o                         
   1   1   1       5434.63       5187.95        38.96 o                         
   2   1   1        348.10        452.21        19.19 o                         
   3   1   1        359.11        411.12        12.12 o                         
   4   1   1      12633.21      13661.78       147.19 o                         
   5   1   1       2995.42       3154.12        81.09 o                         
   6   1   1        824.48        697.97        46.06 o                         
   7   1   1       1295.95       1346.46        68.71 o                         
   8   1   1        116.34        179.01        17.39 o                         
   9   1   1        461.36        552.36        29.27 o                         
  10   1   1        407.84        404.44        26.36 o                         
  11   1   1       1268.75       1320.87        34.68 o                         
  12   1   1        104.55        124.13        17.56 o                         
 -12   2   1       1054.73       1184.35        39.20 o                         
 -11   2   1        827.35        883.76        54.89 o                         
 -10   2   1       1892.28       1922.44        57.10 o                         
  -9   2   1        130.93        113.57        19.68 o                         
  -8   2   1         91.21         90.02        17.45 o                         
  -7   2   1         37.62         25.22        24.83 o                         
  -6   2   1        361.15        266.93        40.18 o                         
  -5   2   1       3929.49       3691.64        90.65 o                         
  -4   2   1       1028.51       1204.17        46.52 o                         
  -3   2   1       5182.07       5191.84        80.17 o                         
  -2   2   1      59230.42      58635.87       263.78 o                         
  -1   2   1         71.61        113.96        12.84 o                         
   0   2   1       1313.24       1498.45        19.77 o                         
   1   2   1        950.30        788.69        21.50 o                         
   2   2   1      26267.23      26537.28       155.89 o                         
   3   2   1       3601.54       3494.11        57.92 o                         
   4   2   1       3419.80       3517.84        48.32 o                         
   5   2   1         76.28         82.26        20.67 o                         
   6   2   1        120.85        206.46        29.30 o                         
   7   2   1        165.31        260.36        35.30 o                         
   8   2   1       1791.34       1770.88        39.58 o                         
   9   2   1       2993.57       2953.41        74.53 o                         
  10   2   1        494.34        488.28        56.58 o                         
  11   2   1        237.60        258.69        19.47 o                         
  12   2   1        352.68        387.18        24.32 o                         
 -12   3   1        375.39        437.69        27.25 o                         
 -11   3   1        743.40        860.66        46.16 o                         
 -10   3   1       2554.67       2697.91        75.03 o                         
  -9   3   1        639.63        689.84        31.89 o                         
  -8   3   1        498.51        531.03        44.38 o                         
  -7   3   1        109.83        106.50        31.76 o                         
  -6   3   1       4217.18       4131.74       109.71 o                         
  -5   3   1       1022.73       1024.21        50.94 o                         
  -4   3   1        887.79        874.00        40.93 o                         
  -3   3   1       4190.71       4126.56        73.61 o                         
  -2   3   1      27145.62      26573.92       168.57 o                         
  -1   3   1        803.50        787.43        32.51 o                         
   0   3   1         28.65         50.77         5.52 o                         
   1   3   1        550.89        558.58        16.27 o                         
   2   3   1      17165.61      17125.37       127.07 o                         
   3   3   1        276.62        325.61        14.00 o                         
   4   3   1        471.02        483.97        19.67 o                         
   5   3   1        129.40        154.83        15.38 o                         
   6   3   1        448.75        444.35        39.29 o                         
   7   3   1        161.97        197.45        33.88 o                         
   8   3   1        186.91        216.32        20.34 o                         
   9   3   1       3402.36       3294.94        60.67 o                         
  10   3   1        723.45        808.78        58.62 o                         
  11   3   1         92.25        105.64        25.86 o                         
  12   3   1         76.10         89.87        17.49 o                         
 -12   4   1        221.82        237.50        22.45 o                         
 -11   4   1       1243.73       1262.17        53.60 o                         
 -10   4   1       1930.91       2182.48        75.36 o                         
  -9   4   1        803.34        820.15        52.93 o                         
  -8   4   1        166.12        158.01        27.80 o                         
  -7   4   1       1958.31       2010.27        86.52 o                         
  -6   4   1         30.31         37.54        22.34 o                         
  -5   4   1        988.71       1185.60        54.89 o                         
  -4   4   1        113.07        148.18        22.85 o                         
  -3   4   1       3990.75       3804.56        73.36 o                         
  -2   4   1       3545.07       3313.81        84.72 o                         
  -1   4   1        161.89        206.20        22.08 o                         
   0   4   1         36.91        100.56        12.50 o                         
   1   4   1       4934.14       5006.99        59.25 o                         
   2   4   1       1490.84       1536.56        58.54 o                         
   3   4   1       4382.01       4396.36        46.59 o                         
   4   4   1       1818.02       1829.23        35.70 o                         
   5   4   1         93.92        102.88        13.66 o                         
   6   4   1       2029.12       2104.92        78.46 o                         
   7   4   1        839.30        919.76        84.14 o                         
   8   4   1        208.33        214.38        28.12 o                         
   9   4   1       3246.38       3538.98        97.51 o                         
  10   4   1        196.70        279.07        37.26 o                         
  11   4   1        353.27        396.45        35.29 o                         
  12   4   1         27.47          9.10        14.68 o                         
 -12   5   1         12.94         17.82        10.15 o                         
 -11   5   1        734.18        801.95        44.93 o                         
 -10   5   1        119.53        143.92        33.14 o                         
  -9   5   1        197.07        206.53        35.78 o                         
  -8   5   1        196.10        230.81        28.18 o                         
  -7   5   1        201.00        163.61        43.46 o                         
  -6   5   1         32.73         17.58        34.18 o                         
  -5   5   1         48.16         76.80        32.12 o                         
  -4   5   1        482.34        423.13        45.31 o                         
  -3   5   1        291.29        298.15        31.63 o                         
  -2   5   1        310.04        340.61        32.59 o                         
  -1   5   1        118.97        167.12        16.51 o                         
   0   5   1        205.61        243.05        12.09 o                         
   1   5   1      50361.08      48115.61       183.93 o                         
   2   5   1      20375.51      20198.90       230.27 o                         
   3   5   1       2195.39       2042.88        35.49 o                         
   4   5   1        589.37        610.23        32.84 o                         
   5   5   1       1934.80       2014.24        87.72 o                         
   6   5   1         96.72        161.79        45.82 o                         
   7   5   1        120.14        131.94        21.81 o                         
   8   5   1         25.33         49.62        22.59 o                         
   9   5   1       1680.49       1750.33        69.81 o                         
  10   5   1       1262.27       1219.17        59.18 o                         
  11   5   1         58.37         63.49        15.88 o                         
  12   5   1        218.27        205.43        20.46 o                         
 -12   6   1        165.54        157.85        13.12 o                         
 -11   6   1         45.06         50.89        25.67 o                         
 -10   6   1       1578.83       1657.55        67.05 o                         
  -9   6   1       1007.33       1129.28        60.92 o                         
  -8   6   1        262.05        300.23        31.57 o                         
  -7   6   1       1706.08       1598.03        55.75 o                         
  -6   6   1       4418.33       4822.13       175.65 o                         
  -5   6   1         91.78         94.97        35.94 o                         
  -4   6   1        261.78        447.63        47.85 o                         
  -3   6   1       1831.81       1774.09        78.84 o                         
  -2   6   1      14898.12      13559.45       196.91 o                         
  -1   6   1       8635.64       9005.48       145.02 o                         
   0   6   1       2993.37       3108.11        44.73 o                         
   1   6   1      22592.81      22949.48       120.60 o                         
   2   6   1      11000.35      10917.54       176.78 o                         
   3   6   1        313.51        343.08        16.05 o                         
   4   6   1        525.34        495.18        22.25 o                         
   5   6   1       9458.42       9147.94       162.05 o                         
   6   6   1       9845.42      10136.36       251.13 o                         
   7   6   1       7959.43       7641.34       114.56 o                         
   8   6   1       2769.67       2709.94       115.48 o                         
   9   6   1         10.69        -20.80        31.98 o                         
  10   6   1       1083.59       1087.98        55.31 o                         
  11   6   1        208.64        220.93        31.09 o                         
  12   6   1        393.51        397.58        24.74 o                         
 -12   7   1        178.28        165.87        24.54 o                         
 -11   7   1        172.26        180.44        29.07 o                         
 -10   7   1        263.79        285.99        38.21 o                         
  -9   7   1         50.84         63.03        31.00 o                         
  -8   7   1        366.47        389.40        57.15 o                         
  -7   7   1       4415.99       4198.16        97.06 o                         
  -6   7   1        531.48        613.75        71.25 o                         
  -5   7   1        116.79         62.99        33.52 o                         
  -4   7   1       4821.65       5251.65       154.61 o                         
  -3   7   1       6422.31       6621.55       157.92 o                         
  -2   7   1       3480.92       3384.91       103.97 o                         
  -1   7   1       1249.06       1238.02       101.81 o                         
   0   7   1      41426.13      40689.01       287.14 o                         
   1   7   1        206.40        228.04        12.78 o                         
   2   7   1        176.74        240.67        34.83 o                         
   3   7   1       2908.12       2738.51        83.52 o                         
   4   7   1       4069.97       3659.03        56.99 o                         
   5   7   1       2143.44       2293.35        79.98 o                         
   6   7   1        202.39        186.25        45.92 o                         
   7   7   1        488.08        468.38        33.10 o                         
   8   7   1       1868.55       1760.35       106.08 o                         
   9   7   1          2.89        -20.32        28.17 o                         
  10   7   1        118.04        140.62        33.10 o                         
  11   7   1         90.72         94.91        39.07 o                         
  12   7   1        219.28        266.30        20.72 o                         
 -12   8   1       1051.06       1009.11       123.21 o                         
 -11   8   1        381.58        378.64        32.41 o                         
 -10   8   1        451.39        491.10        42.40 o                         
  -9   8   1       2109.98       2175.69        77.19 o                         
  -8   8   1         78.75         87.10        29.44 o                         
  -7   8   1       5443.87       5393.60        98.71 o                         
  -6   8   1       2188.87       2192.36       124.76 o                         
  -5   8   1       1031.95        848.05        74.54 o                         
  -4   8   1       3113.05       3300.41       127.48 o                         
  -3   8   1       6191.61       5988.80       157.53 o                         
  -2   8   1       6312.16       6419.81       107.59 o                         
  -1   8   1         83.55        221.60        21.20 o                         
   0   8   1       4469.37       5020.41        84.60 o                         
   1   8   1      20094.49      20046.22       171.04 o                         
   2   8   1       3840.19       4252.69        84.21 o                         
   3   8   1       1958.92       1991.82        36.16 o                         
   4   8   1        362.04        493.80        46.74 o                         
   5   8   1        310.44        273.27        20.14 o                         
   6   8   1      12589.49      12378.70       290.22 o                         
   7   8   1       8237.78       8307.16       167.87 o                         
   8   8   1       3677.25       3530.27        95.77 o                         
   9   8   1        158.95        161.36        33.39 o                         
  10   8   1        266.91        332.06        37.02 o                         
  11   8   1       1467.77       1585.65        68.95 o                         
  12   8   1        941.85       1074.79        32.90 o                         
 -12   9   1        845.53        868.57        29.15 o                         
 -11   9   1       3141.88       3358.42       230.10 o                         
 -10   9   1        328.85        355.86        36.72 o                         
  -9   9   1        479.92        539.63        45.89 o                         
  -8   9   1        567.79        689.72        47.41 o                         
  -7   9   1       1234.88       1280.29        50.22 o                         
  -6   9   1       1995.11       1867.05       117.97 o                         
  -5   9   1        162.59        161.83        40.89 o                         
  -4   9   1          5.74         24.86        27.79 o                         
  -3   9   1        216.06        272.01        42.04 o                         
  -2   9   1       4805.40       4708.71        96.23 o                         
  -1   9   1      11279.75      11142.40       229.67 o                         
   0   9   1      22284.60      20554.92       140.06 o                         
   1   9   1       8518.78       8207.10       114.29 o                         
   2   9   1        259.94        291.69        27.69 o                         
   3   9   1       3343.63       3067.31        41.46 o                         
   4   9   1       8267.20       7911.61       269.62 o                         
   5   9   1       6542.73       6074.50       195.40 o                         
   6   9   1         51.56         53.21        39.66 o                         
   7   9   1       1133.79       1032.03        45.79 o                         
   8   9   1        538.48        470.42        42.14 o                         
   9   9   1         82.12         70.01        28.66 o                         
  10   9   1        288.88        367.29        37.62 o                         
  11   9   1         98.55        114.59        25.73 o                         
  12   9   1        125.42        130.95        14.06 o                         
 -12  10   1        426.33        430.01        20.04 o                         
 -11  10   1        313.03        351.84        31.85 o                         
 -10  10   1          5.76          0.35        24.60 o                         
  -9  10   1         25.18         77.28        29.73 o                         
  -8  10   1        908.67        940.24        53.87 o                         
  -7  10   1       2041.33       2049.20        63.16 o                         
  -6  10   1        446.68        415.65        67.92 o                         
  -5  10   1       1556.20       1504.94       103.17 o                         
  -4  10   1       1039.19        977.71        80.25 o                         
  -3  10   1        215.18        162.17        26.23 o                         
  -2  10   1       4592.71       4164.61        95.70 o                         
  -1  10   1       2098.99       2608.32        69.18 o                         
   0  10   1        848.26        967.87        41.31 o                         
   1  10   1      13054.59      13590.85       156.59 o                         
   2  10   1       1636.80       1556.26        57.93 o                         
   3  10   1         30.86         67.83        20.20 o                         
   4  10   1       1280.74       1265.51        59.20 o                         
   5  10   1        242.91        267.39        49.02 o                         
   6  10   1        458.45        521.94        51.04 o                         
   7  10   1        699.77        760.14        40.14 o                         
   8  10   1        450.48        436.77        42.35 o                         
   9  10   1        119.16        126.90        31.41 o                         
  10  10   1        403.47        459.64        28.17 o                         
  11  10   1       1982.76       2141.25        85.31 o                         
 -11  11   1       1829.12       2000.89        40.44 o                         
 -10  11   1       1548.84       1634.58        59.17 o                         
  -9  11   1          3.41         15.53        26.53 o                         
  -8  11   1         64.22         59.68        28.81 o                         
  -7  11   1       3531.35       3429.54        79.47 o                         
  -6  11   1         66.99        105.80        21.61 o                         
  -5  11   1        140.98        142.76        29.62 o                         
  -4  11   1       2747.76       2803.04        92.58 o                         
  -3  11   1        406.79        573.09        42.39 o                         
  -2  11   1       6817.28       6913.54       128.97 o                         
  -1  11   1       8217.44       7237.17       174.85 o                         
   0  11   1      19961.79      19101.17       193.89 o                         
   1  11   1      27918.09      27510.62       239.25 o                         
   2  11   1       8569.63       8766.69       141.48 o                         
   3  11   1      10702.79      10854.23       164.81 o                         
   4  11   1       9913.70       9593.98       170.85 o                         
   5  11   1       2643.19       2646.27        92.56 o                         
   6  11   1        737.50        642.37        30.93 o                         
   7  11   1        169.57        167.83        26.02 o                         
   8  11   1        172.20        173.21        32.34 o                         
   9  11   1         74.74         72.05        28.96 o                         
  10  11   1        651.76        675.98        33.57 o                         
  11  11   1        211.12        186.81        19.29 o                         
 -11  12   1         10.26         15.14        17.39 o                         
 -10  12   1          8.13         28.97        28.61 o                         
  -9  12   1        117.03        103.86        28.33 o                         
  -8  12   1        931.21        954.18        51.50 o                         
  -7  12   1        157.01        121.82        23.99 o                         
  -6  12   1        576.42        553.05        27.18 o                         
  -5  12   1       7554.04       7483.11       164.27 o                         
  -4  12   1       5047.19       4742.90       147.00 o                         
  -3  12   1       4120.48       4212.98       110.30 o                         
  -2  12   1        930.76        988.53        53.33 o                         
  -1  12   1       1391.10       1191.85        55.30 o                         
   0  12   1       1352.39       1418.10        55.62 o                         
   1  12   1        107.68         40.25        18.14 o                         
   2  12   1        939.34        981.28        51.45 o                         
   3  12   1        370.35        374.33        35.36 o                         
   4  12   1       4659.46       4411.81       129.98 o                         
   5  12   1       2033.31       1966.40        82.38 o                         
   6  12   1       1459.66       1328.32       125.28 o                         
   7  12   1       1484.16       1373.36        59.11 o                         
   8  12   1       2499.56       2448.58        76.98 o                         
   9  12   1        926.81        943.76        38.96 o                         
  10  12   1         11.79         31.98        16.13 o                         
  11  12   1        675.14        680.87        33.17 o                         
 -11  13   1        166.28        133.28        15.10 o                         
 -10  13   1        113.40        128.32        18.16 o                         
  -9  13   1          0.94         22.40        23.35 o                         
  -8  13   1        580.95        603.20        42.15 o                         
  -7  13   1        369.14        427.58        37.26 o                         
  -6  13   1         38.69         41.86        13.82 o                         
  -5  13   1         10.41         -9.39        16.05 o                         
  -4  13   1        479.18        632.38       127.33 o                         
  -3  13   1        212.73        249.57        34.38 o                         
  -2  13   1       3459.21       3458.40        99.85 o                         
  -1  13   1       1454.81       1231.09        91.27 o                         
   0  13   1      24761.35      23317.50       238.75 o                         
   1  13   1      20306.10      19441.83       313.74 o                         
   2  13   1      13497.50      13719.16       316.45 o                         
   3  13   1       4686.21       4880.51       119.54 o                         
   4  13   1       2731.05       2657.41        92.46 o                         
   5  13   1       4366.38       4258.06        76.28 o                         
   6  13   1        963.98       1039.25        32.62 o                         
   7  13   1          4.54         35.64        24.89 o                         
   8  13   1        398.87        351.37        35.95 o                         
   9  13   1          2.73         15.82        20.65 o                         
  10  13   1         39.04         45.95        15.59 o                         
  11  13   1         28.65         17.98        16.19 o                         
 -11  14   1         91.78         81.75        16.43 o                         
 -10  14   1         23.36          2.83        12.88 o                         
  -9  14   1       1197.17       1220.76        72.88 o                         
  -8  14   1       1337.13       1352.91        55.25 o                         
  -7  14   1        594.43        585.55        69.42 o                         
  -6  14   1       4639.47       4510.05       109.55 o                         
  -5  14   1       2306.96       2204.02        57.96 o                         
  -4  14   1       7506.69       7737.19       166.06 o                         
  -3  14   1       7520.40       7744.13       221.82 o                         
  -2  14   1        897.63       1065.49        60.21 o                         
  -1  14   1       1894.13       2010.66       108.23 o                         
   0  14   1       4907.55       4699.71       110.56 o                         
   1  14   1       2392.37       2523.64       113.89 o                         
   2  14   1        117.58        123.72        26.33 o                         
   3  14   1       4830.76       4773.61       121.61 o                         
   4  14   1       6774.94       6839.81        79.90 o                         
   5  14   1       1755.65       1755.77        61.77 o                         
   6  14   1        684.21        728.55        40.35 o                         
   7  14   1       2439.00       2446.97        57.73 o                         
   8  14   1       4701.30       5120.43        94.13 o                         
   9  14   1       1725.53       1934.95        47.27 o                         
  10  14   1        185.43        186.65        16.90 o                         
  11  14   1        129.29         89.01        14.65 o                         
 -11  15   1         16.99         21.78        12.07 o                         
 -10  15   1        413.82        433.78        63.12 o                         
  -9  15   1         59.14         57.33        16.71 o                         
  -8  15   1        275.52        222.05        31.87 o                         
  -7  15   1         16.32        -23.27        23.27 o                         
  -6  15   1         31.75          0.61        23.09 o                         
  -5  15   1        292.14        327.08        28.96 o                         
  -4  15   1        232.49        276.57        19.96 o                         
  -3  15   1         20.97        106.57        27.35 o                         
  -2  15   1        105.16        153.50        36.16 o                         
  -1  15   1       1205.42       1015.74        59.15 o                         
   0  15   1       8772.29       8732.97       157.48 o                         
   1  15   1       2885.13       2785.03        93.01 o                         
   2  15   1       7678.30       8008.27       307.30 o                         
   3  15   1       4128.68       4321.13       118.84 o                         
   4  15   1       2996.03       3091.93        49.49 o                         
   5  15   1       2377.74       2473.38        56.01 o                         
   6  15   1        313.33        357.50        37.20 o                         
   7  15   1       1414.39       1509.53        92.94 o                         
   8  15   1         95.86        128.34        21.71 o                         
   9  15   1         47.11         17.98        14.92 o                         
  10  15   1         44.75         41.59        11.72 o                         
 -10  16   1        181.20        204.02        24.92 o                         
  -9  16   1        848.93        815.35        38.30 o                         
  -8  16   1        347.69        385.22        45.54 o                         
  -7  16   1        180.07        154.37        23.56 o                         
  -6  16   1       3123.43       3273.79        70.46 o                         
  -5  16   1        367.34        304.35        22.40 o                         
  -4  16   1       1825.48       1889.68        38.04 o                         
  -3  16   1       5322.88       5598.65        61.08 o                         
  -2  16   1        239.24        255.21        23.22 o                         
  -1  16   1         38.12         26.80        22.61 o                         
   0  16   1       1187.89       1272.02        92.35 o                         
   1  16   1       1758.17       1788.81        77.57 o                         
   2  16   1        416.31        434.89        28.65 o                         
   3  16   1       8435.64       8547.18        80.95 o                         
   4  16   1       3530.24       3567.44        66.64 o                         
   5  16   1       2610.14       2752.00        60.16 o                         
   6  16   1         33.84         26.81        19.86 o                         
   7  16   1        345.21        363.34        27.07 o                         
   8  16   1        391.13        443.98        47.22 o                         
   9  16   1        440.35        361.13        31.83 o                         
  10  16   1        111.00         74.47        19.59 o                         
 -10  17   1         16.86          7.05        14.67 o                         
  -9  17   1        104.69        132.24        27.79 o                         
  -8  17   1         57.33         96.34        32.27 o                         
  -7  17   1        403.60        423.28        28.54 o                         
  -6  17   1        139.02        124.95        21.81 o                         
  -5  17   1       1423.12       1436.01        48.83 o                         
  -4  17   1       1457.30       1460.84        34.56 o                         
  -3  17   1        144.49        171.68        14.99 o                         
  -2  17   1         23.96         97.59        14.69 o                         
  -1  17   1         19.14         67.61        17.01 o                         
   0  17   1        135.19        104.45        14.28 o                         
   1  17   1          3.11          4.88        17.27 o                         
   2  17   1         58.15        101.78        13.62 o                         
   3  17   1       1377.16       1373.48        34.56 o                         
   4  17   1        552.21        589.54        30.53 o                         
   5  17   1         38.49         78.79        30.17 o                         
   6  17   1         75.61        132.74        23.03 o                         
   7  17   1         51.17         57.82        17.54 o                         
   8  17   1        103.75        130.25        35.28 o                         
   9  17   1        209.78        242.61        30.80 o                         
  10  17   1         24.44         25.56        14.61 o                         
 -10  18   1        579.71        520.17        26.68 o                         
  -9  18   1         35.93         28.87        22.46 o                         
  -8  18   1         16.98         37.97        25.62 o                         
  -7  18   1         11.99         -7.55        19.43 o                         
  -6  18   1       1246.47       1216.18        45.14 o                         
  -5  18   1         71.32         96.68        22.04 o                         
  -4  18   1         46.25        106.94        17.56 o                         
  -3  18   1        268.31        274.93        17.73 o                         
  -2  18   1        712.38        780.97        29.77 o                         
  -1  18   1         14.54         25.43        13.41 o                         
   0  18   1        535.95        615.77        26.37 o                         
   1  18   1         55.61         69.92        15.97 o                         
   2  18   1          1.29         38.52        12.90 o                         
   3  18   1       2645.47       2706.42        48.13 o                         
   4  18   1        390.95        393.92        30.69 o                         
   5  18   1       1060.14       1209.52        46.12 o                         
   6  18   1        530.28        549.17        33.20 o                         
   7  18   1        236.22        223.82        22.33 o                         
   8  18   1         42.23         48.87        27.63 o                         
   9  18   1         71.03         73.77        22.58 o                         
  -9  19   1        254.95        246.18        25.27 o                         
  -8  19   1        243.75        228.89        30.85 o                         
  -7  19   1        305.49        334.72        24.81 o                         
  -6  19   1        244.40        200.64        24.18 o                         
  -5  19   1        109.94        136.21        23.57 o                         
  -4  19   1       1240.81       1243.64        36.71 o                         
  -3  19   1        110.59        115.32        21.18 o                         
  -2  19   1       1273.83       1252.07        37.19 o                         
  -1  19   1        462.72        453.15        20.07 o                         
   0  19   1       1355.89       1473.15        39.29 o                         
   1  19   1         83.34        124.14        15.14 o                         
   2  19   1        215.45        185.10        16.35 o                         
   3  19   1        687.41        687.98        29.01 o                         
   4  19   1         30.46          9.19        20.05 o                         
   5  19   1         37.79         50.71        39.31 o                         
   6  19   1        342.42        356.09        28.92 o                         
   7  19   1         85.71         96.44        17.37 o                         
   8  19   1        116.92        165.30        28.74 o                         
   9  19   1        205.13        213.99        24.59 o                         
  -9  20   1         23.11          9.80        12.66 o                         
  -8  20   1         40.76         86.22        23.56 o                         
  -7  20   1         55.72         51.11        23.12 o                         
  -6  20   1        526.83        495.85        28.97 o                         
  -5  20   1         58.78         56.10        26.09 o                         
  -4  20   1        110.51        154.32        29.07 o                         
  -3  20   1        540.30        497.08        31.50 o                         
  -2  20   1        248.83        275.09        25.99 o                         
  -1  20   1       1805.78       1748.62        39.52 o                         
   0  20   1        303.99        301.28        19.55 o                         
   1  20   1        228.57        243.31        18.06 o                         
   2  20   1         58.56         72.73        34.88 o                         
   3  20   1         99.53        109.68        17.23 o                         
   4  20   1         49.16         42.12        25.53 o                         
   5  20   1        417.12        464.90        30.99 o                         
   6  20   1        488.23        417.12        29.31 o                         
   7  20   1        109.04        108.75        25.52 o                         
   8  20   1         91.43         77.88        22.53 o                         
   9  20   1        122.64         78.52        15.02 o                         
  -8  21   1       1458.05       1322.38        46.96 o                         
  -7  21   1       1481.69       1439.58        36.80 o                         
  -6  21   1        452.86        481.85        28.71 o                         
  -5  21   1        716.79        616.73        32.26 o                         
  -4  21   1         70.74        139.34        23.21 o                         
  -3  21   1       2603.79       2553.12        60.77 o                         
  -2  21   1       2212.82       2065.96        54.88 o                         
  -1  21   1         38.65         25.71        14.81 o                         
   0  21   1         51.19         46.89        12.46 o                         
   1  21   1          0.26         -0.59        13.31 o                         
   2  21   1       1303.76       1277.53        43.25 o                         
   3  21   1        788.09        811.42        73.00 o                         
   4  21   1        177.14        210.79        23.84 o                         
   5  21   1        107.08        174.54        23.75 o                         
   6  21   1        356.92        360.06        24.90 o                         
   7  21   1        642.64        636.96        36.83 o                         
   8  21   1        182.84        154.05        21.47 o                         
  -7  22   1         63.43         38.21        16.52 o                         
  -6  22   1        338.28        314.55        22.29 o                         
  -5  22   1          0.27         25.90        38.28 o                         
  -4  22   1         21.51         31.24        28.23 o                         
  -3  22   1        881.80        872.56        37.87 o                         
  -2  22   1        189.08        194.58        23.08 o                         
  -1  22   1        639.76        623.95        26.01 o                         
   0  22   1        296.51        334.11        17.39 o                         
   1  22   1        686.39        557.54        30.66 o                         
   2  22   1        228.04        242.73        22.96 o                         
   3  22   1          2.52         55.75        32.99 o                         
   4  22   1         11.54         22.81        25.07 o                         
   5  22   1         53.42         48.07        22.60 o                         
   6  22   1         25.81         42.22        14.80 o                         
   7  22   1        878.97        794.90        24.07 o                         
  -7  23   1       2381.08       2104.86        43.58 o                         
  -6  23   1        145.81        105.87        11.69 o                         
  -5  23   1         33.33         42.00        22.18 o                         
  -4  23   1         62.53         94.38        27.88 o                         
  -3  23   1       3648.35       3443.92        94.14 o                         
  -2  23   1        568.81        536.37        30.05 o                         
  -1  23   1         10.37         20.26        13.38 o                         
   0  23   1        400.94        409.24        21.73 o                         
   1  23   1        907.37        959.76        28.76 o                         
   2  23   1       4254.65       4370.66        71.55 o                         
   3  23   1       1353.39       1363.38        63.49 o                         
   4  23   1        148.01        141.85        17.38 o                         
   5  23   1         82.48         59.72        13.59 o                         
   6  23   1        248.26        190.58        13.81 o                         
   7  23   1        857.35        670.05        24.32 o                         
  -6  24   1          2.40         19.82        13.94 o                         
  -5  24   1         90.98         80.19        21.81 o                         
  -4  24   1        232.81        216.57        29.41 o                         
  -3  24   1        202.63        160.86        30.56 o                         
  -2  24   1         13.56         17.45        16.86 o                         
  -1  24   1        114.35        101.87        14.31 o                         
   0  24   1         41.52         18.70        13.88 o                         
   1  24   1        150.53        130.68        16.44 o                         
   2  24   1        104.44        153.78        21.05 o                         
   3  24   1        545.26        515.96        40.85 o                         
   4  24   1        249.12        237.32        29.54 o                         
   5  24   1        322.25        347.77        29.13 o                         
   6  24   1        300.99        278.92        21.48 o                         
  -6  25   1          9.18         17.31        10.33 o                         
  -5  25   1        344.28        365.85        26.09 o                         
  -4  25   1         28.65         19.56        19.56 o                         
  -3  25   1        787.47        890.21        44.63 o                         
  -2  25   1        301.04        358.73        33.75 o                         
  -1  25   1        566.58        518.63        19.87 o                         
   0  25   1        550.29        597.26        31.88 o                         
   1  25   1       1668.46       1609.44        39.74 o                         
   2  25   1       1807.07       1787.97        75.73 o                         
   3  25   1       1783.49       1798.98        44.16 o                         
   4  25   1        598.74        617.43        35.60 o                         
   5  25   1         39.00         46.24        15.97 o                         
  -5  26   1        138.13        133.04        15.55 o                         
  -4  26   1        105.94        142.71        20.05 o                         
  -3  26   1         17.80         19.89        18.69 o                         
  -2  26   1        207.27        187.43        25.38 o                         
  -1  26   1         47.26         49.53        19.08 o                         
   0  26   1         37.12         46.60        12.10 o                         
   1  26   1         45.28        106.92        23.19 o                         
   2  26   1        156.40        161.22        24.74 o                         
   3  26   1         51.75         58.92        19.21 o                         
   4  26   1        167.30        159.67        19.71 o                         
   5  26   1        206.95        203.09        17.01 o                         
  -4  27   1        408.98        380.77        21.82 o                         
  -3  27   1         73.79         67.89        16.18 o                         
  -2  27   1         30.65         28.31        15.37 o                         
  -1  27   1        406.03        395.52        24.89 o                         
   0  27   1        295.64        259.56        18.93 o                         
   1  27   1        308.78        307.34        23.81 o                         
   2  27   1       1845.47       1939.28        51.31 o                         
   3  27   1        657.87        643.66        29.78 o                         
   4  27   1         69.82         69.61        13.05 o                         
  -2  28   1        252.49        236.17        16.39 o                         
   2  28   1        131.93        162.54        15.44 o                         
 -12   0   2       3342.77       3589.32        62.35 o                         
 -11   0   2       1815.72       1973.98        61.26 o                         
 -10   0   2       2344.44       2352.39        74.97 o                         
  -9   0   2         37.86         79.64        26.16 o                         
  -8   0   2        184.47        174.43        26.24 o                         
  -7   0   2        101.58         75.13        41.91 o                         
  -6   0   2       5754.34       5696.93       179.96 o                         
  -5   0   2       1684.58       1680.64        88.69 o                         
  -4   0   2       1352.22       1530.26        73.19 o                         
  -3   0   2        502.24        663.32        42.65 o                         
  -2   0   2       5940.78       6074.05        98.80 o                         
  -1   0   2      18889.92      17458.76       133.70 o                         
   0   0   2      80034.94      76254.58       651.24 o                         
   1   0   2      38925.10      39177.49       166.75 o                         
   2   0   2        494.74        527.81        28.55 o                         
   3   0   2     132979.38     127577.82       570.24 o                         
   4   0   2      81526.77      80765.53       533.17 o                         
   5   0   2      53053.26      54048.65       496.52 o                         
   6   0   2        959.19       1114.93        78.40 o                         
   7   0   2        136.19         83.79        35.24 o                         
   8   0   2       2521.80       2385.93       145.68 o                         
   9   0   2       1451.92       1530.70        61.46 o                         
  10   0   2        118.49         85.36        26.51 o                         
  11   0   2          8.82        -20.75        20.75 o                         
  12   0   2       1468.44       1495.05        36.64 o                         
 -12   1   2        144.96        141.06        12.40 o                         
 -11   1   2        383.08        531.32        30.94 o                         
 -10   1   2         32.47         47.36        31.16 o                         
  -9   1   2        393.54        423.97        27.46 o                         
  -8   1   2       1231.42       1266.83        35.57 o                         
  -7   1   2        122.00        132.41        30.71 o                         
  -6   1   2        349.52        345.37        36.35 o                         
  -5   1   2       4762.19       4947.53       105.40 o                         
  -4   1   2         34.47         46.01        16.71 o                         
  -3   1   2          1.18         45.56        13.62 o                         
  -2   1   2       5347.77       5266.51        65.74 o                         
  -1   1   2       4157.06       3980.20        42.71 o                         
   0   1   2       2154.94       1603.54        21.30 o                         
   1   1   2       5047.62       4476.27        32.93 o                         
   2   1   2       1207.53        914.71        17.48 o                         
   3   1   2         86.71        118.85         7.89 o                         
   4   1   2         17.04         79.98         9.02 o                         
   5   1   2       1978.21       1790.49        44.15 o                         
   6   1   2        120.30        117.00        25.41 o                         
   7   1   2         87.81        103.38        26.75 o                         
   8   1   2         71.55         99.54        15.70 o                         
   9   1   2        386.04        405.44        26.45 o                         
  10   1   2         14.21         38.64        17.84 o                         
  11   1   2         89.46        103.86        25.97 o                         
  12   1   2        196.49        200.27        17.89 o                         
 -12   2   2       1168.05       1297.95        41.00 o                         
 -11   2   2       2303.53       2530.11       129.91 o                         
 -10   2   2       1410.53       1463.17        42.23 o                         
  -9   2   2        354.06        272.63        24.38 o                         
  -8   2   2          3.77         33.74        14.36 o                         
  -7   2   2         62.17         74.10        29.84 o                         
  -6   2   2         14.51         40.83        23.53 o                         
  -5   2   2        637.75        885.92        47.48 o                         
  -4   2   2         46.02         78.30        18.47 o                         
  -3   2   2       4376.35       4164.87        95.34 o                         
  -2   2   2       6158.23       5766.19       135.37 o                         
  -1   2   2       8973.65       8995.31       100.04 o                         
   0   2   2      22112.00      21896.69        94.71 o                         
   1   2   2      17500.47      16059.81       136.61 o                         
   2   2   2      32633.00      30378.22       272.17 o                         
   3   2   2        977.24        970.56        22.38 o                         
   4   2   2      20339.48      19859.57       151.56 o                         
   5   2   2      23494.79      22774.96       284.53 o                         
   6   2   2       2879.20       3018.80        89.17 o                         
   7   2   2       1488.70       1355.11        68.50 o                         
   8   2   2        487.83        429.13        22.31 o                         
   9   2   2       1164.82       1128.51        45.49 o                         
  10   2   2          0.30         19.66        16.84 o                         
  11   2   2       1054.99       1079.38        30.84 o                         
  12   2   2        859.77        927.75        32.22 o                         
 -12   3   2        226.25        314.10        25.04 o                         
 -11   3   2       1515.44       1569.15        58.76 o                         
 -10   3   2       2617.52       2822.79        55.72 o                         
  -9   3   2         27.88         20.83        16.95 o                         
  -8   3   2       1150.50       1069.41        33.02 o                         
  -7   3   2        751.97        834.67        59.65 o                         
  -6   3   2         36.31         37.81        23.32 o                         
  -5   3   2        242.62        335.99        32.46 o                         
  -4   3   2       2384.33       2469.04        67.24 o                         
  -3   3   2       3663.80       3680.98        70.65 o                         
  -2   3   2      12269.07      11922.85       109.51 o                         
  -1   3   2       3219.35       3417.93        66.37 o                         
   0   3   2       1537.23       1595.27        18.96 o                         
   1   3   2        143.24        322.15        17.11 o                         
   2   3   2       6868.99       6251.73        46.43 o                         
   3   3   2       2092.46       1950.91        24.88 o                         
   4   3   2       1163.69        889.93        25.72 o                         
   5   3   2       9005.50       9361.72        92.16 o                         
   6   3   2       7191.41       7223.11       139.21 o                         
   7   3   2       4415.56       4157.25       117.13 o                         
   8   3   2        130.30        124.57        18.89 o                         
   9   3   2         18.49         48.19        17.83 o                         
  10   3   2         31.88         41.09        17.03 o                         
  11   3   2        319.88        400.10        33.51 o                         
  12   3   2        377.02        335.83        22.72 o                         
 -12   4   2         61.48         56.48        17.20 o                         
 -11   4   2       1420.21       1554.62        58.33 o                         
 -10   4   2       1253.44       1324.76        62.14 o                         
  -9   4   2        392.18        449.46        43.92 o                         
  -8   4   2         74.99         40.56        22.27 o                         
  -7   4   2       1670.65       1719.66        82.00 o                         
  -6   4   2        195.56        126.29        26.92 o                         
  -5   4   2        138.77         87.72        23.34 o                         
  -4   4   2       4435.51       4130.08        88.32 o                         
  -3   4   2       3597.32       3405.51        70.42 o                         
  -2   4   2       2656.48       2587.81        74.75 o                         
  -1   4   2      16545.96      15316.79       163.38 o                         
   0   4   2      11874.62      11250.39        57.90 o                         
   1   4   2      13912.65      14483.79       115.02 o                         
   2   4   2      19608.69      18654.32       151.73 o                         
   3   4   2       1819.82       1834.20        34.94 o                         
   4   4   2       1517.10       1325.19        31.05 o                         
   5   4   2      11571.76      11417.06       103.11 o                         
   6   4   2        476.36        499.43        41.25 o                         
   7   4   2        409.18        473.84        32.51 o                         
   8   4   2       2164.01       2174.62        65.47 o                         
   9   4   2       1366.83       1456.42        64.86 o                         
  10   4   2        181.78        251.00        36.51 o                         
  11   4   2        800.91        862.45        43.52 o                         
  12   4   2        469.07        490.87        25.70 o                         
 -12   5   2         46.87         38.61        11.08 o                         
 -11   5   2        303.70        382.49        35.31 o                         
 -10   5   2        588.66        639.71        47.54 o                         
  -9   5   2        130.60        128.45        31.65 o                         
  -8   5   2         35.23        -14.30        49.78 o                         
  -7   5   2        716.68        752.62        81.01 o                         
  -6   5   2       1708.37       1613.55       102.20 o                         
  -5   5   2        839.37        836.08        69.48 o                         
  -4   5   2      12888.89      12961.79       229.69 o                         
  -3   5   2        774.81        605.91        45.75 o                         
  -2   5   2      25627.30      24222.41       253.10 o                         
  -1   5   2       6773.27       6753.72        84.37 o                         
   0   5   2      90737.33      90220.54       359.23 o                         
   1   5   2       1704.03       1642.68        30.46 o                         
   2   5   2        400.02        293.17        21.23 o                         
   3   5   2       7275.93       7385.86        71.83 o                         
   4   5   2        252.96        211.86        16.65 o                         
   5   5   2       1297.94       1277.96        39.42 o                         
   6   5   2       5024.45       5329.00       178.32 o                         
   7   5   2       9659.20       9738.61       191.69 o                         
   8   5   2       2801.24       2632.65       148.01 o                         
   9   5   2         42.34         46.25        30.32 o                         
  10   5   2         46.76         41.05        28.33 o                         
  11   5   2         86.68        107.02        25.51 o                         
  12   5   2         66.61        113.13        17.32 o                         
 -12   6   2         12.88          0.30        26.13 o                         
 -11   6   2       1366.92       1389.35        54.84 o                         
 -10   6   2        450.35        530.66        44.71 o                         
  -9   6   2        259.00        308.47        40.65 o                         
  -8   6   2         55.12         83.38        23.94 o                         
  -7   6   2        434.89        477.59        34.13 o                         
  -6   6   2        268.58        321.87        50.39 o                         
  -5   6   2        800.49        929.14        74.75 o                         
  -4   6   2        178.46        183.77        37.84 o                         
  -3   6   2       3596.91       3490.38       109.23 o                         
  -2   6   2       9840.65       9721.55       164.97 o                         
  -1   6   2       6107.28       5984.68        85.66 o                         
   0   6   2       2417.58       2720.54        70.83 o                         
   1   6   2      10094.94       9751.54       123.66 o                         
   2   6   2       1957.65       1940.73        50.28 o                         
   3   6   2       6069.60       5823.36        97.16 o                         
   4   6   2        870.96        835.75        28.50 o                         
   5   6   2       8415.00       8502.98       134.33 o                         
   6   6   2        936.49        917.15        80.42 o                         
   7   6   2        380.11        409.79        31.10 o                         
   8   6   2       1264.95       1253.07        51.93 o                         
   9   6   2        219.15        141.97        34.68 o                         
  10   6   2        134.35        161.73        33.24 o                         
  11   6   2        115.76        160.55        17.47 o                         
  12   6   2         40.16         69.73        15.51 o                         
 -12   7   2        195.88        183.54        13.89 o                         
 -11   7   2        253.42        258.18        31.19 o                         
 -10   7   2        200.05        246.67        36.90 o                         
  -9   7   2         35.39         28.75        28.88 o                         
  -8   7   2         22.17         48.92        39.73 o                         
  -7   7   2        782.15        708.01        39.84 o                         
  -6   7   2        868.63        937.11        82.99 o                         
  -5   7   2       2058.44       1985.48       107.18 o                         
  -4   7   2      18044.66      18264.54       292.44 o                         
  -3   7   2      15845.31      15673.79       245.93 o                         
  -2   7   2      12416.99      11643.17       193.85 o                         
  -1   7   2        936.54        895.37        36.99 o                         
   0   7   2       2264.48       2126.90        38.24 o                         
   1   7   2       2255.98       2008.10        37.19 o                         
   2   7   2         46.52         85.22        16.36 o                         
   3   7   2       4015.53       4040.29        78.08 o                         
   4   7   2       2446.46       2580.95        48.83 o                         
   5   7   2        421.94        485.31        30.61 o                         
   6   7   2        115.50         96.70        38.27 o                         
   7   7   2       3745.57       3498.52        79.02 o                         
   8   7   2       2697.09       2682.48       115.01 o                         
   9   7   2        187.93        185.63        34.65 o                         
  10   7   2        188.49        255.22        36.09 o                         
  11   7   2        281.14        260.53        29.02 o                         
  12   7   2        345.90        407.92        22.46 o                         
 -12   8   2         31.31         40.47         9.74 o                         
 -11   8   2        713.13        782.55        41.20 o                         
 -10   8   2        366.68        387.46        40.25 o                         
  -9   8   2         47.58         83.48        32.83 o                         
  -8   8   2        143.28        170.09        33.66 o                         
  -7   8   2       1092.60        966.75        45.44 o                         
  -6   8   2       7823.48       7480.14       227.97 o                         
  -5   8   2      11484.00      11951.26       265.22 o                         
  -4   8   2       1195.95       1255.97        81.32 o                         
  -3   8   2        560.64        546.77        51.47 o                         
  -2   8   2        950.71        974.56        44.20 o                         
  -1   8   2       7044.47       7240.86       108.52 o                         
   0   8   2       1152.98       1281.01        31.57 o                         
   1   8   2       2341.75       2216.27        40.74 o                         
   2   8   2       1839.70       1955.42        56.41 o                         
   3   8   2         96.30        130.68        12.96 o                         
   4   8   2       1420.63       1197.95        49.63 o                         
   5   8   2        667.94        600.87        28.17 o                         
   6   8   2        157.07        198.93        47.81 o                         
   7   8   2        115.16        129.05        24.42 o                         
   8   8   2        302.82        341.05        38.42 o                         
   9   8   2        925.89       1084.17        57.55 o                         
  10   8   2       1187.14       1148.72        40.75 o                         
  11   8   2        843.29        866.43        71.05 o                         
  12   8   2        137.74        185.01        16.52 o                         
 -12   9   2        406.45        396.40        23.95 o                         
 -11   9   2       1136.63       1243.19        48.13 o                         
 -10   9   2        113.34        169.86        32.79 o                         
  -9   9   2        802.48        734.61        49.12 o                         
  -8   9   2          5.19         11.47        27.54 o                         
  -7   9   2        465.62        463.68        39.63 o                         
  -6   9   2       1668.15       1541.14       108.05 o                         
  -5   9   2        519.39        496.57        62.02 o                         
  -4   9   2       7685.90       8209.64       208.91 o                         
  -3   9   2       1475.37       1283.52        56.29 o                         
  -2   9   2         70.41         86.93        20.07 o                         
  -1   9   2       5937.68       6356.78       107.78 o                         
   0   9   2       4332.57       4345.09        59.62 o                         
   1   9   2       7040.27       6623.57        89.39 o                         
   2   9   2       1082.14       1241.83        47.77 o                         
   3   9   2         42.54         50.41         9.22 o                         
   4   9   2         23.44         73.33        12.34 o                         
   5   9   2        436.22        406.70        27.28 o                         
   6   9   2       2359.12       2470.50       133.70 o                         
   7   9   2         37.55         46.55        33.54 o                         
   8   9   2       4204.40       4165.86       102.47 o                         
   9   9   2          8.66        -16.40        30.37 o                         
  10   9   2        567.89        627.80        31.87 o                         
  11   9   2         28.46         44.47        13.72 o                         
  12   9   2          4.13         -8.02        10.22 o                         
 -12  10   2        226.66        266.21        17.34 o                         
 -11  10   2        862.07        894.71        40.19 o                         
 -10  10   2        695.74        761.97        45.75 o                         
  -9  10   2       1444.82       1620.02        66.28 o                         
  -8  10   2       2507.74       2428.58        80.39 o                         
  -7  10   2      14888.97      15235.67       170.43 o                         
  -6  10   2      11644.78      11887.07       298.14 o                         
  -5  10   2      11018.47      11384.73       275.33 o                         
  -4  10   2       7043.22       7281.79       204.86 o                         
  -3  10   2       2060.89       1937.52        71.10 o                         
  -2  10   2       4659.88       4932.79       105.28 o                         
  -1  10   2         34.94        119.38        22.96 o                         
   0  10   2        964.72        928.24        28.89 o                         
   1  10   2       2903.47       2674.50        68.01 o                         
   2  10   2       5081.11       4651.40        95.40 o                         
   3  10   2      18679.16      18854.67       195.93 o                         
   4  10   2       1251.38       1322.41        59.11 o                         
   5  10   2        254.67        207.60        45.72 o                         
   6  10   2       2292.11       2213.24        60.46 o                         
   7  10   2       2620.32       2468.89        67.08 o                         
   8  10   2        415.04        537.46        42.86 o                         
   9  10   2        952.93        936.52        51.64 o                         
  10  10   2       1332.83       1527.51        43.65 o                         
  11  10   2       1506.82       1661.22       101.13 o                         
 -11  11   2        679.88        769.78        27.08 o                         
 -10  11   2         50.79         53.50        24.09 o                         
  -9  11   2        132.88         95.45        27.81 o                         
  -8  11   2         12.01         -9.17        27.17 o                         
  -7  11   2        384.57        326.99        44.63 o                         
  -6  11   2       1169.62       1328.86        36.12 o                         
  -5  11   2        553.82        631.00        51.14 o                         
  -4  11   2        152.75        135.34        28.28 o                         
  -3  11   2         57.88         65.87        23.32 o                         
  -2  11   2       8523.70       9856.08       156.23 o                         
  -1  11   2       1163.28       1497.85        43.34 o                         
   0  11   2         74.37         69.04        17.66 o                         
   1  11   2        175.56        175.72        22.18 o                         
   2  11   2        269.00        387.50        32.33 o                         
   3  11   2        840.96        812.55        46.07 o                         
   4  11   2         44.49         36.15        20.44 o                         
   5  11   2        870.87        839.86        52.49 o                         
   6  11   2        133.79        110.50        24.84 o                         
   7  11   2         47.87        121.21        49.92 o                         
   8  11   2        347.90        312.69        38.24 o                         
   9  11   2        294.46        327.16        27.57 o                         
  10  11   2        253.11        277.63        22.97 o                         
  11  11   2         42.08         31.60        10.97 o                         
 -11  12   2       1481.73       1573.28        59.91 o                         
 -10  12   2       1746.28       1781.19        57.70 o                         
  -9  12   2       2218.07       2391.42        73.45 o                         
  -8  12   2        983.42       1120.21        54.57 o                         
  -7  12   2       3614.76       3448.62       140.98 o                         
  -6  12   2       2243.84       2144.83        43.23 o                         
  -5  12   2       1336.75       1429.50       128.74 o                         
  -4  12   2        854.51        756.86        92.42 o                         
  -3  12   2       3337.31       3271.68        99.08 o                         
  -2  12   2       3671.08       3565.97        97.90 o                         
  -1  12   2         50.51         64.28        22.09 o                         
   0  12   2       3214.53       3196.87        82.38 o                         
   1  12   2      10499.98      10624.69       150.76 o                         
   2  12   2       1630.66       1530.97        61.36 o                         
   3  12   2        201.76        221.30        28.58 o                         
   4  12   2         39.91         25.38        19.14 o                         
   5  12   2        314.13        366.32        62.13 o                         
   6  12   2       2086.10       2105.73        58.56 o                         
   7  12   2        256.21        273.15        33.29 o                         
   8  12   2        289.51        271.60        34.48 o                         
   9  12   2        951.29       1026.86        39.46 o                         
  10  12   2         98.89         95.44        17.63 o                         
  11  12   2         91.50        111.94        13.11 o                         
 -11  13   2          9.16         23.94        13.75 o                         
 -10  13   2         70.95         89.86        40.28 o                         
  -9  13   2        862.70        886.31        46.39 o                         
  -8  13   2        393.35        409.39        37.66 o                         
  -7  13   2        516.34        538.96        27.51 o                         
  -6  13   2       2194.69       2221.49        44.18 o                         
  -5  13   2         59.41         42.39        18.40 o                         
  -4  13   2        477.39        448.20        43.17 o                         
  -3  13   2       3450.53       3328.96       103.85 o                         
  -2  13   2       6982.39       6804.88       220.12 o                         
  -1  13   2       2636.66       2615.11        85.38 o                         
   0  13   2        280.07        404.26        32.99 o                         
   1  13   2        129.67        188.40        27.12 o                         
   2  13   2       3164.26       2944.09       127.80 o                         
   3  13   2        207.40        167.85        26.26 o                         
   4  13   2       1522.01       1668.09       113.89 o                         
   5  13   2         22.63         61.98        44.90 o                         
   6  13   2         49.92         66.60        19.21 o                         
   7  13   2        243.80        307.57        27.50 o                         
   8  13   2        166.25        190.51        24.10 o                         
   9  13   2         21.09         -4.51        35.30 o                         
  10  13   2          2.16          3.85        17.47 o                         
  11  13   2         41.55         43.98         8.66 o                         
 -11  14   2       1048.09        981.16        37.82 o                         
 -10  14   2       3383.58       3579.54       132.79 o                         
  -9  14   2       1500.51       1550.72        54.07 o                         
  -8  14   2       1066.54       1079.46        50.30 o                         
  -7  14   2        351.41        329.39        23.20 o                         
  -6  14   2        962.94        942.80        40.64 o                         
  -5  14   2        270.73        228.18        31.72 o                         
  -4  14   2        122.40        111.68        15.46 o                         
  -3  14   2        917.72        857.03        57.49 o                         
  -2  14   2         35.30        133.90        29.73 o                         
  -1  14   2       1097.25       1216.41        62.84 o                         
   0  14   2        254.08        317.13        32.69 o                         
   1  14   2        323.59        312.08        28.72 o                         
   2  14   2       2062.35       2214.45        88.72 o                         
   3  14   2         36.23         21.53        38.62 o                         
   4  14   2          6.98         40.32        15.46 o                         
   5  14   2        116.66        130.18        18.25 o                         
   6  14   2        520.93        474.17        32.74 o                         
   7  14   2       1390.31       1463.58        82.54 o                         
   8  14   2         67.57         80.75        20.51 o                         
   9  14   2         79.79         74.34        19.80 o                         
  10  14   2        716.92        664.67        24.56 o                         
 -11  15   2        387.17        338.27        21.63 o                         
 -10  15   2       1603.31       1734.79        61.11 o                         
  -9  15   2        458.44        436.93        25.64 o                         
  -8  15   2         15.40         17.01        20.38 o                         
  -7  15   2       1064.77       1073.00        53.24 o                         
  -6  15   2        465.34        603.14        45.11 o                         
  -5  15   2        167.51        208.71        24.41 o                         
  -4  15   2         65.97         62.27        18.48 o                         
  -3  15   2       2576.20       2529.57        95.68 o                         
  -2  15   2       4370.32       4609.68       160.54 o                         
  -1  15   2       5559.03       5522.02       134.73 o                         
   0  15   2       1355.03       1166.74        88.69 o                         
   1  15   2         21.91         45.00        21.17 o                         
   2  15   2        704.95        671.04        63.76 o                         
   3  15   2       4693.41       4816.35        94.93 o                         
   4  15   2         22.71         55.19        17.87 o                         
   5  15   2        195.26        205.30        22.77 o                         
   6  15   2        814.49        813.39        37.97 o                         
   7  15   2        128.92        181.45        21.84 o                         
   8  15   2         55.62         44.15        17.63 o                         
   9  15   2        499.58        476.18        27.97 o                         
  10  15   2         27.12         38.11        15.88 o                         
 -10  16   2        497.77        535.99        34.29 o                         
  -9  16   2        751.19        710.10        29.82 o                         
  -8  16   2        241.52        257.51        40.95 o                         
  -7  16   2        226.18        251.01        25.53 o                         
  -6  16   2       1852.57       1866.43        72.04 o                         
  -5  16   2       1938.13       1808.47       101.02 o                         
  -4  16   2        603.01        686.02        26.40 o                         
  -3  16   2         49.17         79.33        18.06 o                         
  -2  16   2        202.08        273.32        18.98 o                         
  -1  16   2        239.65        324.47        39.41 o                         
   0  16   2         59.37         72.07        26.47 o                         
   1  16   2         67.74         69.74        24.34 o                         
   2  16   2       1488.14       1458.43        66.94 o                         
   3  16   2        876.44        932.87        27.95 o                         
   4  16   2        129.28        177.22        24.24 o                         
   5  16   2        101.82        170.45        26.25 o                         
   6  16   2        105.00        147.69        22.54 o                         
   7  16   2        229.32        194.61        38.93 o                         
   8  16   2         89.73        101.69        35.01 o                         
   9  16   2        923.98        862.19        34.72 o                         
  10  16   2        325.51        330.32        26.73 o                         
 -10  17   2       1474.22       1420.35        47.00 o                         
  -9  17   2        995.48       1044.54        51.40 o                         
  -8  17   2         84.19        129.62        32.61 o                         
  -7  17   2        652.65        732.41        35.04 o                         
  -6  17   2        526.36        436.13        30.69 o                         
  -5  17   2        934.66        864.66        58.72 o                         
  -4  17   2       1221.56       1186.58        40.01 o                         
  -3  17   2       2118.69       2061.35        45.62 o                         
  -2  17   2       5108.56       5005.13        56.42 o                         
  -1  17   2         73.69         69.18        14.75 o                         
   0  17   2         63.78        121.29        15.94 o                         
   1  17   2        195.40        185.28        56.47 o                         
   2  17   2        349.08        361.82        19.47 o                         
   3  17   2        440.13        470.33        22.16 o                         
   4  17   2       1251.34       1286.74        43.08 o                         
   5  17   2         74.99        124.55        23.26 o                         
   6  17   2       1153.65       1145.56        43.72 o                         
   7  17   2        731.54        689.06        57.60 o                         
   8  17   2         10.40          8.88        29.09 o                         
   9  17   2        290.57        328.12        33.44 o                         
  10  17   2         22.55         10.50        12.88 o                         
 -10  18   2         71.20         54.19        13.70 o                         
  -9  18   2        361.64        380.57        32.73 o                         
  -8  18   2        160.87        113.02        15.83 o                         
  -7  18   2        158.28        149.53        21.12 o                         
  -6  18   2        556.29        523.37        31.54 o                         
  -5  18   2        119.43        159.62        44.66 o                         
  -4  18   2        752.34        668.43        28.07 o                         
  -3  18   2       3728.82       3764.42        64.63 o                         
  -2  18   2        496.87        459.65        20.19 o                         
  -1  18   2         42.06         78.94        20.33 o                         
   0  18   2        747.42        650.31        28.70 o                         
   1  18   2       1023.13       1088.47        37.27 o                         
   2  18   2       4226.12       4388.55        59.05 o                         
   3  18   2       9966.03       9557.59        98.10 o                         
   4  18   2        981.79        981.32        42.02 o                         
   5  18   2         76.84        113.58        23.21 o                         
   6  18   2         20.51         54.57        20.35 o                         
   7  18   2         23.96         41.67        16.76 o                         
   8  18   2         84.14         79.18        29.72 o                         
   9  18   2        133.55        129.09        23.78 o                         
  -9  19   2         31.05         34.03        16.94 o                         
  -8  19   2        129.74        141.47        15.41 o                         
  -7  19   2        202.75        178.97        21.06 o                         
  -6  19   2         63.60         50.52        19.73 o                         
  -5  19   2        848.64        874.12        39.19 o                         
  -4  19   2        858.58        804.04        30.52 o                         
  -3  19   2       1253.60       1321.62        45.16 o                         
  -2  19   2        235.09        281.05        17.35 o                         
  -1  19   2          9.78         26.31        14.73 o                         
   0  19   2         93.76        157.31        18.25 o                         
   1  19   2         57.29         87.09        17.19 o                         
   2  19   2        815.58        742.88        96.78 o                         
   3  19   2        111.02        162.23        18.70 o                         
   4  19   2         16.36         36.48        21.34 o                         
   5  19   2         85.74         92.40        31.54 o                         
   6  19   2       1797.54       1743.68        50.37 o                         
   7  19   2        698.78        765.08        30.97 o                         
   8  19   2        116.71        133.23        29.29 o                         
   9  19   2        115.44        103.75        19.14 o                         
  -9  20   2        285.63        251.36        20.67 o                         
  -8  20   2        281.08        284.64        28.48 o                         
  -7  20   2          1.21         18.63        15.21 o                         
  -6  20   2        195.80        177.13        21.77 o                         
  -5  20   2        374.47        384.46        28.34 o                         
  -4  20   2        315.59        286.95        27.01 o                         
  -3  20   2        646.34        621.64        34.73 o                         
  -2  20   2        301.03        354.30        21.58 o                         
  -1  20   2        158.80        182.75        18.05 o                         
   0  20   2       5332.24       5320.14       109.20 o                         
   1  20   2       8927.25       9022.42       293.83 o                         
   2  20   2       3562.94       3640.87        65.56 o                         
   3  20   2       7770.45       7938.32       206.05 o                         
   4  20   2       2608.48       2447.41        63.60 o                         
   5  20   2         75.72         91.67        21.61 o                         
   6  20   2        306.76        335.61        26.05 o                         
   7  20   2         70.28         71.25        14.62 o                         
   8  20   2        137.46        162.61        26.68 o                         
   9  20   2          1.10         14.19         9.53 o                         
  -8  21   2        334.47        306.44        25.35 o                         
  -7  21   2        452.20        453.75        33.59 o                         
  -6  21   2        207.00        162.08        20.15 o                         
  -5  21   2         11.88          2.14        17.59 o                         
  -4  21   2         88.32         90.95        33.86 o                         
  -3  21   2        288.98        265.74        26.50 o                         
  -2  21   2         22.85          9.05        19.20 o                         
  -1  21   2         12.11         11.49        15.16 o                         
   0  21   2       2780.93       2848.81        61.43 o                         
   1  21   2       1134.19       1175.72        40.16 o                         
   2  21   2        836.13        973.84        59.68 o                         
   3  21   2        967.67        992.99       153.57 o                         
   4  21   2         21.93         30.60        21.55 o                         
   5  21   2         47.00         19.12        19.01 o                         
   6  21   2        751.23        666.94        31.22 o                         
   7  21   2         74.75         81.13        13.28 o                         
   8  21   2        205.15        173.99        21.41 o                         
  -7  22   2         60.69         63.64        11.95 o                         
  -6  22   2        531.62        537.13        26.04 o                         
  -5  22   2         36.08         48.78        26.19 o                         
  -4  22   2        587.82        677.14        49.24 o                         
  -3  22   2       1735.82       1641.32        49.06 o                         
  -2  22   2       1372.23       1317.14        55.64 o                         
  -1  22   2        442.20        416.13        22.60 o                         
   0  22   2        648.84        668.22        26.28 o                         
   1  22   2       2373.02       2353.22       150.12 o                         
   2  22   2       5118.10       5321.46       124.11 o                         
   3  22   2       3621.29       3634.28       117.43 o                         
   4  22   2        385.94        444.03        25.70 o                         
   5  22   2        397.29        447.32        26.74 o                         
   6  22   2        762.20        705.24        30.56 o                         
   7  22   2        861.04        831.19        34.38 o                         
  -7  23   2        967.12        805.22        28.78 o                         
  -6  23   2         72.79        129.22        21.47 o                         
  -5  23   2          0.64         82.80        24.34 o                         
  -4  23   2          1.87         44.74        26.21 o                         
  -3  23   2          9.12          1.83        18.69 o                         
  -2  23   2        111.35        146.61        15.91 o                         
  -1  23   2         74.20        151.93        16.76 o                         
   0  23   2         71.00         54.57        18.11 o                         
   1  23   2        940.73       1009.81        37.72 o                         
   2  23   2         41.16         14.28        28.16 o                         
   3  23   2       1795.01       1753.26        69.45 o                         
   4  23   2        672.47        675.35        86.55 o                         
   5  23   2        310.46        346.65        19.90 o                         
   6  23   2         51.09         71.18        11.73 o                         
   7  23   2        246.20        157.21        14.56 o                         
  -6  24   2         24.77          8.76        13.98 o                         
  -5  24   2        168.33        132.10        23.84 o                         
  -4  24   2        250.87        274.78        31.96 o                         
  -3  24   2        772.01        686.58        44.43 o                         
  -2  24   2        239.35        255.04        22.31 o                         
  -1  24   2        113.70        100.19        14.84 o                         
   0  24   2        378.61        343.40        19.14 o                         
   1  24   2       1675.61       1652.53        44.36 o                         
   2  24   2       1017.31        970.36        34.31 o                         
   3  24   2       1832.58       1990.08        69.41 o                         
   4  24   2        480.04        535.06        37.51 o                         
   5  24   2        348.69        311.26        16.07 o                         
   6  24   2         96.42         80.86         9.03 o                         
  -6  25   2        323.16        260.84        17.67 o                         
  -5  25   2        101.18        112.96        18.52 o                         
  -4  25   2        296.48        314.56        28.59 o                         
  -3  25   2         97.07        125.15        25.93 o                         
  -2  25   2        392.90        333.79        22.17 o                         
  -1  25   2        724.30        655.85        22.06 o                         
   0  25   2        382.32        402.54        23.65 o                         
   1  25   2         53.75         58.23        15.88 o                         
   2  25   2        223.59        218.75        19.20 o                         
   3  25   2       1611.25       1730.95        39.88 o                         
   4  25   2        437.26        455.79        32.04 o                         
   5  25   2        396.01        379.02        24.65 o                         
  -5  26   2        343.37        321.60        20.56 o                         
  -4  26   2        188.33        161.16        20.74 o                         
  -3  26   2         92.79        120.79        22.39 o                         
  -2  26   2         30.27         25.11        18.52 o                         
  -1  26   2         72.96         41.70        12.22 o                         
   0  26   2         45.01         30.95         9.94 o                         
   1  26   2        173.59        149.09        15.41 o                         
   2  26   2        202.13        208.08        19.92 o                         
   3  26   2        433.66        388.09        40.71 o                         
   4  26   2         13.79         15.28        14.32 o                         
   5  26   2         13.95          5.66         9.97 o                         
  -4  27   2        110.35        137.27        14.96 o                         
  -3  27   2        123.49        115.53        17.13 o                         
  -2  27   2        912.35        751.59        32.06 o                         
  -1  27   2        107.79         72.92        15.11 o                         
   0  27   2         29.61         57.06        13.55 o                         
   1  27   2        286.32        282.25        23.19 o                         
   2  27   2         72.97         46.58        16.42 o                         
   3  27   2        237.19        245.68        20.38 o                         
   4  27   2        140.46        122.67        14.05 o                         
 -12   1   3        390.89        395.10        31.03 o                         
 -11   1   3       6012.22       6584.83       114.63 o                         
 -10   1   3       7776.18       8399.91       133.26 o                         
  -9   1   3       2321.26       2316.01        55.79 o                         
  -8   1   3       7307.70       6717.46       109.59 o                         
  -7   1   3      10929.60      10734.69       195.41 o                         
  -6   1   3      24698.36      25792.15       276.28 o                         
  -5   1   3       9728.64       9961.55       150.72 o                         
  -4   1   3        358.57        463.24        31.40 o                         
  -3   1   3        895.89       1143.25        39.17 o                         
  -2   1   3       1306.72       1214.30        32.74 o                         
  -1   1   3        214.92        251.36        11.87 o                         
   0   1   3        758.65        688.69        17.20 o                         
   1   1   3       3760.10       3394.11        28.07 o                         
   2   1   3        433.76        469.66        12.48 o                         
   3   1   3        120.38         73.46         7.19 o                         
   4   1   3        552.70        799.04        19.71 o                         
   5   1   3        618.58        605.28        20.13 o                         
   6   1   3        910.11        792.62        47.81 o                         
   7   1   3       1327.15       1302.02        64.78 o                         
   8   1   3         81.31         95.84        16.27 o                         
   9   1   3        565.63        589.58        32.89 o                         
  10   1   3        100.36        109.77        19.22 o                         
  11   1   3        510.73        565.54        37.33 o                         
  12   1   3        631.73        758.31        27.08 o                         
 -12   2   3          5.49         21.55        15.78 o                         
 -11   2   3        165.80        188.83        18.83 o                         
 -10   2   3       1930.86       1987.92        48.89 o                         
  -9   2   3       1179.55       1081.65        39.21 o                         
  -8   2   3        174.78        150.20        15.07 o                         
  -7   2   3         82.94         92.33        29.65 o                         
  -6   2   3       2020.70       2175.87        81.44 o                         
  -5   2   3         25.58         28.76        19.91 o                         
  -4   2   3      10812.33      11683.16       145.34 o                         
  -3   2   3       7387.44       7695.19       100.91 o                         
  -2   2   3       1913.01       1956.39        42.54 o                         
  -1   2   3         46.55         70.45        11.34 o                         
   0   2   3        205.57        180.36         7.23 o                         
   1   2   3      23641.63      23130.01       134.55 o                         
   2   2   3      61474.55      59308.52       224.99 o                         
   3   2   3      21171.44      21422.91        90.83 o                         
   4   2   3         87.81         86.81         9.27 o                         
   5   2   3        441.88        445.75        21.96 o                         
   6   2   3       2675.86       3053.09       115.62 o                         
   7   2   3         27.90         37.15        22.47 o                         
   8   2   3        625.78        590.82        28.48 o                         
   9   2   3        866.23        901.79        35.00 o                         
  10   2   3        313.60        314.11        22.87 o                         
  11   2   3        656.21        655.95        25.03 o                         
  12   2   3          2.73         14.08        12.64 o                         
 -12   3   3          5.27        -11.22        16.13 o                         
 -11   3   3       3083.90       3538.37        85.26 o                         
 -10   3   3       1288.14       1328.18        40.63 o                         
  -9   3   3        488.98        488.50        28.88 o                         
  -8   3   3        313.25        279.40        21.41 o                         
  -7   3   3       2337.12       2466.12        95.96 o                         
  -6   3   3       9810.23      10195.20       174.02 o                         
  -5   3   3       1986.11       1803.59        67.44 o                         
  -4   3   3        562.29        736.20        39.47 o                         
  -3   3   3        106.12        112.10        17.45 o                         
  -2   3   3       6341.22       6718.76       114.39 o                         
  -1   3   3      51718.59      50122.88       306.90 o                         
   0   3   3       2264.14       2179.99        33.17 o                         
   1   3   3      14215.30      13801.91        88.30 o                         
   2   3   3          6.86         48.59         9.79 o                         
   3   3   3      12618.51      12455.48        67.11 o                         
   4   3   3         35.35         25.98         7.80 o                         
   5   3   3       3742.95       3654.79        58.15 o                         
   6   3   3        628.33        721.29        30.49 o                         
   7   3   3        257.80        232.60        28.34 o                         
   8   3   3        128.87        109.74        16.35 o                         
   9   3   3        348.36        354.44        25.87 o                         
  10   3   3        131.33        119.00        18.20 o                         
  11   3   3        153.98        164.73        26.76 o                         
  12   3   3         56.79         61.40        14.01 o                         
 -12   4   3         63.52         63.63        17.84 o                         
 -11   4   3        217.99        224.82        31.67 o                         
 -10   4   3       3072.45       3331.02        92.71 o                         
  -9   4   3         94.79         76.31        32.68 o                         
  -8   4   3        982.32        992.96        57.06 o                         
  -7   4   3        806.18        952.74        87.80 o                         
  -6   4   3       1428.17       1590.75        72.57 o                         
  -5   4   3       1868.63       2044.57        73.22 o                         
  -4   4   3        829.82        991.04        46.11 o                         
  -3   4   3        304.89        246.76        30.95 o                         
  -2   4   3        816.52        733.39        40.76 o                         
  -1   4   3      14727.82      14467.51       101.41 o                         
   0   4   3      21961.17      21017.32       112.85 o                         
   1   4   3      17059.17      15882.89        91.29 o                         
   2   4   3       1399.42       1552.29        26.35 o                         
   3   4   3       8101.75       8327.56        99.07 o                         
   4   4   3       1819.80       1951.91        37.55 o                         
   5   4   3         55.25         50.18        12.19 o                         
   6   4   3       1129.40        950.88        39.35 o                         
   7   4   3        722.55        752.04        65.85 o                         
   8   4   3         47.17         52.19        24.09 o                         
   9   4   3        453.08        488.30        45.08 o                         
  10   4   3        119.90        103.94        31.51 o                         
  11   4   3         13.65         -1.64        22.64 o                         
  12   4   3         53.30         28.26        13.48 o                         
 -12   5   3        166.30        164.22        21.37 o                         
 -11   5   3       1484.81       1641.23        60.06 o                         
 -10   5   3        702.08        786.17        52.09 o                         
  -9   5   3        469.51        433.12        43.20 o                         
  -8   5   3         81.94        102.50        26.78 o                         
  -7   5   3       1728.42       1767.89       116.03 o                         
  -6   5   3       2197.21       2239.93       120.25 o                         
  -5   5   3        216.50        245.19        43.78 o                         
  -4   5   3        184.19        170.47        34.02 o                         
  -3   5   3        676.94        552.07        45.30 o                         
  -2   5   3         94.00        154.15        24.33 o                         
  -1   5   3       7012.50       6429.08        55.70 o                         
   0   5   3      34617.33      34286.71       126.67 o                         
   1   5   3        226.55        247.61        13.16 o                         
   2   5   3       4286.91       4065.07        73.96 o                         
   3   5   3      17307.76      17201.69       236.58 o                         
   4   5   3      24841.62      24504.26       170.49 o                         
   5   5   3       9456.21       9217.54       107.64 o                         
   6   5   3       1580.40       1440.35        47.80 o                         
   7   5   3         13.07         44.19        18.89 o                         
   8   5   3         87.07        114.20        26.16 o                         
   9   5   3         60.42         63.78        31.17 o                         
  10   5   3        715.78        669.41        40.76 o                         
  11   5   3         29.69          8.28        22.07 o                         
  12   5   3         16.94         36.89        13.96 o                         
 -12   6   3         52.99         50.79        16.68 o                         
 -11   6   3        319.42        324.52        33.98 o                         
 -10   6   3        790.57        861.41        53.27 o                         
  -9   6   3       1582.29       1607.40        70.20 o                         
  -8   6   3        160.93        147.46        28.24 o                         
  -7   6   3       1573.31       1529.71       131.56 o                         
  -6   6   3       4158.37       4656.16       175.28 o                         
  -5   6   3       3751.20       3713.98       140.63 o                         
  -4   6   3         36.58        136.54        35.31 o                         
  -3   6   3      10283.06       9759.33       184.41 o                         
  -2   6   3      47312.57      46584.31       389.77 o                         
  -1   6   3       1615.77       1743.38        47.29 o                         
   0   6   3       2066.90       2326.04        52.25 o                         
   1   6   3         76.34         97.94        10.70 o                         
   2   6   3        269.15        219.22        21.40 o                         
   3   6   3       5190.07       5914.04       142.76 o                         
   4   6   3       1889.10       2046.57        44.62 o                         
   5   6   3        177.04        179.12        18.99 o                         
   6   6   3        928.78        863.60        41.89 o                         
   7   6   3       1680.33       1584.25        55.03 o                         
   8   6   3       4116.38       4185.16       188.70 o                         
   9   6   3        414.87        445.89        43.74 o                         
  10   6   3       1058.36       1079.63        46.09 o                         
  11   6   3        549.95        549.77        36.18 o                         
  12   6   3        179.07        168.58        17.58 o                         
 -12   7   3        123.03        146.85        17.97 o                         
 -11   7   3        733.70        795.75        43.76 o                         
 -10   7   3       1347.41       1399.99        63.70 o                         
  -9   7   3         88.64        113.94        32.43 o                         
  -8   7   3         35.48         34.51        27.15 o                         
  -7   7   3        247.57        244.21        27.93 o                         
  -6   7   3        402.78        439.89        60.45 o                         
  -5   7   3         53.12        103.57        38.02 o                         
  -4   7   3      17213.03      17748.87       288.92 o                         
  -3   7   3       4838.65       5054.11       138.58 o                         
  -2   7   3       2737.65       2642.99        66.36 o                         
  -1   7   3        576.22        669.59        43.52 o                         
   0   7   3       5897.10       5832.64        65.74 o                         
   1   7   3      10114.53      10104.93        87.19 o                         
   2   7   3       1558.86       1470.83        58.34 o                         
   3   7   3      16676.87      16408.43       253.59 o                         
   4   7   3      20389.30      20660.30       151.41 o                         
   5   7   3       3115.54       2815.38        59.64 o                         
   6   7   3        126.63        117.67        27.47 o                         
   7   7   3        100.04        134.07        36.76 o                         
   8   7   3         30.44         -5.11        27.25 o                         
   9   7   3         60.58         62.84        31.83 o                         
  10   7   3        195.40        230.96        23.59 o                         
  11   7   3        573.19        649.31        37.05 o                         
  12   7   3        304.55        291.87        19.00 o                         
 -12   8   3          7.58         22.93         9.67 o                         
 -11   8   3         93.93        120.23        25.10 o                         
 -10   8   3        636.56        748.67        48.40 o                         
  -9   8   3        761.67        742.86        52.48 o                         
  -8   8   3        233.31        251.37        30.26 o                         
  -7   8   3       1837.27       1717.35        70.34 o                         
  -6   8   3       1286.80       1263.88        97.68 o                         
  -5   8   3       2376.78       2533.94       124.08 o                         
  -4   8   3       2243.16       2697.92       116.96 o                         
  -3   8   3      10774.67      11186.27       216.91 o                         
  -2   8   3      20059.57      20706.02       201.02 o                         
  -1   8   3       1265.96       1494.48        50.69 o                         
   0   8   3        655.91        589.19        23.11 o                         
   1   8   3       9542.68       9895.39        90.67 o                         
   2   8   3       6909.26       7035.43        95.78 o                         
   3   8   3       1754.86       1738.23        87.41 o                         
   4   8   3       1190.97       1220.60        35.63 o                         
   5   8   3       3574.79       3683.43        68.45 o                         
   6   8   3       3627.31       3476.36       134.61 o                         
   7   8   3       3615.16       3616.10       128.53 o                         
   8   8   3        339.91        355.21        39.73 o                         
   9   8   3        531.53        577.62        46.66 o                         
  10   8   3       1769.52       1919.65        49.76 o                         
  11   8   3       1823.18       1900.92       195.82 o                         
  12   8   3        170.16        208.75        15.40 o                         
 -12   9   3       1051.72       1105.78        45.31 o                         
 -11   9   3       1067.24       1257.09        48.05 o                         
 -10   9   3       1992.17       2139.15        71.30 o                         
  -9   9   3       1608.74       1755.42        71.19 o                         
  -8   9   3       5204.15       5241.00       118.18 o                         
  -7   9   3        639.71        628.50        39.70 o                         
  -6   9   3       1030.43       1077.08        92.35 o                         
  -5   9   3       2693.13       2628.92       129.47 o                         
  -4   9   3        841.18        848.05        71.68 o                         
  -3   9   3       8430.57       7976.73       137.67 o                         
  -2   9   3         55.44         94.98        21.66 o                         
  -1   9   3       4477.97       4527.39        72.73 o                         
   0   9   3      13688.48      12824.57       109.92 o                         
   1   9   3       1432.86       1129.32        42.92 o                         
   2   9   3        736.53        665.75        27.39 o                         
   3   9   3       4455.98       4276.95        90.92 o                         
   4   9   3      21398.73      22111.34       194.64 o                         
   5   9   3       3921.85       3624.10        68.25 o                         
   6   9   3       3187.25       3194.98        51.67 o                         
   7   9   3        800.24        786.14        40.59 o                         
   8   9   3        814.79        965.11        54.60 o                         
   9   9   3         16.58         36.99        21.12 o                         
  10   9   3        248.78        278.36        24.21 o                         
  11   9   3       2061.28       2160.85       181.82 o                         
 -12  10   3        166.42        144.68        15.44 o                         
 -11  10   3         22.44         27.61        19.64 o                         
 -10  10   3        245.10        278.77        33.69 o                         
  -9  10   3       1451.18       1526.58        64.90 o                         
  -8  10   3         20.08         62.64        31.00 o                         
  -7  10   3       1849.42       1837.21        61.05 o                         
  -6  10   3       1221.47       1137.48        96.37 o                         
  -5  10   3         82.82        121.78        40.83 o                         
  -4  10   3       2091.84       2133.54        80.93 o                         
  -3  10   3        422.27        400.64        83.54 o                         
  -2  10   3        117.25        164.93        26.36 o                         
  -1  10   3       3048.53       3314.42        64.75 o                         
   0  10   3       2245.06       2116.09        60.14 o                         
   1  10   3       4201.35       4444.91        64.71 o                         
   2  10   3        636.86        751.96        50.34 o                         
   3  10   3       1010.24       1052.43        48.42 o                         
   4  10   3       1210.66       1383.10        34.19 o                         
   5  10   3        714.29        636.87        47.17 o                         
   6  10   3       4736.21       4933.86        88.52 o                         
   7  10   3          0.94         -4.16        29.18 o                         
   8  10   3       1037.06        930.39        53.37 o                         
   9  10   3        238.73        282.26        27.39 o                         
  10  10   3        824.46        907.43        34.37 o                         
  11  10   3        485.09        535.73        51.89 o                         
 -11  11   3       1402.17       1556.90        46.80 o                         
 -10  11   3       2783.90       2918.68        76.05 o                         
  -9  11   3       2980.72       3103.51        86.73 o                         
  -8  11   3       4835.93       5037.98       112.38 o                         
  -7  11   3       2708.26       2779.52        73.44 o                         
  -6  11   3       1396.18       1428.84        38.43 o                         
  -5  11   3         49.82         81.95        29.66 o                         
  -4  11   3       3626.29       3422.68       110.84 o                         
  -3  11   3       1135.83       1196.52        60.16 o                         
  -2  11   3         63.76        129.76        25.32 o                         
  -1  11   3       4909.55       4691.03        78.87 o                         
   0  11   3        369.08        312.28        19.53 o                         
   1  11   3       2049.56       1914.82        59.75 o                         
   2  11   3       2533.99       2353.92        69.63 o                         
   3  11   3      18710.11      18877.21       210.67 o                         
   4  11   3      13432.37      12684.14       283.07 o                         
   5  11   3      10420.70      10464.46       268.81 o                         
   6  11   3       4980.87       4861.88        88.63 o                         
   7  11   3       1050.71       1116.79        54.62 o                         
   8  11   3         32.32         47.94        20.83 o                         
   9  11   3        340.39        337.86        27.44 o                         
  10  11   3        869.57        928.47        33.76 o                         
  11  11   3       1424.07       1395.33       115.41 o                         
 -11  12   3          1.77          7.03        11.76 o                         
 -10  12   3         45.06         96.46        24.58 o                         
  -9  12   3         64.80         82.98        26.81 o                         
  -8  12   3        429.88        462.80        40.09 o                         
  -7  12   3        221.06        303.47        22.36 o                         
  -6  12   3       1865.60       1881.22        41.70 o                         
  -5  12   3          1.32         -6.13        27.60 o                         
  -4  12   3       3817.90       4123.67       118.71 o                         
  -3  12   3       2958.56       3173.48       169.65 o                         
  -2  12   3       1772.48       1865.98        72.83 o                         
  -1  12   3        106.15        114.59        26.02 o                         
   0  12   3       7191.97       7368.90       229.49 o                         
   1  12   3        686.61        542.91        34.92 o                         
   2  12   3        106.66        149.33        32.19 o                         
   3  12   3       4499.03       4305.21       165.27 o                         
   4  12   3       1074.96       1066.76        89.42 o                         
   5  12   3        562.87        570.84        71.60 o                         
   6  12   3         25.87         22.65        18.97 o                         
   7  12   3        618.58        576.12        32.92 o                         
   8  12   3       4799.98       5101.55       147.34 o                         
   9  12   3       1424.18       1543.65        46.05 o                         
  10  12   3        336.87        290.15        21.23 o                         
  11  12   3         21.84         30.48        20.82 o                         
 -11  13   3        282.86        325.25        16.58 o                         
 -10  13   3       1048.50       1014.17        42.67 o                         
  -9  13   3        939.94        926.20        46.14 o                         
  -8  13   3        853.96        856.75        47.97 o                         
  -7  13   3        282.15        295.70        23.20 o                         
  -6  13   3        318.34        310.78        20.46 o                         
  -5  13   3        187.33        150.44        18.30 o                         
  -4  13   3       1040.27       1280.98        70.65 o                         
  -3  13   3         36.83         82.50        25.39 o                         
  -2  13   3          9.23         20.01        29.09 o                         
  -1  13   3         92.50        144.03        27.98 o                         
   0  13   3       1824.59       1795.23       101.20 o                         
   1  13   3       8955.96       8865.65       142.31 o                         
   2  13   3       4502.55       4406.18       255.41 o                         
   3  13   3      12146.25      11662.36       283.54 o                         
   4  13   3      19752.38      19670.57       382.43 o                         
   5  13   3      13795.24      14001.68       139.88 o                         
   6  13   3       1803.07       1868.23        46.63 o                         
   7  13   3        477.43        582.54        33.28 o                         
   8  13   3        146.83        169.18        24.41 o                         
   9  13   3         71.08        102.60        40.11 o                         
  10  13   3          9.19         41.26        14.45 o                         
 -11  14   3         64.12         54.40        15.63 o                         
 -10  14   3         48.12         50.61        30.80 o                         
  -9  14   3        178.02        145.05        24.94 o                         
  -8  14   3       1359.38       1422.22        56.44 o                         
  -7  14   3       1232.37       1207.57        37.83 o                         
  -6  14   3        952.75        900.99        40.70 o                         
  -5  14   3          4.31        -17.04        17.04 o                         
  -4  14   3       3457.89       3379.53        55.23 o                         
  -3  14   3        115.87        142.07        28.58 o                         
  -2  14   3        799.63        917.25        57.93 o                         
  -1  14   3         85.33        125.47        28.12 o                         
   0  14   3       6536.47       6704.17       201.79 o                         
   1  14   3       1646.48       1742.05        57.37 o                         
   2  14   3        208.78        211.00        50.67 o                         
   3  14   3       5005.03       5179.66       196.91 o                         
   4  14   3       1747.75       1797.33        54.95 o                         
   5  14   3         42.52         45.05        16.42 o                         
   6  14   3        522.23        518.35        28.87 o                         
   7  14   3       2997.50       2972.88       127.06 o                         
   8  14   3       5407.21       5884.86        86.04 o                         
   9  14   3       2555.94       2685.98       109.27 o                         
  10  14   3        179.67        181.65        15.64 o                         
 -11  15   3         10.40         21.69        12.03 o                         
 -10  15   3         76.68         74.35        18.36 o                         
  -9  15   3          5.66         19.29        14.94 o                         
  -8  15   3        191.28        201.68        26.90 o                         
  -7  15   3        110.57        108.66        26.29 o                         
  -6  15   3        154.62        168.71        30.54 o                         
  -5  15   3         74.17        105.87        20.52 o                         
  -4  15   3        336.15        333.19        21.54 o                         
  -3  15   3         32.89         80.10        14.16 o                         
  -2  15   3        390.37        463.44        55.79 o                         
  -1  15   3        782.84        858.72        56.08 o                         
   0  15   3       1183.89       1295.36        66.93 o                         
   1  15   3        103.77        143.77        31.45 o                         
   2  15   3       4696.16       4856.94       192.00 o                         
   3  15   3      15361.55      15706.64       137.78 o                         
   4  15   3      15015.98      15532.69       140.40 o                         
   5  15   3       5506.29       5805.51       114.92 o                         
   6  15   3        593.40        708.64        51.46 o                         
   7  15   3       1032.04       1054.24        38.67 o                         
   8  15   3        273.65        260.71        76.68 o                         
   9  15   3         57.86         85.41        30.82 o                         
  10  15   3        269.38        273.59        21.70 o                         
 -10  16   3         67.58        108.70        21.63 o                         
  -9  16   3        283.97        330.67        36.66 o                         
  -8  16   3        140.03        131.01        18.47 o                         
  -7  16   3       1991.70       1916.81        68.53 o                         
  -6  16   3         42.00          3.31        24.28 o                         
  -5  16   3        721.21        717.27        38.05 o                         
  -4  16   3       1915.14       1989.00        39.09 o                         
  -3  16   3        305.11        381.24        22.30 o                         
  -2  16   3       3152.30       3142.24        52.68 o                         
  -1  16   3         71.98         72.33        27.36 o                         
   0  16   3       3592.65       3854.73       116.29 o                         
   1  16   3       6058.74       6231.57       270.58 o                         
   2  16   3        108.46        110.28        18.50 o                         
   3  16   3       3715.02       3921.57        70.15 o                         
   4  16   3         39.17         43.79        18.11 o                         
   5  16   3         20.16         21.14        20.38 o                         
   6  16   3         90.43        102.03        21.93 o                         
   7  16   3       1711.87       1793.62        84.15 o                         
   8  16   3       1751.87       1745.43        85.01 o                         
   9  16   3        116.42         85.04        37.28 o                         
  10  16   3        239.36        293.92        25.07 o                         
 -10  17   3        185.65        193.93        22.02 o                         
  -9  17   3          8.09         29.62        21.13 o                         
  -8  17   3         70.42        102.81        16.82 o                         
  -7  17   3        237.91        228.76        23.74 o                         
  -6  17   3        175.03        145.33        22.44 o                         
  -5  17   3        238.08        226.29        25.33 o                         
  -4  17   3       1209.66       1212.63        31.88 o                         
  -3  17   3       1135.43       1132.79        35.40 o                         
  -2  17   3         45.86         73.23        12.27 o                         
  -1  17   3        171.02        198.27        21.64 o                         
   0  17   3         27.47         37.94        13.15 o                         
   1  17   3         23.36         78.91        17.01 o                         
   2  17   3        381.07        411.02        26.60 o                         
   3  17   3       1231.45       1301.55        42.78 o                         
   4  17   3       1846.01       1949.09        57.04 o                         
   5  17   3        162.51        182.12        28.00 o                         
   6  17   3        174.85        174.07        23.05 o                         
   7  17   3       2648.63       2767.67       100.93 o                         
   8  17   3        428.45        487.40        45.71 o                         
   9  17   3        111.27        193.29        28.24 o                         
  10  17   3         52.73         66.58        13.41 o                         
 -10  18   3         52.28         41.09        12.85 o                         
  -9  18   3         88.39        109.03        22.88 o                         
  -8  18   3          6.96          7.56        12.90 o                         
  -7  18   3       1090.76       1044.83        38.71 o                         
  -6  18   3         45.27         40.13        18.95 o                         
  -5  18   3        157.09        169.03        23.24 o                         
  -4  18   3       2205.77       2137.47        46.01 o                         
  -3  18   3         65.57         81.53        18.61 o                         
  -2  18   3         60.80         70.22        17.29 o                         
  -1  18   3        504.28        477.39        27.12 o                         
   0  18   3       1425.67       1460.45        35.91 o                         
   1  18   3        625.14        650.53        25.83 o                         
   2  18   3        425.51        468.41        29.37 o                         
   3  18   3        735.40        725.16        37.36 o                         
   4  18   3        199.53        157.87        24.46 o                         
   5  18   3       1067.41       1111.90        44.95 o                         
   6  18   3        357.63        410.50        28.85 o                         
   7  18   3         85.52         71.95        33.85 o                         
   8  18   3        618.50        562.78        43.92 o                         
   9  18   3        160.26        130.10        23.61 o                         
  -9  19   3       1080.15        975.74        40.05 o                         
  -8  19   3       1578.08       1453.20       120.45 o                         
  -7  19   3        595.97        639.80        30.30 o                         
  -6  19   3        114.00        133.61        22.11 o                         
  -5  19   3         95.55        125.51        22.12 o                         
  -4  19   3        720.13        752.46        37.56 o                         
  -3  19   3        142.85        164.52        32.92 o                         
  -2  19   3        340.09        381.68        24.02 o                         
  -1  19   3        278.45        298.22        20.89 o                         
   0  19   3        118.43        144.16        28.23 o                         
   1  19   3         75.30         24.26        15.49 o                         
   2  19   3        143.08        115.93        22.49 o                         
   3  19   3        269.99        364.52        31.06 o                         
   4  19   3        732.15        816.08        40.30 o                         
   5  19   3         61.06         87.55        22.44 o                         
   6  19   3       2164.89       2191.68        72.26 o                         
   7  19   3        974.10        925.15        58.37 o                         
   8  19   3         31.10         56.85        23.66 o                         
   9  19   3        140.30        184.82        21.09 o                         
  -9  20   3        150.47         85.07        14.10 o                         
  -8  20   3        223.14        214.11        31.43 o                         
  -7  20   3         95.54         95.58        16.68 o                         
  -6  20   3        398.14        418.72        34.10 o                         
  -5  20   3        145.84        135.37        22.06 o                         
  -4  20   3        906.99       1002.57        82.42 o                         
  -3  20   3       1257.05       1135.71        43.69 o                         
  -2  20   3        845.81        880.20        30.62 o                         
  -1  20   3          9.89          3.09        14.69 o                         
   0  20   3         13.89         34.10        18.20 o                         
   1  20   3         49.18         69.71        31.11 o                         
   2  20   3       1075.44       1129.58        39.28 o                         
   3  20   3         46.57         72.50        22.60 o                         
   4  20   3          1.12         15.26        36.32 o                         
   5  20   3        634.57        653.92        35.62 o                         
   6  20   3       1340.22       1409.69        43.91 o                         
   7  20   3        117.79        139.77        31.24 o                         
   8  20   3         21.45         38.26        20.07 o                         
  -8  21   3       1920.51       1730.98        48.94 o                         
  -7  21   3       1034.58       1028.24        39.66 o                         
  -6  21   3        572.05        610.65        28.93 o                         
  -5  21   3       1137.78       1300.94        61.84 o                         
  -4  21   3        796.56        779.35        53.89 o                         
  -3  21   3       1993.75       2043.01        55.56 o                         
  -2  21   3        774.21        814.15        29.32 o                         
  -1  21   3        141.39        121.87        16.91 o                         
   0  21   3         24.51         49.20        18.92 o                         
   1  21   3        452.39        394.90        41.93 o                         
   2  21   3       1138.16       1086.75        52.28 o                         
   3  21   3          5.82         34.63        18.10 o                         
   4  21   3         63.48         44.61        20.58 o                         
   5  21   3       1077.13       1008.64        39.86 o                         
   6  21   3         81.93         61.24        16.31 o                         
   7  21   3        200.88        173.93        28.43 o                         
   8  21   3         14.03         17.90        11.81 o                         
  -7  22   3         51.36         57.57        10.86 o                         
  -6  22   3         38.29          4.35        19.92 o                         
  -5  22   3        278.22        298.36        34.54 o                         
  -4  22   3       1051.17       1025.57        57.31 o                         
  -3  22   3        407.31        461.27        30.31 o                         
  -2  22   3         39.95         62.51        15.68 o                         
  -1  22   3         53.34         63.51        15.87 o                         
   0  22   3        292.49        354.07        21.09 o                         
   1  22   3        242.07        266.16        40.16 o                         
   2  22   3        142.64        140.68        19.50 o                         
   3  22   3         76.98        122.41        19.43 o                         
   4  22   3          8.35         -4.68        15.99 o                         
   5  22   3         28.48         64.10        16.37 o                         
   6  22   3        114.37        126.01        14.79 o                         
   7  22   3          2.88         15.60        13.48 o                         
  -7  23   3       1363.70       1286.21        36.12 o                         
  -6  23   3        224.22        205.52        24.13 o                         
  -5  23   3        430.42        423.19        35.11 o                         
  -4  23   3       1478.16       1571.86        63.94 o                         
  -3  23   3       1471.69       1518.68        45.57 o                         
  -2  23   3        373.04        341.99        20.31 o                         
  -1  23   3        639.90        631.08        25.39 o                         
   0  23   3        125.43        157.96        22.31 o                         
   1  23   3        234.33        234.97        36.75 o                         
   2  23   3       2307.86       2405.08        82.65 o                         
   3  23   3        158.54        188.38        23.85 o                         
   4  23   3        212.66        205.18        19.03 o                         
   5  23   3        195.35        178.35        19.04 o                         
   6  23   3        555.53        541.08        35.06 o                         
   7  23   3        475.61        356.69        18.65 o                         
  -6  24   3         13.02         -9.09        13.61 o                         
  -5  24   3         69.09         91.49        22.00 o                         
  -4  24   3          4.81         88.03        27.06 o                         
  -3  24   3        342.01        420.39        38.54 o                         
  -2  24   3         14.11          8.52        16.36 o                         
  -1  24   3         23.28         34.42        13.76 o                         
   0  24   3        701.92        748.83        40.14 o                         
   1  24   3        992.72        977.09        35.62 o                         
   2  24   3          6.81          4.01        25.70 o                         
   3  24   3          2.03          2.85        26.81 o                         
   4  24   3        173.85        174.87        15.76 o                         
   5  24   3        763.17        687.54        22.04 o                         
   6  24   3         98.18         88.13         9.84 o                         
  -6  25   3         31.87         40.34        11.12 o                         
  -5  25   3         20.45         46.67        16.66 o                         
  -4  25   3         80.54          5.20        19.10 o                         
  -3  25   3        306.83        318.31        30.51 o                         
  -2  25   3        435.87        479.81        24.51 o                         
  -1  25   3         55.57         69.11        14.61 o                         
   0  25   3          5.11         11.72        11.49 o                         
   1  25   3        712.15        751.78        30.26 o                         
   2  25   3       1715.02       1719.64        41.31 o                         
   3  25   3       1712.73       1731.91        38.93 o                         
   4  25   3        168.93        153.94        22.61 o                         
   5  25   3         11.18          8.50        18.55 o                         
  -5  26   3         58.56         99.92        14.63 o                         
  -4  26   3        339.47        321.04        24.19 o                         
  -3  26   3        510.71        461.79        29.59 o                         
  -2  26   3        510.09        561.55        32.33 o                         
  -1  26   3        366.72        350.54        19.55 o                         
   0  26   3         22.96          7.52         9.01 o                         
   1  26   3        229.80        259.31        21.35 o                         
   2  26   3          8.98         15.46        11.36 o                         
   3  26   3         11.93         12.89        13.10 o                         
   4  26   3          2.68         -6.25        13.85 o                         
  -4  27   3        934.89        846.07        28.52 o                         
  -3  27   3        181.84        205.81        18.64 o                         
  -2  27   3        477.18        595.19        27.88 o                         
  -1  27   3        967.27        849.31        30.53 o                         
   0  27   3         11.84         30.70        13.14 o                         
   1  27   3        665.18        658.79        27.84 o                         
   2  27   3       1007.15        989.54        88.49 o                         
   3  27   3        257.82        226.78        19.80 o                         
 -12   0   4       1601.19       1511.58        41.42 o                         
 -11   0   4       5516.72       5990.16       104.81 o                         
 -10   0   4       4267.80       4336.69       102.25 o                         
  -9   0   4       1942.74       1935.68        74.50 o                         
  -8   0   4       1172.26       1137.39        38.15 o                         
  -7   0   4        914.86       1012.50        92.31 o                         
  -6   0   4        964.69       1074.44        82.96 o                         
  -5   0   4       5500.47       5416.08       158.85 o                         
  -4   0   4      11667.17      11768.86       206.15 o                         
  -3   0   4       7481.79       6881.77       133.77 o                         
  -2   0   4        422.12        410.43        27.92 o                         
  -1   0   4      26919.98      27522.50       190.81 o                         
   0   0   4      20036.03      19880.20       169.01 o                         
   1   0   4      16284.85      15294.67        89.53 o                         
   2   0   4      25444.21      24141.35       157.69 o                         
   3   0   4      14503.52      14154.54       101.15 o                         
   4   0   4      85361.05      86327.77       358.56 o                         
   5   0   4      41542.58      41125.85       242.81 o                         
   6   0   4       9310.16       9444.44       215.24 o                         
   7   0   4       2031.54       2050.77        56.45 o                         
   8   0   4       2206.21       2220.75        73.14 o                         
   9   0   4       3718.16       3824.16        96.60 o                         
  10   0   4       2998.47       3035.51        79.77 o                         
  11   0   4        382.37        442.70        30.62 o                         
 -12   1   4         64.40         95.08        28.77 o                         
 -11   1   4         53.67         49.43        15.70 o                         
 -10   1   4         19.80         12.98        30.39 o                         
  -9   1   4        159.74        147.85        21.96 o                         
  -8   1   4         25.12         29.11        13.86 o                         
  -7   1   4        741.67        789.66        57.79 o                         
  -6   1   4       1721.31       2053.44        79.88 o                         
  -5   1   4       1809.15       2007.60        69.96 o                         
  -4   1   4         87.95        123.38        23.77 o                         
  -3   1   4       5537.60       5205.15        82.87 o                         
  -2   1   4      14995.86      14572.49       132.99 o                         
  -1   1   4      10000.23      10190.35        75.31 o                         
   0   1   4       1043.74        965.33        32.37 o                         
   1   1   4      65198.65      63720.39       221.63 o                         
   2   1   4         47.28        122.66         7.50 o                         
   3   1   4         73.44         49.73         6.93 o                         
   4   1   4       7333.83       6946.93        56.80 o                         
   5   1   4        296.68        266.88        15.31 o                         
   6   1   4       1359.05       1282.42        39.53 o                         
   7   1   4       3196.94       3293.71        64.34 o                         
   8   1   4       1879.39       1860.44        51.61 o                         
   9   1   4          7.94          6.35        17.37 o                         
  10   1   4          4.98         -2.72        17.01 o                         
  11   1   4        159.68        173.12        16.69 o                         
  12   1   4         93.04         82.70        11.68 o                         
 -12   2   4       1358.55       1569.42        45.39 o                         
 -11   2   4       1053.63       1015.34        31.80 o                         
 -10   2   4       4755.08       5195.73        83.06 o                         
  -9   2   4        469.77        464.34        31.02 o                         
  -8   2   4       2212.00       2140.43        35.92 o                         
  -7   2   4       1364.43       1290.35        71.86 o                         
  -6   2   4       1166.57       1139.65        61.11 o                         
  -5   2   4        290.52        277.16        30.22 o                         
  -4   2   4       9090.24      10193.45       137.07 o                         
  -3   2   4      28195.44      28575.63       321.42 o                         
  -2   2   4      10033.69       9191.44        94.66 o                         
  -1   2   4        224.08        192.37        12.84 o                         
   0   2   4       3025.83       2690.81        57.21 o                         
   1   2   4       3636.33       3582.34        41.39 o                         
   2   2   4       1052.15       1121.09        18.09 o                         
   3   2   4      12929.57      12325.66        80.47 o                         
   4   2   4      37321.31      36418.55       144.25 o                         
   5   2   4      38804.70      38374.05       242.84 o                         
   6   2   4       4851.64       4847.49        74.52 o                         
   7   2   4       1297.12       1374.95        43.32 o                         
   8   2   4        797.78        887.28        34.28 o                         
   9   2   4       4929.85       5382.16       110.33 o                         
  10   2   4        297.90        278.01        22.55 o                         
  11   2   4        215.28        204.11        26.52 o                         
  12   2   4       1641.00       1794.21        38.20 o                         
 -12   3   4          0.73        -11.75        16.26 o                         
 -11   3   4        122.99        130.43        27.43 o                         
 -10   3   4        152.51        152.31        20.20 o                         
  -9   3   4        104.58        181.73        39.16 o                         
  -8   3   4        265.61        239.78        15.75 o                         
  -7   3   4       5670.35       5910.87       147.90 o                         
  -6   3   4       1329.44       1181.48        62.47 o                         
  -5   3   4        152.88        220.69        28.56 o                         
  -4   3   4       2396.11       2407.43        68.43 o                         
  -3   3   4       1608.86       1505.00        47.16 o                         
  -2   3   4       3506.69       3393.08        81.39 o                         
  -1   3   4      34648.11      34028.66       178.13 o                         
   0   3   4      20436.22      20233.69        89.92 o                         
   1   3   4       2710.19       2308.68        33.87 o                         
   2   3   4       6228.20       6083.07        70.81 o                         
   3   3   4       7741.86       7698.37        52.92 o                         
   4   3   4       5963.58       6512.44        67.54 o                         
   5   3   4       6844.80       7212.29        82.38 o                         
   6   3   4       2282.60       2133.09        50.43 o                         
   7   3   4      11811.90      11419.65       140.05 o                         
   8   3   4       3611.49       3570.05       118.63 o                         
   9   3   4        153.19        231.06        27.63 o                         
  10   3   4         66.37         40.98        16.60 o                         
  11   3   4         84.82        115.00        24.68 o                         
  12   3   4        270.01        264.21        18.07 o                         
 -12   4   4         28.34         39.56        16.45 o                         
 -11   4   4        391.72        480.64        38.99 o                         
 -10   4   4        723.48        754.51        50.91 o                         
  -9   4   4         56.91         33.15        31.14 o                         
  -8   4   4       1132.76       1102.36        52.02 o                         
  -7   4   4       4747.03       5076.86       194.34 o                         
  -6   4   4       1679.87       1435.59        69.56 o                         
  -5   4   4        944.24        910.03        50.83 o                         
  -4   4   4      19717.28      20418.22       204.57 o                         
  -3   4   4      11821.32      11961.76       189.85 o                         
  -2   4   4       9503.92       8805.59       139.87 o                         
  -1   4   4        392.29        464.17        17.56 o                         
   0   4   4         37.89        116.04         9.11 o                         
   1   4   4        869.21        889.75        30.11 o                         
   2   4   4       1029.56       1057.83        22.97 o                         
   3   4   4        190.28        247.38        17.22 o                         
   4   4   4       4669.64       4167.55        48.25 o                         
   5   4   4       1602.44       1569.30        45.56 o                         
   6   4   4        971.64        980.94        41.01 o                         
   7   4   4        357.18        320.59        29.60 o                         
   8   4   4       3001.38       2757.61        86.01 o                         
   9   4   4       3124.66       3155.21        91.86 o                         
  10   4   4        165.18        192.73        32.72 o                         
  11   4   4         96.26        144.60        25.62 o                         
  12   4   4        434.48        471.19        22.24 o                         
 -12   5   4         25.93         43.00        16.82 o                         
 -11   5   4        220.88        190.98        30.32 o                         
 -10   5   4         25.96         47.76        31.80 o                         
  -9   5   4        560.97        626.95        49.77 o                         
  -8   5   4       1273.51       1270.29        71.49 o                         
  -7   5   4       2058.84       2038.34        63.59 o                         
  -6   5   4        758.00        690.85        71.27 o                         
  -5   5   4         56.09         32.91        27.93 o                         
  -4   5   4        129.93        185.82        35.98 o                         
  -3   5   4         22.30         52.57        22.69 o                         
  -2   5   4       6379.01       6392.35       125.14 o                         
  -1   5   4        204.31        226.80        13.29 o                         
   0   5   4      32693.52      30860.51       159.23 o                         
   1   5   4      10260.03       9456.96        79.50 o                         
   2   5   4       3600.52       3984.88        44.67 o                         
   3   5   4       3696.02       4087.34        56.33 o                         
   4   5   4       1659.21       1907.04        43.73 o                         
   5   5   4       1761.02       1822.95        49.15 o                         
   6   5   4       3200.64       3344.51        72.36 o                         
   7   5   4       4390.50       4235.96       127.84 o                         
   8   5   4       3456.35       3466.94        96.53 o                         
   9   5   4        523.31        510.74        44.79 o                         
  10   5   4        743.86        793.45        48.87 o                         
  11   5   4        281.70        347.73        30.66 o                         
  12   5   4        664.52        672.76        25.53 o                         
 -12   6   4        102.01         93.43        17.68 o                         
 -11   6   4         45.09         23.28        24.69 o                         
 -10   6   4        231.38        246.23        37.89 o                         
  -9   6   4        995.16        925.03        57.94 o                         
  -8   6   4       3909.34       3842.68        92.17 o                         
  -7   6   4       1498.91       1384.36       135.75 o                         
  -6   6   4       1816.58       1822.85       112.29 o                         
  -5   6   4       1015.54       1143.86        81.48 o                         
  -4   6   4       2637.31       2713.63       109.27 o                         
  -3   6   4       8098.81       8918.58       176.98 o                         
  -2   6   4       2403.50       2644.78        50.88 o                         
  -1   6   4         99.31        151.69        10.99 o                         
   0   6   4       7273.77       7302.88        73.16 o                         
   1   6   4       2414.63       2496.57        39.07 o                         
   2   6   4        575.80        645.12        33.53 o                         
   3   6   4        379.50        356.32        40.08 o                         
   4   6   4        885.45        878.82        30.82 o                         
   5   6   4        814.63        746.04        32.79 o                         
   6   6   4         27.67         65.10        18.60 o                         
   7   6   4         38.84         57.13        21.18 o                         
   8   6   4        543.13        630.14        48.61 o                         
   9   6   4       1009.40       1072.64        58.32 o                         
  10   6   4        219.97        203.98        33.86 o                         
  11   6   4         30.00         69.76        22.18 o                         
  12   6   4         49.29         70.12        12.39 o                         
 -12   7   4         91.91         91.91        17.18 o                         
 -11   7   4         10.22         43.57        25.27 o                         
 -10   7   4        454.14        518.91        45.37 o                         
  -9   7   4         19.76         16.25        29.55 o                         
  -8   7   4        183.77        223.45        38.83 o                         
  -7   7   4        453.55        420.91        34.32 o                         
  -6   7   4       1257.24       1171.39        93.63 o                         
  -5   7   4        651.75        760.70        69.31 o                         
  -4   7   4         97.00         63.71        30.28 o                         
  -3   7   4       1656.71       1558.73        78.36 o                         
  -2   7   4       2981.37       2836.38        43.04 o                         
  -1   7   4       9370.01       8929.90       186.12 o                         
   0   7   4      20644.37      19876.63       178.26 o                         
   1   7   4       2632.30       2038.51        38.48 o                         
   2   7   4       3470.03       3143.00        52.50 o                         
   3   7   4         36.53         96.77        27.27 o                         
   4   7   4        454.07        444.95        23.59 o                         
   5   7   4       5128.23       4998.50        81.57 o                         
   6   7   4        261.25        209.71        22.36 o                         
   7   7   4         64.56         93.75        34.45 o                         
   8   7   4        519.77        473.08        43.42 o                         
   9   7   4        864.89        971.83        58.74 o                         
  10   7   4        280.12        227.98        22.86 o                         
  11   7   4        443.95        538.47        33.67 o                         
  12   7   4        664.36        686.11        23.50 o                         
 -12   8   4          0.28          6.15         9.63 o                         
 -11   8   4        122.35        146.31        26.28 o                         
 -10   8   4        695.88        734.54        48.91 o                         
  -9   8   4        944.62       1001.25        57.35 o                         
  -8   8   4       1440.72       1499.26        68.84 o                         
  -7   8   4        978.06        996.59        47.57 o                         
  -6   8   4       5124.78       5192.02       192.19 o                         
  -5   8   4       4974.49       5127.53       176.27 o                         
  -4   8   4       3974.34       4032.11       142.51 o                         
  -3   8   4       2541.37       2479.32       103.03 o                         
  -2   8   4      13275.02      13285.54       161.40 o                         
  -1   8   4       1092.95       1132.66        52.18 o                         
   0   8   4        302.50        369.69        27.04 o                         
   1   8   4         69.25         58.84        10.44 o                         
   2   8   4         80.52         80.42        12.11 o                         
   3   8   4          4.50         16.40        21.06 o                         
   4   8   4       6976.08       6718.45        86.15 o                         
   5   8   4         45.78         49.95        15.95 o                         
   6   8   4         75.62         97.04        14.93 o                         
   7   8   4         31.92         52.95        34.96 o                         
   8   8   4         13.13         75.98        28.45 o                         
   9   8   4        666.32        702.00        35.88 o                         
  10   8   4        490.40        523.47        28.69 o                         
  11   8   4         58.44        121.45        21.65 o                         
 -12   9   4        145.16        109.44        14.45 o                         
 -11   9   4         69.99         94.15        24.08 o                         
 -10   9   4        143.26        189.19        32.57 o                         
  -9   9   4        943.92       1004.64        56.47 o                         
  -8   9   4         14.83         36.37        30.20 o                         
  -7   9   4       2586.42       2567.54        72.34 o                         
  -6   9   4         50.23         56.17        34.60 o                         
  -5   9   4         28.85         99.33        41.07 o                         
  -4   9   4        887.89        815.39        68.99 o                         
  -3   9   4       2538.22       2325.85        76.63 o                         
  -2   9   4       1257.56       1493.45        57.46 o                         
  -1   9   4        150.89        179.88        18.38 o                         
   0   9   4      13525.51      12605.81       148.43 o                         
   1   9   4       8047.94       7675.18        84.74 o                         
   2   9   4       1899.50       1879.85        44.36 o                         
   3   9   4       6094.57       6421.94       107.74 o                         
   4   9   4       1369.68       1262.07        38.30 o                         
   5   9   4       4765.31       4842.38        80.74 o                         
   6   9   4       1174.60       1215.21        46.27 o                         
   7   9   4         87.76         88.33        37.61 o                         
   8   9   4       1324.60       1295.60        46.85 o                         
   9   9   4        177.02        114.08        22.51 o                         
  10   9   4         94.13         85.44        33.45 o                         
  11   9   4        360.84        336.97        26.15 o                         
 -12  10   4        196.18        154.13        10.84 o                         
 -11  10   4       1817.01       1898.60        54.60 o                         
 -10  10   4       1247.70       1245.27        55.03 o                         
  -9  10   4       2232.06       2502.81        81.41 o                         
  -8  10   4       1846.37       1839.79        71.62 o                         
  -7  10   4       3578.88       3716.58       108.56 o                         
  -6  10   4       4376.42       4271.58       192.11 o                         
  -5  10   4       4150.85       4073.24       166.32 o                         
  -4  10   4      21585.76      22566.16       265.44 o                         
  -3  10   4       3395.98       3342.72       111.00 o                         
  -2  10   4      20503.90      21492.56       228.57 o                         
  -1  10   4        786.50        716.59        35.46 o                         
   0  10   4         57.01         93.82        21.61 o                         
   1  10   4         41.21         60.58        11.63 o                         
   2  10   4        134.40        140.96        14.45 o                         
   3  10   4       1646.96       1533.25        90.99 o                         
   4  10   4       2785.55       2846.56        56.83 o                         
   5  10   4       1651.70       1636.21        55.53 o                         
   6  10   4       2298.07       2183.76        55.79 o                         
   7  10   4       2034.45       1934.13       108.27 o                         
   8  10   4         26.65         34.90        20.67 o                         
   9  10   4         67.88         91.01        25.49 o                         
  10  10   4        348.25        347.98        38.01 o                         
  11  10   4        298.32        401.66        25.82 o                         
 -11  11   4          2.01         -6.70        16.75 o                         
 -10  11   4         88.80        125.40        27.54 o                         
  -9  11   4         52.18         79.65        30.60 o                         
  -8  11   4        273.75        244.78        36.46 o                         
  -7  11   4        222.60        223.79        19.71 o                         
  -6  11   4        401.37        454.74        25.14 o                         
  -5  11   4       3025.12       3047.91       107.58 o                         
  -4  11   4       2461.66       2599.71        93.80 o                         
  -3  11   4          7.95         35.31        23.02 o                         
  -2  11   4       3553.74       3593.70        97.11 o                         
  -1  11   4       6518.07       6895.99        99.39 o                         
   0  11   4        731.67        698.19        37.24 o                         
   1  11   4        450.08        414.54        28.80 o                         
   2  11   4         33.61         50.30        27.28 o                         
   3  11   4         37.04         36.58        30.77 o                         
   4  11   4         92.87         83.67        20.53 o                         
   5  11   4       1081.90       1077.56        51.04 o                         
   6  11   4        379.86        376.06        24.47 o                         
   7  11   4        292.21        251.50        26.85 o                         
   8  11   4         29.08         29.59        21.93 o                         
   9  11   4        572.02        566.57        31.96 o                         
  10  11   4        230.22        274.47        21.04 o                         
  11  11   4        285.24        443.84        23.95 o                         
 -11  12   4        712.64        771.03        24.76 o                         
 -10  12   4       2005.44       2196.05        63.02 o                         
  -9  12   4       1067.63       1073.49        52.53 o                         
  -8  12   4       1940.53       2098.39        73.47 o                         
  -7  12   4       2157.52       2179.64        51.94 o                         
  -6  12   4      15549.23      15598.80       121.40 o                         
  -5  12   4       7003.50       7325.88       105.29 o                         
  -4  12   4       3541.21       3640.19       112.85 o                         
  -3  12   4       1150.92       1117.49        61.58 o                         
  -2  12   4      11306.34      11579.79       156.70 o                         
  -1  12   4         76.84        124.71        18.00 o                         
   0  12   4         78.51        102.92        38.51 o                         
   1  12   4        513.26        513.21        58.57 o                         
   2  12   4        222.84        130.18        41.82 o                         
   3  12   4        243.85        325.48        52.38 o                         
   4  12   4         21.29         60.00        34.75 o                         
   5  12   4        405.93        434.48        34.62 o                         
   6  12   4        326.32        361.64        24.21 o                         
   7  12   4        218.73        176.67        24.04 o                         
   8  12   4         77.10         65.54        21.00 o                         
   9  12   4        129.52        123.77        20.27 o                         
  10  12   4         40.19         36.96        14.67 o                         
  11  12   4        115.54        112.74        13.82 o                         
 -11  13   4          4.78         15.23         9.94 o                         
 -10  13   4        900.07        861.63        39.95 o                         
  -9  13   4        319.82        265.45        31.34 o                         
  -8  13   4        516.73        549.14        41.53 o                         
  -7  13   4       1170.85       1241.54        40.18 o                         
  -6  13   4         79.23         98.02        15.78 o                         
  -5  13   4        423.58        435.37        23.92 o                         
  -4  13   4         20.91         70.12        29.10 o                         
  -3  13   4       2433.88       2585.56        94.01 o                         
  -2  13   4       8115.35       8009.27       156.04 o                         
  -1  13   4       6294.48       6598.54       136.53 o                         
   0  13   4         60.29         66.80        21.82 o                         
   1  13   4       2259.17       2112.23       113.38 o                         
   2  13   4       5885.63       5803.73       198.11 o                         
   3  13   4       7106.72       6820.20       217.02 o                         
   4  13   4         78.98         60.73        20.00 o                         
   5  13   4          0.83         -1.64        14.82 o                         
   6  13   4         43.49         37.08        17.32 o                         
   7  13   4       1609.92       1618.20        57.16 o                         
   8  13   4        232.25        261.57        25.68 o                         
   9  13   4         15.58         11.02        22.76 o                         
  10  13   4        188.69        189.98        19.39 o                         
 -11  14   4        419.83        355.24        24.45 o                         
 -10  14   4       1478.84       1539.46        90.84 o                         
  -9  14   4       1637.12       1801.02        57.83 o                         
  -8  14   4       4027.47       3973.24       100.25 o                         
  -7  14   4       3925.19       4115.66        84.23 o                         
  -6  14   4       1751.98       1786.35        55.82 o                         
  -5  14   4       7559.99       7364.07        86.38 o                         
  -4  14   4        296.40        334.59        21.01 o                         
  -3  14   4         63.74         88.07        27.11 o                         
  -2  14   4        660.16        794.61        54.83 o                         
  -1  14   4        135.98        136.21        41.77 o                         
   0  14   4        125.41         83.56        23.27 o                         
   1  14   4       3887.82       3994.81       116.04 o                         
   2  14   4       2465.98       2533.03       137.42 o                         
   3  14   4        250.34        234.35        52.94 o                         
   4  14   4       1174.25       1252.82        40.61 o                         
   5  14   4         26.92         -4.26        23.60 o                         
   6  14   4        329.38        315.04        34.71 o                         
   7  14   4       2428.22       2546.76        68.36 o                         
   8  14   4        536.87        591.28        31.32 o                         
   9  14   4         13.46         31.92        15.88 o                         
  10  14   4        104.22        111.50        12.81 o                         
 -11  15   4         24.61         45.20        11.92 o                         
 -10  15   4        830.26        856.97        93.10 o                         
  -9  15   4        899.91        814.32        38.41 o                         
  -8  15   4         47.27         54.28        15.44 o                         
  -7  15   4         21.63         57.73        23.55 o                         
  -6  15   4        446.67        454.85        41.06 o                         
  -5  15   4        493.27        466.33        25.69 o                         
  -4  15   4        815.03        756.48        29.47 o                         
  -3  15   4       8295.89       8607.13        88.39 o                         
  -2  15   4       5394.13       5458.70       137.14 o                         
  -1  15   4       1553.90       1691.14        75.76 o                         
   0  15   4       1335.96       1253.03        65.28 o                         
   1  15   4       1109.66       1015.84        65.01 o                         
   2  15   4       4506.79       4425.06       185.60 o                         
   3  15   4       4058.25       4052.78        70.77 o                         
   4  15   4        563.82        487.58        39.38 o                         
   5  15   4       2666.62       2676.36        59.54 o                         
   6  15   4         79.01         60.20        36.05 o                         
   7  15   4         57.71         77.57        20.28 o                         
   8  15   4        604.20        559.90        29.31 o                         
   9  15   4        166.19        213.73        22.37 o                         
  10  15   4         30.53         31.24        15.90 o                         
 -10  16   4        138.09        116.05        21.74 o                         
  -9  16   4        904.29        916.74        51.96 o                         
  -8  16   4       4530.49       4368.36        90.74 o                         
  -7  16   4        851.20        917.02        51.69 o                         
  -6  16   4         54.90         71.34        29.69 o                         
  -5  16   4       2083.74       2075.14        56.62 o                         
  -4  16   4       1015.38       1024.09        34.38 o                         
  -3  16   4        112.33        173.25        18.37 o                         
  -2  16   4       1053.59       1007.23        31.22 o                         
  -1  16   4       1944.69       2071.11       108.57 o                         
   0  16   4        139.16        137.80        20.13 o                         
   1  16   4       1599.24       1623.99        58.04 o                         
   2  16   4         58.52         69.17        19.80 o                         
   3  16   4        142.67        172.24        20.91 o                         
   4  16   4         34.75         53.01        18.16 o                         
   5  16   4        180.70        189.30        24.52 o                         
   6  16   4       1421.36       1600.83        49.99 o                         
   7  16   4       2889.35       3029.70       107.73 o                         
   8  16   4        331.21        341.42        22.45 o                         
   9  16   4         25.97         31.78        11.79 o                         
  10  16   4         10.17         13.14        12.94 o                         
 -10  17   4        786.04        747.46        34.00 o                         
  -9  17   4        461.90        510.42        37.70 o                         
  -8  17   4         18.09         -3.09        21.69 o                         
  -7  17   4         14.27         19.28        18.48 o                         
  -6  17   4       1497.66       1628.54        50.85 o                         
  -5  17   4        280.36        314.37        27.15 o                         
  -4  17   4        194.11        252.67        21.10 o                         
  -3  17   4        343.30        370.48        23.95 o                         
  -2  17   4         44.06         49.07        12.52 o                         
  -1  17   4        276.57        288.90        20.06 o                         
   0  17   4       2337.97       2288.84        36.67 o                         
   1  17   4        721.67        638.29        45.30 o                         
   2  17   4        901.36        895.45        37.19 o                         
   3  17   4         46.81         45.18        17.54 o                         
   4  17   4       1106.95       1052.64        44.88 o                         
   5  17   4       1620.72       1664.51        53.43 o                         
   6  17   4        275.23        280.31        36.99 o                         
   7  17   4         70.00         73.60        35.40 o                         
   8  17   4         56.40         66.47        28.40 o                         
   9  17   4         75.25        100.18        23.22 o                         
  -9  18   4        786.98        850.00        41.64 o                         
  -8  18   4        253.53        244.08        19.41 o                         
  -7  18   4        269.64        201.10        22.14 o                         
  -6  18   4        763.30        722.35        35.78 o                         
  -5  18   4          4.33        -13.78        18.65 o                         
  -4  18   4        458.20        530.09        37.25 o                         
  -3  18   4         19.25         36.91        16.41 o                         
  -2  18   4       1047.40        992.26        28.10 o                         
  -1  18   4       3389.49       3447.44        66.23 o                         
   0  18   4       1419.19       1400.12        29.12 o                         
   1  18   4         25.02         46.85        14.92 o                         
   2  18   4        242.02        288.33        25.58 o                         
   3  18   4        797.89        809.25        53.62 o                         
   4  18   4       1443.27       1448.86        52.13 o                         
   5  18   4       3535.13       3678.35        76.96 o                         
   6  18   4       3544.14       3527.25        91.46 o                         
   7  18   4       2264.47       2319.36        90.27 o                         
   8  18   4        441.10        463.06        41.77 o                         
   9  18   4          8.82        -13.11        16.90 o                         
  -9  19   4        130.98        108.02        18.41 o                         
  -8  19   4         15.45         18.68        13.46 o                         
  -7  19   4         19.31         22.15        15.94 o                         
  -6  19   4        104.89        116.41        28.96 o                         
  -5  19   4       2136.74       2094.53        54.34 o                         
  -4  19   4         14.02         11.01        30.46 o                         
  -3  19   4         53.72         66.58        27.47 o                         
  -2  19   4        432.86        410.42        28.46 o                         
  -1  19   4        906.95        821.07        30.46 o                         
   0  19   4       2047.93       2071.91        62.87 o                         
   1  19   4        139.77        150.69        21.43 o                         
   2  19   4        526.40        556.29        67.74 o                         
   3  19   4        208.10        185.72        34.97 o                         
   4  19   4        641.89        774.87        40.04 o                         
   5  19   4        909.76        890.53        40.69 o                         
   6  19   4        192.67        184.34        29.00 o                         
   7  19   4        341.79        347.57        41.32 o                         
   8  19   4         34.49         97.17        26.43 o                         
   9  19   4        427.95        404.68        20.90 o                         
  -8  20   4        737.57        635.26        31.17 o                         
  -7  20   4         57.33         63.17        16.04 o                         
  -6  20   4          8.71         -0.97        16.06 o                         
  -5  20   4        205.49        248.73        36.67 o                         
  -4  20   4         77.42         77.82        30.44 o                         
  -3  20   4          0.82         11.58        31.04 o                         
  -2  20   4        158.95        173.12        18.73 o                         
  -1  20   4         56.11         58.43        16.25 o                         
   0  20   4        120.59        172.88        22.58 o                         
   1  20   4        614.64        735.70        33.23 o                         
   2  20   4        265.86        299.39        33.42 o                         
   3  20   4        971.20       1008.65        49.19 o                         
   4  20   4       7767.27       7596.88       166.51 o                         
   5  20   4       4641.07       4573.04        81.45 o                         
   6  20   4       2327.75       2338.18        82.21 o                         
   7  20   4       1594.27       1562.50        65.98 o                         
   8  20   4        779.22        673.04        27.95 o                         
  -8  21   4         56.39         78.40        25.15 o                         
  -7  21   4          3.40          1.73        12.00 o                         
  -6  21   4          2.42         28.96        24.38 o                         
  -5  21   4         75.82         93.93        29.95 o                         
  -4  21   4         44.95         15.66        20.06 o                         
  -3  21   4        787.41        823.97        38.14 o                         
  -2  21   4        257.28        292.79        21.34 o                         
  -1  21   4          0.14         11.74        15.28 o                         
   0  21   4       2427.30       2462.08        57.17 o                         
   1  21   4       2092.12       2237.46        52.08 o                         
   2  21   4       1113.55       1142.29        39.30 o                         
   3  21   4        351.64        466.68        29.25 o                         
   4  21   4       1110.09        939.25        48.47 o                         
   5  21   4        985.40       1014.55        79.83 o                         
   6  21   4         17.39         18.58        15.71 o                         
   7  21   4         45.47         24.08        17.99 o                         
   8  21   4        169.61        145.51        15.56 o                         
  -7  22   4         22.15         32.59        15.17 o                         
  -6  22   4         16.90         -9.84        21.28 o                         
  -5  22   4        474.96        445.97        38.42 o                         
  -4  22   4        547.11        608.54        46.79 o                         
  -3  22   4        222.69        251.90        25.51 o                         
  -2  22   4       3161.96       3100.16        65.44 o                         
  -1  22   4       1059.56       1118.45        33.06 o                         
   0  22   4         37.51         47.41        15.20 o                         
   1  22   4       1267.76       1195.36        63.73 o                         
   2  22   4       1435.19       1498.75        42.71 o                         
   3  22   4        436.54        421.56        28.32 o                         
   4  22   4       1565.54       1625.17        42.86 o                         
   5  22   4       1381.35       1365.02        55.74 o                         
   6  22   4       2005.09       1936.83        71.45 o                         
   7  22   4       1497.20       1499.22        41.30 o                         
  -7  23   4        362.42        313.94        19.95 o                         
  -6  23   4         25.12         48.45        18.96 o                         
  -5  23   4         44.67         82.60        25.19 o                         
  -4  23   4        216.54        195.48        31.16 o                         
  -3  23   4       2316.83       2502.90        56.78 o                         
  -2  23   4        579.23        536.56        30.47 o                         
  -1  23   4          4.19         20.46        13.79 o                         
   0  23   4         18.23          7.18        13.68 o                         
   1  23   4         47.80        106.57        30.63 o                         
   2  23   4        303.30        315.87        22.05 o                         
   3  23   4        118.26        154.72        18.32 o                         
   4  23   4        342.60        348.76        21.98 o                         
   5  23   4        106.55         98.06        14.63 o                         
   6  23   4         41.37         58.04        10.21 o                         
  -6  24   4          2.58         26.77        14.02 o                         
  -5  24   4        502.51        600.33        35.30 o                         
  -4  24   4        299.75        309.36        31.81 o                         
  -3  24   4         64.64         77.16        31.35 o                         
  -2  24   4         39.07         47.09        17.73 o                         
  -1  24   4        155.54        142.58        16.20 o                         
   0  24   4        127.34        111.70        14.41 o                         
   1  24   4        383.44        389.67        25.80 o                         
   2  24   4        284.63        285.72        35.43 o                         
   3  24   4         80.88         96.56        19.82 o                         
   4  24   4        244.93        232.11        17.44 o                         
   5  24   4         82.12        100.98        11.93 o                         
   6  24   4        455.68        353.67        17.93 o                         
  -6  25   4        210.03        186.62        15.93 o                         
  -5  25   4        122.54        129.50        19.51 o                         
  -4  25   4        889.53        879.21        40.27 o                         
  -3  25   4       1340.19       1302.36        49.82 o                         
  -2  25   4        201.77        183.64        18.46 o                         
  -1  25   4        154.42        164.53        17.57 o                         
   0  25   4        106.86        123.10        13.33 o                         
   1  25   4         37.51         37.77        15.95 o                         
   2  25   4        462.23        498.93        29.31 o                         
   3  25   4         68.37         67.80        16.78 o                         
   4  25   4         40.64         74.11        18.59 o                         
   5  25   4          4.57         -7.56         7.56 o                         
  -5  26   4         43.07         93.35        14.07 o                         
  -4  26   4        311.95        357.54        24.91 o                         
  -3  26   4         31.89         67.95        17.73 o                         
  -2  26   4         21.80         44.95        16.76 o                         
  -1  26   4        219.57        213.55        16.43 o                         
   0  26   4         49.56         88.99        21.17 o                         
   1  26   4         51.12         60.84        13.79 o                         
   2  26   4        237.15        255.01        17.03 o                         
   3  26   4         33.88         13.44        10.25 o                         
   4  26   4         74.31         57.42         8.78 o                         
  -4  27   4         55.02         37.94        10.90 o                         
  -3  27   4         12.57         -4.38        12.47 o                         
  -2  27   4          8.56          4.96        11.84 o                         
  -1  27   4         52.75         65.57        12.91 o                         
   0  27   4         45.13         43.63        14.84 o                         
   1  27   4        216.79        228.06        19.43 o                         
   2  27   4        204.20        160.87        15.51 o                         
 -12   1   5        187.56        142.34        21.47 o                         
 -11   1   5        804.80        873.91        30.41 o                         
 -10   1   5         40.49         45.29        19.51 o                         
  -9   1   5       1926.35       1856.38        52.48 o                         
  -8   1   5        177.18        148.53        13.90 o                         
  -7   1   5      11359.94      11480.16       205.32 o                         
  -6   1   5      20548.62      21116.13       254.16 o                         
  -5   1   5      21223.62      21785.26       232.39 o                         
  -4   1   5       3353.57       2970.96        74.69 o                         
  -3   1   5       9852.71       9526.84       114.40 o                         
  -2   1   5      14109.81      13661.82       119.56 o                         
  -1   1   5      61284.77      61955.14       233.17 o                         
   0   1   5       4049.09       3638.67        46.87 o                         
   1   1   5        107.40        292.86        25.14 o                         
   2   1   5        107.91        183.73         9.94 o                         
   3   1   5       5554.39       5857.15        45.20 o                         
   4   1   5        551.99        540.57        17.19 o                         
   5   1   5       1291.05       1189.78        28.02 o                         
   6   1   5       3377.31       3190.45        60.49 o                         
   7   1   5        126.70        176.26        20.33 o                         
   8   1   5       1094.35       1012.33        76.02 o                         
   9   1   5       1840.61       1921.46        48.54 o                         
  10   1   5       1180.47       1161.07        85.06 o                         
  11   1   5         60.38         76.34        15.03 o                         
 -12   2   5       1199.76       1356.80        42.07 o                         
 -11   2   5        513.99        561.15        57.78 o                         
 -10   2   5         84.89         92.55        20.54 o                         
  -9   2   5        540.08        557.08        32.31 o                         
  -8   2   5         48.14         50.90        12.04 o                         
  -7   2   5         52.99         85.73        29.08 o                         
  -6   2   5       3203.86       3199.34       100.19 o                         
  -5   2   5       1064.73       1168.15        55.81 o                         
  -4   2   5         31.62         17.12        16.24 o                         
  -3   2   5      21016.73      20884.61       176.02 o                         
  -2   2   5       5582.19       5618.36        74.44 o                         
  -1   2   5       6982.49       7071.13        66.68 o                         
   0   2   5        905.26        680.24        22.77 o                         
   1   2   5        109.58        148.77        10.22 o                         
   2   2   5       4316.25       4321.28        42.41 o                         
   3   2   5       4043.36       3937.83        53.49 o                         
   4   2   5       7790.09       7787.95        61.38 o                         
   5   2   5       1356.73       1179.43        27.98 o                         
   6   2   5        287.08        276.22        21.65 o                         
   7   2   5        477.88        499.12        27.69 o                         
   8   2   5        233.77        241.77        22.46 o                         
   9   2   5        297.91        326.69        25.77 o                         
  10   2   5         54.11         68.99        32.41 o                         
  11   2   5          9.73          0.30        19.50 o                         
 -12   3   5        191.36        192.47        21.96 o                         
 -11   3   5        303.67        376.24        35.67 o                         
 -10   3   5        142.22        134.35        27.76 o                         
  -9   3   5         58.76         20.76        20.29 o                         
  -8   3   5        398.60        405.48        18.92 o                         
  -7   3   5       8509.70       9221.48       199.77 o                         
  -6   3   5       9406.92       9886.00       175.56 o                         
  -5   3   5       2032.64       2063.26        73.04 o                         
  -4   3   5       1222.08       1137.50        49.17 o                         
  -3   3   5       3302.83       2988.10        67.02 o                         
  -2   3   5      24775.60      24414.01       232.71 o                         
  -1   3   5      15066.72      14635.88        88.00 o                         
   0   3   5      19838.86      19051.51        86.51 o                         
   1   3   5        213.02        222.15        13.17 o                         
   2   3   5       1355.66       1347.05        24.25 o                         
   3   3   5       2942.67       3238.74        46.49 o                         
   4   3   5        724.29        715.34        19.58 o                         
   5   3   5        165.51        144.75        12.91 o                         
   6   3   5        402.21        375.62        42.10 o                         
   7   3   5       2433.00       2275.34        55.38 o                         
   8   3   5       1366.11       1349.69        41.18 o                         
   9   3   5        877.64        836.68        33.68 o                         
  10   3   5        122.05        151.56        31.42 o                         
  11   3   5         73.97         88.65        21.89 o                         
  12   3   5        146.27        181.52        14.21 o                         
 -12   4   5        683.87        653.21        32.41 o                         
 -11   4   5        271.70        310.71        34.42 o                         
 -10   4   5         17.39         37.40        29.89 o                         
  -9   4   5         28.66         49.19        18.42 o                         
  -8   4   5        420.05        387.29        21.26 o                         
  -7   4   5       1017.52        936.97        45.51 o                         
  -6   4   5        116.50        165.47        46.42 o                         
  -5   4   5       1692.48       1614.44        66.70 o                         
  -4   4   5       1080.81       1005.71        66.39 o                         
  -3   4   5       2979.85       2897.33        93.63 o                         
  -2   4   5         58.65         95.43        18.67 o                         
  -1   4   5         28.59        123.30        12.55 o                         
   0   4   5      13630.28      12946.19        77.96 o                         
   1   4   5       9497.66       9087.82        59.63 o                         
   2   4   5      27459.89      26992.04       132.55 o                         
   3   4   5      15212.17      15753.29       183.16 o                         
   4   4   5      10562.23      10477.42       147.45 o                         
   5   4   5         86.10         83.64        16.85 o                         
   6   4   5          2.79         13.63        15.29 o                         
   7   4   5         10.16         46.44        19.84 o                         
   8   4   5        320.46        361.52        41.63 o                         
   9   4   5        707.23        784.73        52.77 o                         
  10   4   5        493.69        576.83        42.93 o                         
  11   4   5        408.42        438.89        31.06 o                         
  12   4   5         58.34         69.99        11.01 o                         
 -12   5   5         51.97         48.97        16.73 o                         
 -11   5   5         28.15         23.65        23.67 o                         
 -10   5   5        896.38        928.65        55.74 o                         
  -9   5   5         39.39         60.04        32.71 o                         
  -8   5   5        572.70        555.21        42.38 o                         
  -7   5   5        811.56        799.16        45.33 o                         
  -6   5   5        998.08        983.46        83.52 o                         
  -5   5   5       1487.77       1596.91        94.40 o                         
  -4   5   5        237.46        281.71        38.74 o                         
  -3   5   5       3532.25       3396.04       104.83 o                         
  -2   5   5       8919.53       9103.59       104.91 o                         
  -1   5   5      17508.05      17948.27       105.58 o                         
   0   5   5         94.40        150.44        10.80 o                         
   1   5   5        617.02        612.75        15.12 o                         
   2   5   5       1987.32       1850.87        32.23 o                         
   3   5   5       9915.08      10237.87       142.65 o                         
   4   5   5       1343.16       1281.58        39.85 o                         
   5   5   5       5208.29       4718.69        79.30 o                         
   6   5   5       1803.35       1519.06        51.14 o                         
   7   5   5       9127.79       8826.80       125.78 o                         
   8   5   5       4158.76       4088.09       104.91 o                         
   9   5   5       4026.46       4265.10       105.26 o                         
  10   5   5        428.83        511.48        41.74 o                         
  11   5   5        154.73        208.29        24.83 o                         
  12   5   5        185.65        151.34        13.22 o                         
 -12   6   5          1.22         12.31        15.56 o                         
 -11   6   5        517.06        563.74        39.98 o                         
 -10   6   5       1082.47       1133.93        59.72 o                         
  -9   6   5        694.50        711.13        55.06 o                         
  -8   6   5         37.42         48.46        24.06 o                         
  -7   6   5        485.67        446.87        35.73 o                         
  -6   6   5       5647.77       5754.66       196.28 o                         
  -5   6   5       1580.58       1402.99        91.06 o                         
  -4   6   5        789.10        727.34        59.57 o                         
  -3   6   5        101.29         99.24        25.24 o                         
  -2   6   5       4911.07       5203.92        77.22 o                         
  -1   6   5       4246.79       4220.67        50.41 o                         
   0   6   5        710.10        742.35        21.83 o                         
   1   6   5       6971.65       6061.43        85.97 o                         
   2   6   5      11954.12      11663.79        85.10 o                         
   3   6   5       4597.09       4675.89        97.37 o                         
   4   6   5        713.90        674.84        28.97 o                         
   5   6   5        380.90        476.97        27.99 o                         
   6   6   5        161.23        124.71        20.94 o                         
   7   6   5          2.30         26.77        33.31 o                         
   8   6   5        192.26        234.67        37.19 o                         
   9   6   5        146.55        191.33        24.43 o                         
  10   6   5       1621.98       1835.79        66.39 o                         
  11   6   5       3358.58       3610.01        75.54 o                         
 -12   7   5         40.44         53.04        15.29 o                         
 -11   7   5        460.06        501.37        37.03 o                         
 -10   7   5        177.91        152.56        34.63 o                         
  -9   7   5        497.78        477.97        46.81 o                         
  -8   7   5        101.48        101.59        26.95 o                         
  -7   7   5        493.94        527.45        42.31 o                         
  -6   7   5        565.35        492.07        67.54 o                         
  -5   7   5         21.19         28.29        29.23 o                         
  -4   7   5        110.49        111.89        33.49 o                         
  -3   7   5          3.16         26.28        12.81 o                         
  -2   7   5       1283.06       1663.30        36.82 o                         
  -1   7   5       1641.56       1923.03        33.80 o                         
   0   7   5        387.45        379.95        16.75 o                         
   1   7   5         78.68        127.83        10.54 o                         
   2   7   5       1419.52       1457.68        52.61 o                         
   3   7   5        142.53        132.89        21.77 o                         
   4   7   5       7410.50       6961.68        88.96 o                         
   5   7   5       3510.67       3182.76        66.33 o                         
   6   7   5       2673.24       2590.79        49.65 o                         
   7   7   5       1721.13       1641.48       137.09 o                         
   8   7   5       4506.30       4814.58        84.32 o                         
   9   7   5       2029.67       2160.68        94.49 o                         
  10   7   5        822.43        981.47        49.98 o                         
  11   7   5        192.78        263.19        25.23 o                         
 -12   8   5         43.79         82.14        15.37 o                         
 -11   8   5       1753.67       1876.08        58.98 o                         
 -10   8   5        457.45        512.07        42.58 o                         
  -9   8   5        304.24        245.64        38.45 o                         
  -8   8   5         28.10         13.28        29.40 o                         
  -7   8   5        815.15        780.47        86.11 o                         
  -6   8   5        641.14        635.02        73.17 o                         
  -5   8   5       4970.63       4843.25       173.16 o                         
  -4   8   5        861.59        935.47        72.27 o                         
  -3   8   5       3305.38       3683.84       124.81 o                         
  -2   8   5        359.44        437.73        32.51 o                         
  -1   8   5        355.48        303.22        21.54 o                         
   0   8   5        115.87         85.91        13.94 o                         
   1   8   5         74.18        135.27        12.24 o                         
   2   8   5       2094.39       1801.32        59.57 o                         
   3   8   5         43.49         64.07        27.12 o                         
   4   8   5        346.98        410.20        24.24 o                         
   5   8   5       7259.45       7217.60       101.14 o                         
   6   8   5       1063.95       1034.41        32.41 o                         
   7   8   5         25.59         52.59        21.95 o                         
   8   8   5        249.70        293.60        28.03 o                         
   9   8   5        233.82        271.56        26.59 o                         
  10   8   5       1854.50       1997.12       112.65 o                         
  11   8   5       2779.30       3317.11        67.10 o                         
 -12   9   5       1094.41       1023.11        23.66 o                         
 -11   9   5        463.29        460.63        32.56 o                         
 -10   9   5        722.63        714.39        46.65 o                         
  -9   9   5        194.42        221.05        37.69 o                         
  -8   9   5       3469.04       3711.87       104.00 o                         
  -7   9   5       6667.01       6357.93       114.44 o                         
  -6   9   5       3655.30       3669.23       166.24 o                         
  -5   9   5       1176.22        952.95        81.95 o                         
  -4   9   5       1799.72       2039.71       107.22 o                         
  -3   9   5        733.24        866.29        48.22 o                         
  -2   9   5       3778.08       3457.64        87.18 o                         
  -1   9   5       2150.17       2562.61        58.27 o                         
   0   9   5       1564.42       1509.67        43.16 o                         
   1   9   5        557.92        719.64        53.58 o                         
   2   9   5         94.24        141.13        20.78 o                         
   3   9   5       5396.58       4982.99       153.98 o                         
   4   9   5       4773.15       4575.61        74.11 o                         
   5   9   5       2657.02       2608.66        61.15 o                         
   6   9   5        146.83        176.78        15.66 o                         
   7   9   5       1909.85       1870.06        49.20 o                         
   8   9   5       1621.94       1684.18        55.03 o                         
   9   9   5       4134.92       4704.95       150.40 o                         
  10   9   5        332.34        313.36        22.72 o                         
  11   9   5        474.50        490.61        27.86 o                         
 -12  10   5          4.88         -5.57         7.12 o                         
 -11  10   5        306.26        304.70        27.15 o                         
 -10  10   5       1007.29       1043.22        50.76 o                         
  -9  10   5        195.03        234.29        36.85 o                         
  -8  10   5        126.97        177.86        34.17 o                         
  -7  10   5         79.97        123.64        19.13 o                         
  -6  10   5       2142.38       2250.54        84.47 o                         
  -5  10   5         65.80        164.02        49.53 o                         
  -4  10   5          0.57          5.18        32.89 o                         
  -3  10   5       9373.58      10220.62       168.24 o                         
  -2  10   5        509.79        522.77        52.41 o                         
  -1  10   5          0.80         49.76        14.95 o                         
   0  10   5       2154.93       2011.67        51.99 o                         
   1  10   5        666.93        643.54        38.96 o                         
   2  10   5        232.27        320.47        28.89 o                         
   3  10   5          7.27         60.32        30.12 o                         
   4  10   5        995.35        884.03        34.43 o                         
   5  10   5       1039.68        976.44        38.60 o                         
   6  10   5        709.38        667.14        24.26 o                         
   7  10   5        170.98        171.96        32.69 o                         
   8  10   5         82.53         88.22        39.15 o                         
   9  10   5        557.47        574.63        31.40 o                         
  10  10   5        624.77        634.39        27.36 o                         
  11  10   5        357.66        385.11        24.16 o                         
 -11  11   5       1018.46       1039.46        38.27 o                         
 -10  11   5       1794.97       1753.23        59.77 o                         
  -9  11   5       2915.10       3205.61        89.41 o                         
  -8  11   5       1334.93       1306.21        62.32 o                         
  -7  11   5       7552.18       7823.38        87.67 o                         
  -6  11   5       1223.03       1176.08        34.58 o                         
  -5  11   5       4227.36       4241.58       127.93 o                         
  -4  11   5       1640.06       1603.78        75.50 o                         
  -3  11   5        549.36        625.93        46.65 o                         
  -2  11   5       4929.69       5342.83       118.52 o                         
  -1  11   5        162.55        219.57        22.80 o                         
   0  11   5        651.18        792.90        34.48 o                         
   1  11   5       2118.90       2014.84        66.21 o                         
   2  11   5        693.57        682.18        65.95 o                         
   3  11   5       1000.69       1016.53        79.60 o                         
   4  11   5       2568.04       2429.61        55.40 o                         
   5  11   5       1273.34       1219.29        29.04 o                         
   6  11   5        451.40        454.39        31.66 o                         
   7  11   5       1554.22       1526.05        49.52 o                         
   8  11   5       1175.78       1276.70        45.86 o                         
   9  11   5       1474.46       1444.76        44.51 o                         
  10  11   5         37.95         85.29        15.23 o                         
  11  11   5        908.34        970.70        30.16 o                         
 -11  12   5         21.71         13.40        10.95 o                         
 -10  12   5        357.02        378.27        31.41 o                         
  -9  12   5        126.77        157.76        30.85 o                         
  -8  12   5         22.94         43.80        26.62 o                         
  -7  12   5        203.28        261.95        23.70 o                         
  -6  12   5       2380.22       2446.51        48.61 o                         
  -5  12   5       1211.73       1211.43        35.13 o                         
  -4  12   5       3320.56       3418.18       158.00 o                         
  -3  12   5       6623.42       6632.73       145.57 o                         
  -2  12   5       2227.28       2524.16        68.60 o                         
  -1  12   5        396.69        304.95        25.00 o                         
   0  12   5       6510.09       6589.18       128.78 o                         
   1  12   5       7131.24       7511.56       207.96 o                         
   2  12   5         37.63         32.20        31.37 o                         
   3  12   5        484.05        404.19        56.38 o                         
   4  12   5          8.49         14.19        29.17 o                         
   5  12   5        392.35        393.44        24.03 o                         
   6  12   5        339.31        256.56        22.46 o                         
   7  12   5        758.37        717.60        35.87 o                         
   8  12   5        632.92        617.51        34.82 o                         
   9  12   5        143.29        123.10        20.55 o                         
  10  12   5        189.68        175.06        30.45 o                         
 -11  13   5         89.99         47.49        10.03 o                         
 -10  13   5       1560.58       1659.22        51.41 o                         
  -9  13   5       3549.34       3856.39        86.98 o                         
  -8  13   5        616.65        705.71        30.51 o                         
  -7  13   5        219.58        191.11        26.84 o                         
  -6  13   5        449.88        547.67        27.08 o                         
  -5  13   5       3519.23       3569.98        59.81 o                         
  -4  13   5        167.23        168.41        32.68 o                         
  -3  13   5         94.77        115.50        27.21 o                         
  -2  13   5       1279.74       1471.00        69.39 o                         
  -1  13   5       2680.04       2747.85        89.04 o                         
   0  13   5       2311.66       2502.28        83.60 o                         
   1  13   5        626.32        661.60        69.56 o                         
   2  13   5       2790.34       2941.28       141.02 o                         
   3  13   5        130.91        170.05        46.23 o                         
   4  13   5       2455.28       2481.21        54.47 o                         
   5  13   5       2285.53       2403.07        59.43 o                         
   6  13   5        482.35        526.89        50.02 o                         
   7  13   5       1861.37       1958.81        53.61 o                         
   8  13   5       1376.34       1416.53        45.11 o                         
   9  13   5        605.61        648.18        29.84 o                         
  10  13   5         27.19         40.56        11.77 o                         
 -11  14   5         12.06         14.18        12.99 o                         
 -10  14   5        523.43        471.76        21.87 o                         
  -9  14   5         17.43         54.14        22.53 o                         
  -8  14   5        998.60       1062.32        34.88 o                         
  -7  14   5       1322.41       1456.93        42.50 o                         
  -6  14   5       4002.82       3969.06       103.56 o                         
  -5  14   5       3676.64       3648.51        61.93 o                         
  -4  14   5        891.92        896.08        31.00 o                         
  -3  14   5       3310.80       3763.38       117.22 o                         
  -2  14   5       1620.30       1630.57        75.38 o                         
  -1  14   5        100.88        122.67        27.40 o                         
   0  14   5        571.05        497.63        41.96 o                         
   1  14   5       5223.18       5359.53       136.62 o                         
   2  14   5         43.16        114.00        43.18 o                         
   3  14   5        602.90        629.50        29.82 o                         
   4  14   5        258.53        251.80        25.98 o                         
   5  14   5       1519.31       1532.45        45.21 o                         
   6  14   5          1.02         24.01        17.94 o                         
   7  14   5       3056.95       3283.64       125.30 o                         
   8  14   5       4099.91       4281.08        71.59 o                         
   9  14   5        356.77        396.34        23.27 o                         
  10  14   5        108.27        107.57        11.56 o                         
 -10  15   5         37.47         48.11        22.17 o                         
  -9  15   5        557.26        476.31        30.02 o                         
  -8  15   5       1441.78       1351.76        37.13 o                         
  -7  15   5        612.23        703.63        46.56 o                         
  -6  15   5         55.22         54.62        27.91 o                         
  -5  15   5        410.42        412.51        24.78 o                         
  -4  15   5       1339.80       1359.17        38.37 o                         
  -3  15   5         89.91         81.05        14.89 o                         
  -2  15   5        627.95        763.81        54.77 o                         
  -1  15   5        137.23        191.88        33.52 o                         
   0  15   5         26.03         11.96        27.30 o                         
   1  15   5         31.91         67.44        21.16 o                         
   2  15   5        697.95        661.60        30.76 o                         
   3  15   5        630.76        654.07        31.57 o                         
   4  15   5        956.92        950.36        38.05 o                         
   5  15   5       2082.76       2187.13        59.40 o                         
   6  15   5       3690.14       4026.22       126.80 o                         
   7  15   5       3561.59       3664.36        72.99 o                         
   8  15   5       1859.68       1949.11        72.64 o                         
   9  15   5       1074.54       1089.43        30.87 o                         
  10  15   5        580.52        503.55        28.02 o                         
 -10  16   5         66.25         75.14        17.93 o                         
  -9  16   5        289.43        337.75        35.18 o                         
  -8  16   5        653.54        670.44        38.88 o                         
  -7  16   5       1544.22       1580.17        64.79 o                         
  -6  16   5        194.97        205.28        34.24 o                         
  -5  16   5         25.24         50.14        21.82 o                         
  -4  16   5        910.20        927.79        33.39 o                         
  -3  16   5         32.93         73.15        12.31 o                         
  -2  16   5        637.60        654.24        26.41 o                         
  -1  16   5        765.92        764.55        27.56 o                         
   0  16   5         61.33         88.19        18.43 o                         
   1  16   5       1607.11       1588.62        45.42 o                         
   2  16   5        696.90        658.06        32.90 o                         
   3  16   5        131.66        131.67        21.40 o                         
   4  16   5        419.22        420.31        28.66 o                         
   5  16   5       1664.40       1658.91        68.55 o                         
   6  16   5         35.80         59.19        37.98 o                         
   7  16   5       1243.00       1318.57        73.77 o                         
   8  16   5       3008.58       3043.99       166.99 o                         
   9  16   5        493.60        562.41        38.91 o                         
 -10  17   5        849.53        873.41        34.63 o                         
  -9  17   5        153.29        169.46        26.59 o                         
  -8  17   5         21.26         24.33        14.69 o                         
  -7  17   5       1413.15       1322.17        43.89 o                         
  -6  17   5        185.21        194.24        23.92 o                         
  -5  17   5        159.34        215.97        24.20 o                         
  -4  17   5        758.75        724.34        47.70 o                         
  -3  17   5       1783.83       1713.83        35.64 o                         
  -2  17   5       1350.81       1350.08        31.91 o                         
  -1  17   5       1172.14       1160.01        27.37 o                         
   0  17   5       2743.70       2745.52        40.90 o                         
   1  17   5         97.15        119.53        23.34 o                         
   2  17   5         41.64         71.23        18.57 o                         
   3  17   5         20.71         56.55        19.57 o                         
   4  17   5        313.83        408.12        34.53 o                         
   5  17   5        387.29        402.07        30.66 o                         
   6  17   5        266.60        264.96        59.53 o                         
   7  17   5       1259.64       1329.06        72.40 o                         
   8  17   5       1254.00       1287.94        63.07 o                         
   9  17   5       1600.28       1455.92        53.95 o                         
  -9  18   5         15.94         16.32        15.79 o                         
  -8  18   5        154.50        136.81        16.42 o                         
  -7  18   5        622.21        616.78        30.37 o                         
  -6  18   5         30.46         33.75        17.87 o                         
  -5  18   5        867.27        846.28        53.61 o                         
  -4  18   5        558.26        567.12        34.19 o                         
  -3  18   5        540.95        589.42        30.54 o                         
  -2  18   5         75.81         42.47        16.27 o                         
  -1  18   5        963.70        935.83        31.91 o                         
   0  18   5        661.97        697.72        23.19 o                         
   1  18   5       4907.72       4791.01        71.76 o                         
   2  18   5       1617.27       1583.94        49.47 o                         
   3  18   5        416.71        395.42        32.61 o                         
   4  18   5        631.04        610.98        36.78 o                         
   5  18   5       1094.94       1086.21        43.86 o                         
   6  18   5          1.50        -18.17        18.17 o                         
   7  18   5        870.47        919.86        59.74 o                         
   8  18   5        893.58        806.69        48.61 o                         
   9  18   5         14.73         -0.41        11.93 o                         
  -9  19   5         26.61         31.88        12.59 o                         
  -8  19   5        231.62        207.93        19.35 o                         
  -7  19   5        515.00        541.99        27.33 o                         
  -6  19   5        205.44        224.77        22.81 o                         
  -5  19   5         68.76         86.07        31.92 o                         
  -4  19   5       1925.67       2040.46        56.99 o                         
  -3  19   5       1661.75       1655.91        51.15 o                         
  -2  19   5        481.18        504.30        24.82 o                         
  -1  19   5        565.17        589.82        31.27 o                         
   0  19   5        419.01        431.10        26.35 o                         
   1  19   5       1170.28       1147.64        39.76 o                         
   2  19   5        796.60        879.72        36.94 o                         
   3  19   5         89.90         55.96        22.66 o                         
   4  19   5          2.01         14.69        21.54 o                         
   5  19   5        153.43        178.44        24.69 o                         
   6  19   5         30.23         25.84        16.38 o                         
   7  19   5          2.52         19.45        26.48 o                         
   8  19   5          4.14         -4.68        19.98 o                         
   9  19   5        379.90        335.36        17.47 o                         
  -8  20   5        508.83        408.91        17.72 o                         
  -7  20   5          1.53          3.57        25.49 o                         
  -6  20   5         46.38         93.89        28.38 o                         
  -5  20   5        663.40        755.06        51.60 o                         
  -4  20   5        909.13       1034.49        42.95 o                         
  -3  20   5          4.31         26.31        20.12 o                         
  -2  20   5          2.46        -12.98        15.91 o                         
  -1  20   5        561.70        537.29        25.27 o                         
   0  20   5       1922.83       1751.99        37.82 o                         
   1  20   5       1607.50       1601.19        46.17 o                         
   2  20   5       1737.25       1806.07        49.45 o                         
   3  20   5        353.78        345.68        27.45 o                         
   4  20   5        216.60        215.33        26.71 o                         
   5  20   5        612.57        568.57        32.45 o                         
   6  20   5         14.70         40.63        16.21 o                         
   7  20   5         40.32         30.28        23.50 o                         
   8  20   5         33.79         44.03        14.35 o                         
  -8  21   5       1368.04       1059.73        30.46 o                         
  -7  21   5        387.56        386.07        28.63 o                         
  -6  21   5       1067.29        973.66        48.52 o                         
  -5  21   5       1070.30       1174.77        58.18 o                         
  -4  21   5       2889.20       2959.05        65.63 o                         
  -3  21   5       2447.91       2657.37        62.56 o                         
  -2  21   5        761.62        784.56        29.37 o                         
  -1  21   5        613.98        580.26        26.60 o                         
   0  21   5        355.16        329.25        26.48 o                         
   1  21   5        685.48        757.96        44.56 o                         
   2  21   5       1386.49       1306.83        42.45 o                         
   3  21   5         88.01        134.11        21.52 o                         
   4  21   5        235.66        259.90        23.62 o                         
   5  21   5         12.36         28.21        15.58 o                         
   6  21   5         60.47         92.57        21.09 o                         
   7  21   5        127.21        133.58        19.68 o                         
   8  21   5          0.17        -10.03        10.03 o                         
  -7  22   5        139.81        136.90        18.27 o                         
  -6  22   5         14.61          9.22        19.87 o                         
  -5  22   5         30.48         36.69        25.50 o                         
  -4  22   5        592.81        660.95        47.00 o                         
  -3  22   5         77.49         97.04        22.91 o                         
  -2  22   5        518.40        526.47        30.62 o                         
  -1  22   5        231.82        199.44        19.01 o                         
   0  22   5        828.54        778.01        33.59 o                         
   1  22   5        994.82        897.74        48.55 o                         
   2  22   5        325.08        290.53        42.15 o                         
   3  22   5         69.62         50.21        17.73 o                         
   4  22   5        340.92        363.97        24.14 o                         
   5  22   5        517.59        467.47        23.67 o                         
   6  22   5         13.07         17.38        10.56 o                         
   7  22   5         77.09         63.04        13.69 o                         
  -7  23   5        422.93        396.30        21.24 o                         
  -6  23   5        423.37        433.54        29.11 o                         
  -5  23   5        658.84        560.95        37.65 o                         
  -4  23   5       2627.09       2970.02        82.49 o                         
  -3  23   5       1620.46       1786.79        48.68 o                         
  -2  23   5        383.10        382.40        26.60 o                         
  -1  23   5        207.13        190.68        17.89 o                         
   0  23   5         69.79         60.89        15.38 o                         
   1  23   5        380.11        298.91        38.10 o                         
   2  23   5        110.65         82.68        26.09 o                         
   3  23   5         57.54         77.51        17.13 o                         
   4  23   5        122.74        111.20        41.94 o                         
   5  23   5         30.35         35.54        15.25 o                         
   6  23   5       1448.57       1471.36        40.68 o                         
  -6  24   5         89.44         62.80        15.38 o                         
  -5  24   5        230.71        202.44        25.46 o                         
  -4  24   5          6.90         -5.47        21.27 o                         
  -3  24   5       1318.05       1323.67        39.56 o                         
  -2  24   5        227.38        234.01        21.37 o                         
  -1  24   5        148.15        157.04        19.01 o                         
   0  24   5        657.17        694.21        46.75 o                         
   1  24   5        976.69        960.26        54.28 o                         
   2  24   5         21.83         47.31        13.53 o                         
   3  24   5         96.51        114.79        15.34 o                         
   4  24   5        400.94        376.91        19.34 o                         
   5  24   5        131.48        121.76        24.80 o                         
  -6  25   5         78.54         52.37        10.92 o                         
  -5  25   5       1033.49       1056.01        37.54 o                         
  -4  25   5       1498.50       1401.21        48.32 o                         
  -3  25   5        519.15        570.22        35.22 o                         
  -2  25   5        128.06        140.68        17.48 o                         
  -1  25   5        180.92        237.15        19.32 o                         
   0  25   5         40.11         46.51        23.13 o                         
   1  25   5        345.41        403.37        23.81 o                         
   2  25   5        180.37        144.44        17.25 o                         
   3  25   5         56.30         86.06        14.46 o                         
   4  25   5          7.39         16.76         8.28 o                         
   5  25   5        259.28        224.91        15.82 o                         
  -5  26   5         11.38         -4.68        10.32 o                         
  -4  26   5        458.91        411.91        24.65 o                         
  -3  26   5        460.21        366.20        24.85 o                         
  -2  26   5        566.62        466.12        27.53 o                         
  -1  26   5        366.00        434.14        19.46 o                         
   0  26   5        335.20        311.25        27.55 o                         
   1  26   5       1056.87       1115.43        42.75 o                         
   2  26   5         30.00          9.77        14.53 o                         
   3  26   5         14.20         43.03        13.81 o                         
  -3  27   5         95.82         82.65        12.78 o                         
  -2  27   5        259.52        250.86        17.44 o                         
  -1  27   5        739.24        736.32        31.45 o                         
   0  27   5        189.26        162.96        18.58 o                         
   1  27   5        265.63        245.00        19.93 o                         
   2  27   5        156.71        172.40        16.21 o                         
 -12   0   6         76.97         79.58        15.59 o                         
 -11   0   6       1197.78       1246.75        50.23 o                         
 -10   0   6        292.40        315.54        38.01 o                         
  -9   0   6       4301.55       4338.75        79.90 o                         
  -8   0   6      15872.21      16443.32       187.51 o                         
  -7   0   6       1416.09       1448.61       107.27 o                         
  -6   0   6       1308.41       1301.69        94.77 o                         
  -5   0   6         39.96         47.02        29.78 o                         
  -4   0   6       1026.90        996.01        64.61 o                         
  -3   0   6       1653.99       2011.54        75.99 o                         
  -2   0   6      11712.75      12939.97       160.90 o                         
  -1   0   6      25754.82      27031.11       309.87 o                         
   0   0   6      16941.63      15819.52       189.41 o                         
   1   0   6       9155.07       8990.83       175.44 o                         
   2   0   6       1616.67       1577.36        35.21 o                         
   3   0   6        201.75        166.42        21.38 o                         
   4   0   6       1049.60       1127.83        33.71 o                         
   5   0   6        156.28        194.51        19.78 o                         
   6   0   6        475.69        506.42        39.13 o                         
   7   0   6      11480.93      11685.54       162.02 o                         
   8   0   6      20958.11      21056.20       231.64 o                         
   9   0   6       2202.57       2364.18        74.41 o                         
  10   0   6        914.35        948.93        47.00 o                         
  11   0   6       1199.06       1228.36        39.35 o                         
 -12   1   6         15.03         15.66        14.44 o                         
 -11   1   6        217.09        206.55        19.22 o                         
 -10   1   6          0.25         -4.40        24.96 o                         
  -9   1   6        633.88        637.08        25.11 o                         
  -8   1   6       1927.82       2020.46        47.09 o                         
  -7   1   6       1418.26       1419.40        75.32 o                         
  -6   1   6       1899.59       2030.43        80.43 o                         
  -5   1   6        145.47        222.90        28.77 o                         
  -4   1   6       2122.57       2042.52        63.45 o                         
  -3   1   6        357.16        430.57        26.61 o                         
  -2   1   6       2523.82       2689.78        51.30 o                         
  -1   1   6       2571.41       2549.54        40.26 o                         
   0   1   6         76.08         88.44         7.01 o                         
   1   1   6       6597.59       5756.87       123.79 o                         
   2   1   6        992.06       1076.20        20.10 o                         
   3   1   6         16.04         14.50         9.14 o                         
   4   1   6       5594.89       5488.21        51.65 o                         
   5   1   6        113.61        158.68        14.67 o                         
   6   1   6         87.52         73.37        17.39 o                         
   7   1   6        592.31        623.41        29.44 o                         
   8   1   6        499.18        538.25        29.86 o                         
   9   1   6        461.25        469.45        28.08 o                         
  10   1   6        432.37        479.09        40.42 o                         
  11   1   6        212.84        239.63        15.11 o                         
 -12   2   6         79.04         99.19        17.53 o                         
 -11   2   6        299.53        275.72        25.10 o                         
 -10   2   6        386.47        377.46        26.94 o                         
  -9   2   6       2991.66       2984.76        47.74 o                         
  -8   2   6        744.79        797.89        36.43 o                         
  -7   2   6       4100.80       4385.39       129.11 o                         
  -6   2   6       1178.86       1080.04        61.46 o                         
  -5   2   6       5018.05       5383.24       116.25 o                         
  -4   2   6         82.23        104.52        19.93 o                         
  -3   2   6       3146.11       3285.19        69.82 o                         
  -2   2   6       6840.48       6360.36       110.25 o                         
  -1   2   6        122.70        105.75         9.24 o                         
   0   2   6       4378.26       4218.06        59.11 o                         
   1   2   6       2512.23       2553.10        56.25 o                         
   2   2   6      18471.02      17792.83        94.71 o                         
   3   2   6        805.28        747.78        19.26 o                         
   4   2   6       2044.03       2065.17        32.00 o                         
   5   2   6       3398.51       3391.95        51.41 o                         
   6   2   6        144.71        179.52        28.43 o                         
   7   2   6       8034.92       7875.43        93.32 o                         
   8   2   6      12505.90      12925.34       239.35 o                         
   9   2   6       4219.35       4494.76        71.12 o                         
  10   2   6        789.85        764.54        29.66 o                         
  11   2   6        741.74        665.32        34.37 o                         
 -12   3   6        118.89        118.56        19.11 o                         
 -11   3   6         74.36         71.44        25.79 o                         
 -10   3   6         26.60         64.42        30.02 o                         
  -9   3   6         45.91         25.86        15.17 o                         
  -8   3   6        907.95        990.02        36.69 o                         
  -7   3   6       5819.61       5923.44        94.29 o                         
  -6   3   6       6144.99       5894.94       137.63 o                         
  -5   3   6       8542.30       8719.78       149.20 o                         
  -4   3   6       7134.11       7793.55       125.06 o                         
  -3   3   6       5928.23       6016.74       132.72 o                         
  -2   3   6      11523.76      11095.70       139.13 o                         
  -1   3   6       2510.24       2811.53        38.58 o                         
   0   3   6      18989.15      18013.92       130.77 o                         
   1   3   6        740.33        892.10        23.67 o                         
   2   3   6       2264.29       2408.09        33.74 o                         
   3   3   6         59.51         69.96        10.73 o                         
   4   3   6         84.67        108.99        12.33 o                         
   5   3   6       1383.01       1322.43        33.20 o                         
   6   3   6         14.79         65.56        25.38 o                         
   7   3   6         13.18         30.99        13.36 o                         
   8   3   6       3485.95       3456.35        86.67 o                         
   9   3   6        549.71        644.14        30.84 o                         
  10   3   6       1515.66       1568.91        59.96 o                         
  11   3   6        749.05        796.64        36.94 o                         
 -12   4   6        133.47        102.95        18.15 o                         
 -11   4   6         49.13         38.30        24.94 o                         
 -10   4   6         31.53         19.02        29.16 o                         
  -9   4   6        469.27        411.51        23.57 o                         
  -8   4   6        160.33        165.28        19.47 o                         
  -7   4   6       6204.42       6486.00       111.54 o                         
  -6   4   6      11503.92      12152.35       279.97 o                         
  -5   4   6      23794.46      25116.38       365.42 o                         
  -4   4   6       6785.63       6353.64       161.40 o                         
  -3   4   6        723.19        817.68        52.07 o                         
  -2   4   6       3070.50       2942.40        60.81 o                         
  -1   4   6       2472.67       2357.82        37.21 o                         
   0   4   6      25924.49      26406.94       115.58 o                         
   1   4   6       8572.04       8281.61        52.78 o                         
   2   4   6        394.96        378.97        14.94 o                         
   3   4   6        596.82        474.48        20.08 o                         
   4   4   6      15542.67      15109.57       154.11 o                         
   5   4   6       2047.12       1884.69        38.94 o                         
   6   4   6        156.95        150.54        28.25 o                         
   7   4   6       2063.04       2054.89        52.24 o                         
   8   4   6       4537.39       4680.19       112.29 o                         
   9   4   6       5493.42       5721.36       120.98 o                         
  10   4   6       2907.39       3389.55        84.65 o                         
  11   4   6        249.62        264.43        25.25 o                         
 -12   5   6          8.71          0.82        15.06 o                         
 -11   5   6          9.02         -6.83        23.85 o                         
 -10   5   6         30.40         38.03        29.89 o                         
  -9   5   6        969.14        954.58        59.63 o                         
  -8   5   6       1484.37       1547.93        62.49 o                         
  -7   5   6       1261.60       1239.53        51.49 o                         
  -6   5   6       2757.28       2802.84       136.02 o                         
  -5   5   6       1423.52       1471.14        91.36 o                         
  -4   5   6       6250.38       6577.24       168.40 o                         
  -3   5   6       1383.85       1823.82        78.07 o                         
  -2   5   6        362.36        240.94        19.88 o                         
  -1   5   6       3433.70       3917.67        49.74 o                         
   0   5   6       2062.47       1945.16        32.07 o                         
   1   5   6       8520.00       8027.39        58.59 o                         
   2   5   6        467.21        363.78        16.21 o                         
   3   5   6        792.70        844.77        26.18 o                         
   4   5   6       1851.57       1665.58        32.97 o                         
   5   5   6       1533.10       1394.03        44.69 o                         
   6   5   6         36.28         44.65        20.57 o                         
   7   5   6       2593.63       2586.95        58.79 o                         
   8   5   6        581.82        645.07        48.90 o                         
   9   5   6         36.58         28.16        29.33 o                         
  10   5   6        161.27        202.68        33.01 o                         
  11   5   6        432.03        539.61        31.46 o                         
 -12   6   6         33.05         62.50        16.66 o                         
 -11   6   6         71.98         60.08        25.77 o                         
 -10   6   6         24.87         22.70        29.98 o                         
  -9   6   6        985.30        874.08        59.43 o                         
  -8   6   6        351.66        392.97        28.36 o                         
  -7   6   6       1775.12       1835.12        74.83 o                         
  -6   6   6       5011.11       5162.94       187.70 o                         
  -5   6   6       1542.12       1491.54        94.06 o                         
  -4   6   6        199.75        121.80        34.60 o                         
  -3   6   6       6081.64       5537.27        96.09 o                         
  -2   6   6        703.28        611.17        25.68 o                         
  -1   6   6      12185.64      12344.78        92.96 o                         
   0   6   6        575.50        618.38        20.64 o                         
   1   6   6        203.27        228.90        10.92 o                         
   2   6   6        416.73        358.20        16.09 o                         
   3   6   6       6428.96       6019.30        67.86 o                         
   4   6   6       8913.05       8623.70       100.63 o                         
   5   6   6       2991.50       3049.98        65.46 o                         
   6   6   6        178.72        203.43        18.69 o                         
   7   6   6        436.49        414.37        23.56 o                         
   8   6   6       1106.41       1133.25        43.11 o                         
   9   6   6       2079.26       2384.23        79.61 o                         
  10   6   6       2512.31       2502.26        73.74 o                         
  11   6   6        105.56        105.86        20.35 o                         
 -12   7   6         22.77         45.30        15.14 o                         
 -11   7   6         13.80        -22.99        22.99 o                         
 -10   7   6        306.97        316.80        38.57 o                         
  -9   7   6        222.41        234.72        40.70 o                         
  -8   7   6        327.03        325.63        41.11 o                         
  -7   7   6        516.44        462.21        35.56 o                         
  -6   7   6       1119.74       1181.85        95.48 o                         
  -5   7   6         47.81         29.27        30.93 o                         
  -4   7   6        916.17        961.27        71.20 o                         
  -3   7   6         65.94        108.05        27.37 o                         
  -2   7   6       3700.19       3233.08        55.24 o                         
  -1   7   6        315.77        349.62        17.12 o                         
   0   7   6      12382.65      12360.05        94.69 o                         
   1   7   6      23867.03      22452.79       214.12 o                         
   2   7   6      13906.48      13795.83       135.33 o                         
   3   7   6       6218.10       5836.40       115.16 o                         
   4   7   6       1795.77       1667.83        46.02 o                         
   5   7   6       5435.10       5328.79        87.40 o                         
   6   7   6       1091.81       1043.57        29.23 o                         
   7   7   6         49.89         79.64        16.66 o                         
   8   7   6         18.90         -8.55        20.61 o                         
   9   7   6        705.73        715.42        53.23 o                         
  10   7   6        966.89       1076.72        50.23 o                         
  11   7   6         39.82         50.43        18.08 o                         
 -12   8   6        111.90        151.72        16.69 o                         
 -11   8   6         36.80        -16.10        22.86 o                         
 -10   8   6        474.28        503.17        43.27 o                         
  -9   8   6        294.13        299.55        41.76 o                         
  -8   8   6        409.29        485.54        46.71 o                         
  -7   8   6       1225.38       1161.16        57.75 o                         
  -6   8   6       1642.33       1755.11       117.10 o                         
  -5   8   6        660.06        666.78        69.15 o                         
  -4   8   6       1006.27       1181.12        81.10 o                         
  -3   8   6       3460.15       3437.77        90.27 o                         
  -2   8   6       9706.81       9300.93       136.91 o                         
  -1   8   6       7503.22       7215.65        95.20 o                         
   0   8   6       2375.20       2053.99        48.81 o                         
   1   8   6        802.17        744.04        41.73 o                         
   2   8   6        337.63        453.59        33.36 o                         
   3   8   6         39.73         66.45        19.71 o                         
   4   8   6          5.94         28.90        14.79 o                         
   5   8   6        591.29        584.31        31.86 o                         
   6   8   6         12.04         -4.50        15.97 o                         
   7   8   6       1614.19       1562.85        39.29 o                         
   8   8   6       1502.62       1578.71        50.04 o                         
   9   8   6        453.44        495.20        30.12 o                         
  10   8   6        143.97        182.31        28.95 o                         
  11   8   6         78.31        120.45        18.30 o                         
 -12   9   6          1.95         13.54         8.22 o                         
 -11   9   6         20.48          8.23        18.93 o                         
 -10   9   6        621.22        655.37        44.45 o                         
  -9   9   6        253.17        301.01        39.87 o                         
  -8   9   6        753.35        766.44        53.40 o                         
  -7   9   6        567.49        641.61        38.46 o                         
  -6   9   6       2440.10       2113.43        63.99 o                         
  -5   9   6         26.90         15.44        30.57 o                         
  -4   9   6        201.35        104.45        23.63 o                         
  -3   9   6        339.76        372.82        35.18 o                         
  -2   9   6         85.18         90.81        17.95 o                         
  -1   9   6        372.36        356.03        25.10 o                         
   0   9   6      17112.36      16708.83       147.83 o                         
   1   9   6       8964.41       8997.78       141.20 o                         
   2   9   6       2427.96       2408.46        74.31 o                         
   3   9   6        941.69        872.95        67.82 o                         
   4   9   6       2477.99       2174.46        53.97 o                         
   5   9   6       6402.19       6307.03        97.24 o                         
   6   9   6       2046.23       2097.23        55.69 o                         
   7   9   6         18.67         18.11        13.61 o                         
   8   9   6         97.17        115.20        23.17 o                         
   9   9   6        424.16        483.01        30.18 o                         
  10   9   6        659.60        742.69        40.70 o                         
  11   9   6         27.95         45.69        14.58 o                         
 -11  10   6          5.41         -3.59        17.37 o                         
 -10  10   6        153.96        168.07        30.06 o                         
  -9  10   6         16.90         26.96        28.58 o                         
  -8  10   6       1328.74       1377.74        66.91 o                         
  -7  10   6       1799.94       1798.98        46.28 o                         
  -6  10   6       1343.09       1271.82        61.19 o                         
  -5  10   6         65.15        107.63        31.91 o                         
  -4  10   6       1085.51       1217.31        64.71 o                         
  -3  10   6       7596.08       8065.88       150.10 o                         
  -2  10   6       5409.03       5075.59        93.26 o                         
  -1  10   6       7117.66       6730.85       100.60 o                         
   0  10   6       1510.35       1372.14        44.12 o                         
   1  10   6       1917.67       1816.65        65.39 o                         
   2  10   6       1084.96       1071.66        52.27 o                         
   3  10   6        252.67        269.66        43.27 o                         
   4  10   6         29.53         48.67        15.55 o                         
   5  10   6        164.27        119.45        13.21 o                         
   6  10   6        845.44        860.38        27.52 o                         
   7  10   6       1098.01       1090.88        42.92 o                         
   8  10   6        386.43        422.71        30.96 o                         
   9  10   6        136.89        156.61        21.96 o                         
  10  10   6        145.93        139.88        16.35 o                         
  11  10   6         96.78         99.98        14.54 o                         
 -11  11   6        305.37        276.09        23.53 o                         
 -10  11   6       1414.79       1526.18        55.69 o                         
  -9  11   6         41.61         39.78        27.42 o                         
  -8  11   6        529.23        604.43        47.57 o                         
  -7  11   6        453.92        480.62        41.09 o                         
  -6  11   6        687.14        668.43        35.57 o                         
  -5  11   6        922.37        759.66        35.76 o                         
  -4  11   6       6236.94       6369.97       147.88 o                         
  -3  11   6        498.91        553.28        44.30 o                         
  -2  11   6       1307.58       1501.77        53.53 o                         
  -1  11   6       2195.90       2109.53        58.66 o                         
   0  11   6        138.67        190.56        21.78 o                         
   1  11   6       8856.83       9140.80       148.66 o                         
   2  11   6       2203.58       2029.25        71.62 o                         
   3  11   6       1705.18       1593.96        99.12 o                         
   4  11   6       1563.97       1622.94        47.48 o                         
   5  11   6       2506.96       2503.42        41.80 o                         
   6  11   6        317.86        274.01        18.31 o                         
   7  11   6         16.00         19.60        20.17 o                         
   8  11   6        119.08        117.95        29.47 o                         
   9  11   6         27.01         25.45        17.85 o                         
  10  11   6         13.99          8.40        12.01 o                         
  11  11   6         67.59         55.65        11.06 o                         
 -11  12   6         37.58         41.53        13.78 o                         
 -10  12   6          2.33        -13.20        20.39 o                         
  -9  12   6        296.54        367.78        35.45 o                         
  -8  12   6        112.30        115.05        22.66 o                         
  -7  12   6       1087.32       1102.11        43.67 o                         
  -6  12   6       1873.76       1866.56        43.97 o                         
  -5  12   6       4678.08       4752.13        67.76 o                         
  -4  12   6       1016.21       1069.21        65.43 o                         
  -3  12   6       6713.98       6676.43       121.77 o                         
  -2  12   6       6460.23       6130.28       108.83 o                         
  -1  12   6       3365.32       3450.53        76.88 o                         
   0  12   6        161.87        196.13        21.10 o                         
   1  12   6       1641.52       1629.83       101.69 o                         
   2  12   6       1194.07       1308.47        93.18 o                         
   3  12   6       1485.89       1642.01       103.06 o                         
   4  12   6        809.67        788.09        31.40 o                         
   5  12   6          3.82          3.48        14.13 o                         
   6  12   6         48.98         53.95        21.78 o                         
   7  12   6         11.62         19.94        19.81 o                         
   8  12   6         82.73        123.12        22.68 o                         
   9  12   6         22.06         13.62        17.25 o                         
  10  12   6        448.45        421.94        32.08 o                         
 -11  13   6         70.71         70.08        19.36 o                         
 -10  13   6       1869.25       1785.95        51.91 o                         
  -9  13   6        536.34        539.16        37.36 o                         
  -8  13   6        269.97        246.47        21.97 o                         
  -7  13   6       2168.21       2130.75        52.83 o                         
  -6  13   6       2750.49       2698.51        51.88 o                         
  -5  13   6         70.58         79.12        15.70 o                         
  -4  13   6        166.36        209.94        18.02 o                         
  -3  13   6       1539.02       1632.74        62.96 o                         
  -2  13   6       1147.64       1307.79        66.20 o                         
  -1  13   6       1449.59       1530.08        67.92 o                         
   0  13   6       1163.03       1212.60        59.30 o                         
   1  13   6       4641.64       4463.78       121.09 o                         
   2  13   6       4414.05       4197.05       167.65 o                         
   3  13   6       5514.54       5409.73       108.04 o                         
   4  13   6         89.74         49.05        16.16 o                         
   5  13   6        175.50        161.34        19.08 o                         
   6  13   6        685.69        654.33        33.91 o                         
   7  13   6        677.16        788.11        36.49 o                         
   8  13   6       1223.00       1214.30        41.79 o                         
   9  13   6         17.41         27.06        15.29 o                         
  10  13   6         28.22         -4.95         9.90 o                         
 -11  14   6         21.21         25.33        13.00 o                         
 -10  14   6         38.90         39.75        15.56 o                         
  -9  14   6        114.76        102.43        22.58 o                         
  -8  14   6         46.85         56.69        16.37 o                         
  -7  14   6       1380.62       1396.32        42.87 o                         
  -6  14   6       5104.11       5520.19       124.23 o                         
  -5  14   6       5994.92       6151.69        80.65 o                         
  -4  14   6       8125.25       8132.28        88.95 o                         
  -3  14   6       1875.69       1851.03        41.09 o                         
  -2  14   6        221.65        279.36        44.57 o                         
  -1  14   6         59.38         46.26        23.88 o                         
   0  14   6        827.98        827.35        51.76 o                         
   1  14   6        483.20        514.80        46.38 o                         
   2  14   6        100.61        131.99        40.48 o                         
   3  14   6        102.58        103.72        16.92 o                         
   4  14   6         99.62         97.25        23.23 o                         
   5  14   6        927.84        918.50        40.10 o                         
   6  14   6       1123.74       1119.48        40.98 o                         
   7  14   6        252.54        190.19        22.75 o                         
   8  14   6          8.71         16.28        17.63 o                         
   9  14   6         28.78         33.11        23.43 o                         
  10  14   6       1253.40       1123.30        51.35 o                         
 -10  15   6         46.86         66.28        12.50 o                         
  -9  15   6          6.72         35.10        17.50 o                         
  -8  15   6        180.30        191.83        18.06 o                         
  -7  15   6         21.52         72.30        25.66 o                         
  -6  15   6        737.11        777.41        52.44 o                         
  -5  15   6         80.94        153.54        23.19 o                         
  -4  15   6        479.16        530.14        26.62 o                         
  -3  15   6       2975.00       2947.36        52.93 o                         
  -2  15   6       1204.84       1242.47        33.89 o                         
  -1  15   6        254.48        318.46        40.56 o                         
   0  15   6        852.32        867.52        42.91 o                         
   1  15   6       1750.01       1821.70        44.93 o                         
   2  15   6       1988.22       1912.85        50.84 o                         
   3  15   6       5480.01       5552.58        86.16 o                         
   4  15   6       3241.65       3300.09        73.99 o                         
   5  15   6        367.00        418.51        30.72 o                         
   6  15   6         52.47        119.06        41.13 o                         
   7  15   6        583.55        565.31        30.19 o                         
   8  15   6       1019.73        998.97        34.00 o                         
   9  15   6         57.94         60.31        12.78 o                         
 -10  16   6        169.19        147.64        20.40 o                         
  -9  16   6        177.77        155.18        27.33 o                         
  -8  16   6       1495.43       1541.13        55.27 o                         
  -7  16   6       2184.42       2264.58        76.55 o                         
  -6  16   6       1255.52       1269.38        62.99 o                         
  -5  16   6       4523.84       4463.29        81.82 o                         
  -4  16   6       1307.95       1413.50        40.57 o                         
  -3  16   6       3720.56       3611.51        60.04 o                         
  -2  16   6       1231.39       1135.15        27.33 o                         
  -1  16   6        830.91        800.08        23.12 o                         
   0  16   6       1400.40       1347.69        30.65 o                         
   1  16   6        207.48        211.36        24.77 o                         
   2  16   6        493.02        496.13        30.37 o                         
   3  16   6        192.76        231.63        24.78 o                         
   4  16   6        121.56        136.55        32.58 o                         
   5  16   6        598.11        589.25        34.59 o                         
   6  16   6       2142.85       2284.59        98.00 o                         
   7  16   6       3014.41       3432.24       112.69 o                         
   8  16   6       1389.01       1290.24        34.28 o                         
   9  16   6       1693.69       1563.80        57.21 o                         
 -10  17   6        318.91        251.86        19.91 o                         
  -9  17   6          5.35         27.79        18.29 o                         
  -8  17   6        598.86        538.41        26.62 o                         
  -7  17   6         21.21         40.11        18.12 o                         
  -6  17   6       5056.12       5364.66       122.42 o                         
  -5  17   6        916.30        968.25        41.72 o                         
  -4  17   6        206.49        186.88        24.59 o                         
  -3  17   6        473.41        510.02        26.31 o                         
  -2  17   6        303.34        335.16        20.25 o                         
  -1  17   6       3118.25       3025.62        46.10 o                         
   0  17   6       2981.19       2880.06        44.95 o                         
   1  17   6        157.70        187.98        20.22 o                         
   2  17   6       1263.99       1220.53        83.25 o                         
   3  17   6        145.04        133.03        25.16 o                         
   4  17   6        658.65        742.14        40.03 o                         
   5  17   6        446.57        491.83        32.41 o                         
   6  17   6       1203.45       1189.82        73.93 o                         
   7  17   6         72.45        147.95        34.89 o                         
   8  17   6         25.38         22.20        25.98 o                         
   9  17   6        577.59        564.65        26.55 o                         
  -9  18   6        292.09        282.60        24.30 o                         
  -8  18   6        464.82        378.79        21.88 o                         
  -7  18   6        919.23       1001.82        35.74 o                         
  -6  18   6         95.73        158.42        21.53 o                         
  -5  18   6         61.29         37.51        28.97 o                         
  -4  18   6        830.85        850.55        39.56 o                         
  -3  18   6        203.22        204.38        24.61 o                         
  -2  18   6        183.23        179.44        17.52 o                         
  -1  18   6        668.21        652.81        23.87 o                         
   0  18   6       1514.04       1444.54        32.13 o                         
   1  18   6        994.73       1032.08        36.16 o                         
   2  18   6         81.96         68.32        20.58 o                         
   3  18   6        652.43        592.02        37.72 o                         
   4  18   6        280.79        297.41        38.61 o                         
   5  18   6       1773.86       2058.41        57.40 o                         
   6  18   6       3410.20       3471.97        66.04 o                         
   7  18   6       1953.50       1932.29        80.94 o                         
   8  18   6       1808.39       1596.80        62.73 o                         
   9  18   6       1162.94       1062.25        30.15 o                         
  -9  19   6        565.21        454.55        23.24 o                         
  -8  19   6         14.50         15.77        11.22 o                         
  -7  19   6         18.49         25.89        15.33 o                         
  -6  19   6       1338.77       1418.37        62.93 o                         
  -5  19   6       2395.74       2412.98        83.86 o                         
  -4  19   6         58.34         33.00        21.31 o                         
  -3  19   6        265.18        259.56        26.61 o                         
  -2  19   6          4.26         -5.96        15.39 o                         
  -1  19   6       3316.96       3116.62        54.41 o                         
   0  19   6       1723.19       1719.61        37.96 o                         
   1  19   6         40.87          5.89        17.88 o                         
   2  19   6        420.14        463.41        30.57 o                         
   3  19   6        147.38        103.89        18.31 o                         
   4  19   6        399.98        415.67        32.85 o                         
   5  19   6        661.92        716.78        36.31 o                         
   6  19   6          0.53         28.66        26.29 o                         
   7  19   6         54.43         33.69        25.42 o                         
   8  19   6          2.46         15.66        14.76 o                         
  -8  20   6        511.79        454.07        24.70 o                         
  -7  20   6         98.67        136.61        24.23 o                         
  -6  20   6        242.95        211.21        31.06 o                         
  -5  20   6       1017.70        957.42        56.18 o                         
  -4  20   6        605.43        659.03        35.56 o                         
  -3  20   6          0.41         30.16        21.13 o                         
  -2  20   6        190.91        221.88        21.43 o                         
  -1  20   6        862.66        877.99        38.52 o                         
   0  20   6         91.38         77.83        14.71 o                         
   1  20   6       1097.84       1064.56        58.22 o                         
   2  20   6        394.20        433.73        29.22 o                         
   3  20   6        288.74        291.73        26.27 o                         
   4  20   6        296.05        330.62        26.24 o                         
   5  20   6       2159.23       2123.57        51.45 o                         
   6  20   6       1262.15       1295.28        34.43 o                         
   7  20   6       1774.26       1890.52        54.45 o                         
   8  20   6        634.65        587.86        25.66 o                         
  -8  21   6         28.48         30.39        10.13 o                         
  -7  21   6         10.39         -3.00        16.99 o                         
  -6  21   6         90.84         79.02        24.38 o                         
  -5  21   6         43.48         83.97        30.14 o                         
  -4  21   6        175.73        158.15        23.11 o                         
  -3  21   6          6.25        -15.11        27.86 o                         
  -2  21   6        230.64        266.58        25.46 o                         
  -1  21   6         79.65         85.97        16.94 o                         
   0  21   6        610.63        593.76        23.75 o                         
   1  21   6        248.85        247.38        24.16 o                         
   2  21   6        737.93        750.82        34.38 o                         
   3  21   6        104.32        122.09        21.12 o                         
   4  21   6       1482.40       1429.62        42.22 o                         
   5  21   6       2169.75       2092.20        68.57 o                         
   6  21   6        127.27        151.67        24.28 o                         
   7  21   6          7.25         32.29        15.47 o                         
  -7  22   6         25.82         28.45        14.04 o                         
  -6  22   6         24.47         30.54        19.45 o                         
  -5  22   6        406.14        494.65        39.51 o                         
  -4  22   6        977.82        943.66        53.16 o                         
  -3  22   6         76.31         60.71        42.73 o                         
  -2  22   6       1054.26       1197.63        42.44 o                         
  -1  22   6       1473.48       1414.49        36.25 o                         
   0  22   6         28.52         27.88        14.55 o                         
   1  22   6         10.95         -9.39        16.28 o                         
   2  22   6        267.73        343.28        39.10 o                         
   3  22   6        236.20        225.32        21.95 o                         
   4  22   6         59.30         68.68        35.39 o                         
   5  22   6        882.99        976.50        30.26 o                         
   6  22   6        827.16        780.61        34.80 o                         
   7  22   6        741.84        618.08        24.97 o                         
  -7  23   6         15.77         14.59        10.29 o                         
  -6  23   6          4.43        -16.61        16.61 o                         
  -5  23   6        519.94        639.70        39.63 o                         
  -4  23   6        241.52        237.37        31.22 o                         
  -3  23   6       1306.55       1490.27        50.29 o                         
  -2  23   6        879.16        898.44        36.74 o                         
  -1  23   6        254.96        341.64        25.93 o                         
   0  23   6        250.80        287.11        25.70 o                         
   1  23   6        515.74        488.95        25.46 o                         
   2  23   6        211.44        191.92        19.65 o                         
   3  23   6         12.50          1.24        16.21 o                         
   4  23   6        550.53        533.24        24.26 o                         
   5  23   6         86.37         82.89        18.05 o                         
   6  23   6        163.87        187.60        17.67 o                         
  -6  24   6          8.54          5.37        12.18 o                         
  -5  24   6       2039.60       2051.26        56.66 o                         
  -4  24   6       2458.00       2586.77        69.22 o                         
  -3  24   6         25.95         40.63        15.74 o                         
  -2  24   6         23.50         45.01        16.93 o                         
  -1  24   6        585.21        628.66        31.21 o                         
   0  24   6          6.91         23.02        16.72 o                         
   1  24   6         52.28         95.55        19.30 o                         
   2  24   6         17.11          6.17        12.31 o                         
   3  24   6         78.89         78.19        14.29 o                         
   4  24   6         41.94         53.58        11.55 o                         
   5  24   6         50.70         29.50        12.27 o                         
  -5  25   6        897.12        738.97        30.97 o                         
  -4  25   6        681.29        746.88        36.14 o                         
  -3  25   6        696.83        700.52        35.67 o                         
  -2  25   6        857.71        903.12        68.39 o                         
  -1  25   6        201.80        208.04        17.05 o                         
   0  25   6        112.90         96.31        24.01 o                         
   1  25   6        467.54        502.12        35.41 o                         
   2  25   6        276.33        354.79        21.61 o                         
   3  25   6        171.65        146.96        21.09 o                         
   4  25   6        119.96        111.07        10.64 o                         
  -4  26   6       2131.67       1936.29        45.09 o                         
  -3  26   6        123.95        154.84        18.42 o                         
  -2  26   6          8.88         18.77        14.16 o                         
  -1  26   6         16.07         35.32        10.05 o                         
   0  26   6        288.77        300.04        26.21 o                         
   1  26   6        572.94        629.19        33.20 o                         
   2  26   6        229.16        237.56        21.73 o                         
   3  26   6         13.30         12.65        12.38 o                         
  -1  27   6         49.59         43.39        13.89 o                         
   0  27   6         22.23         12.18        12.61 o                         
   1  27   6        102.83        134.57        16.59 o                         
   2  27   6         16.85         -9.99        10.07 o                         
 -12   1   7        105.08         91.01        10.22 o                         
 -11   1   7         15.78         26.20        14.73 o                         
 -10   1   7        745.79        785.17        34.64 o                         
  -9   1   7       2322.52       2166.85        41.09 o                         
  -8   1   7        296.72        236.83        20.88 o                         
  -7   1   7       1573.79       1712.00        40.07 o                         
  -6   1   7       1280.35       1172.27        64.31 o                         
  -5   1   7       8144.40       8520.24       147.46 o                         
  -4   1   7       8227.53       8469.37       129.95 o                         
  -3   1   7      10864.33      10698.21       126.31 o                         
  -2   1   7      23247.58      21938.27       268.81 o                         
  -1   1   7      28388.72      28715.60       299.18 o                         
   0   1   7      19017.57      18959.26       105.24 o                         
   1   1   7       6781.86       7484.09       151.66 o                         
   2   1   7       2118.07       2107.78        52.62 o                         
   3   1   7       8145.05       8364.68        95.28 o                         
   4   1   7       2121.53       2249.25        43.11 o                         
   5   1   7        740.11        790.50        31.09 o                         
   6   1   7       5461.28       5580.89        82.00 o                         
   7   1   7       3762.88       3744.59        72.84 o                         
   8   1   7         51.44         25.41        25.42 o                         
   9   1   7       1858.43       1984.98        48.95 o                         
  10   1   7         61.63        101.27        16.77 o                         
  11   1   7         56.69         75.39        10.59 o                         
 -12   2   7        759.91        784.31        31.35 o                         
 -11   2   7        915.74        912.26        55.45 o                         
 -10   2   7       1629.94       1588.47        45.59 o                         
  -9   2   7        141.18        168.01        17.49 o                         
  -8   2   7       2168.36       2138.11        51.58 o                         
  -7   2   7       1393.81       1437.32        36.75 o                         
  -6   2   7         24.79         64.39        25.32 o                         
  -5   2   7         44.23         93.63        27.32 o                         
  -4   2   7         23.46         12.26        22.63 o                         
  -3   2   7       1059.09       1215.28        60.55 o                         
  -2   2   7       6345.92       6747.03        94.31 o                         
  -1   2   7        820.13        834.17        21.73 o                         
   0   2   7       5298.40       5156.53        70.22 o                         
   1   2   7        115.94        117.30        11.07 o                         
   2   2   7        104.46         50.16         9.86 o                         
   3   2   7       1158.53       1157.93        28.59 o                         
   4   2   7        539.52        448.21        21.37 o                         
   5   2   7        437.26        386.37        23.54 o                         
   6   2   7       2697.45       2803.59        50.51 o                         
   7   2   7        431.00        335.86        20.77 o                         
   8   2   7         77.31         89.27        24.80 o                         
   9   2   7         15.45          4.34        18.51 o                         
  10   2   7         84.61         92.26        16.06 o                         
  11   2   7        188.13        222.67        21.22 o                         
 -12   3   7        290.87        278.42        22.12 o                         
 -11   3   7        205.87        199.68        30.32 o                         
 -10   3   7        266.92        255.80        24.08 o                         
  -9   3   7       5772.62       5556.18        63.25 o                         
  -8   3   7         69.31         91.58        18.68 o                         
  -7   3   7       9004.42       9325.78       141.00 o                         
  -6   3   7       5193.89       5000.68       179.64 o                         
  -5   3   7        902.63        912.55        72.38 o                         
  -4   3   7         37.73         31.41        24.20 o                         
  -3   3   7      12886.00      13404.52       201.17 o                         
  -2   3   7      25086.93      25960.98       318.20 o                         
  -1   3   7       8649.75       8529.06        69.05 o                         
   0   3   7       3553.07       4028.62        64.50 o                         
   1   3   7        147.09        183.16        12.70 o                         
   2   3   7       5120.23       4763.09        67.16 o                         
   3   3   7        262.07        325.14        17.12 o                         
   4   3   7         41.24         28.68         9.38 o                         
   5   3   7       2085.85       2064.79        46.42 o                         
   6   3   7        287.84        260.35        22.97 o                         
   7   3   7        235.97        243.01        19.10 o                         
   8   3   7       4460.70       4585.26        74.11 o                         
   9   3   7        560.70        590.12        59.90 o                         
  10   3   7         31.52         49.69        25.92 o                         
  11   3   7         79.48         96.97        19.20 o                         
 -12   4   7       1243.21       1324.89        40.59 o                         
 -11   4   7        752.35        807.64        44.77 o                         
 -10   4   7        849.26        786.73        53.00 o                         
  -9   4   7       1850.40       1705.49        36.16 o                         
  -8   4   7       4788.83       5083.29        77.37 o                         
  -7   4   7       1519.12       1562.41        40.56 o                         
  -6   4   7       2037.75       2129.09       121.44 o                         
  -5   4   7       1028.37       1088.63        78.58 o                         
  -4   4   7         81.64         99.01        30.12 o                         
  -3   4   7        700.63        659.66        47.49 o                         
  -2   4   7       1096.83       1051.25        38.12 o                         
  -1   4   7         98.19        165.95        13.67 o                         
   0   4   7       1952.54       2071.84        48.21 o                         
   1   4   7       8933.40       7803.44        76.18 o                         
   2   4   7         77.51        105.22         9.90 o                         
   3   4   7        346.18        579.12        22.27 o                         
   4   4   7       2986.44       3100.92        45.60 o                         
   5   4   7       5851.14       5725.08        76.30 o                         
   6   4   7       4952.88       5006.73       107.81 o                         
   7   4   7       1244.44       1182.25        42.65 o                         
   8   4   7          9.22         35.02        31.63 o                         
   9   4   7         49.48         26.34        29.04 o                         
  10   4   7        367.58        407.40        36.23 o                         
  11   4   7        112.82        130.15        19.28 o                         
 -12   5   7         28.92         19.13        14.31 o                         
 -11   5   7         43.24         68.43        26.12 o                         
 -10   5   7        161.24        138.38        35.05 o                         
  -9   5   7        303.63        354.97        45.16 o                         
  -8   5   7        145.32        158.18        40.73 o                         
  -7   5   7       7935.55       8078.74        90.44 o                         
  -6   5   7       9050.53       9371.44       250.42 o                         
  -5   5   7       6578.10       6818.33       194.43 o                         
  -4   5   7        965.38        974.43        67.80 o                         
  -3   5   7        586.67        619.23        34.94 o                         
  -2   5   7      16474.45      16193.67       130.70 o                         
  -1   5   7      30590.92      31006.51       153.53 o                         
   0   5   7         95.86         89.82         7.77 o                         
   1   5   7        514.85        402.77        13.26 o                         
   2   5   7        116.05        146.63        15.64 o                         
   3   5   7        907.32        814.40        26.44 o                         
   4   5   7        336.11        439.29        18.87 o                         
   5   5   7        142.05        149.30        24.87 o                         
   6   5   7       3122.82       3101.72        62.72 o                         
   7   5   7       5592.45       5395.44        86.18 o                         
   8   5   7      12471.04      13137.77       190.82 o                         
   9   5   7       5307.83       5670.06       119.37 o                         
  10   5   7       2079.48       2461.74        70.96 o                         
  11   5   7        258.58        326.92        24.22 o                         
 -12   6   7        198.88        175.39        18.81 o                         
 -11   6   7        160.22        136.89        26.69 o                         
 -10   6   7        233.32        229.23        37.40 o                         
  -9   6   7        547.62        541.83        50.75 o                         
  -8   6   7        166.13        146.74        34.61 o                         
  -7   6   7         59.05         58.43        21.76 o                         
  -6   6   7       2132.47       2061.08       122.04 o                         
  -5   6   7       4810.27       4687.57       163.99 o                         
  -4   6   7         92.19        101.71        30.48 o                         
  -3   6   7       9851.38      10283.82       172.18 o                         
  -2   6   7      12142.59      12826.00       107.56 o                         
  -1   6   7      15795.65      16707.25       113.15 o                         
   0   6   7        288.99        304.82        14.68 o                         
   1   6   7       1891.84       1792.43        28.71 o                         
   2   6   7      17084.22      16195.05       108.94 o                         
   3   6   7        266.15        266.83        16.90 o                         
   4   6   7       1901.29       1732.03        35.26 o                         
   5   6   7         94.06        146.94        26.56 o                         
   6   6   7       1303.56       1333.72        43.23 o                         
   7   6   7         51.53         63.58        18.85 o                         
   8   6   7         14.67         23.05        30.48 o                         
   9   6   7         79.31         77.51        31.64 o                         
  10   6   7        143.69        171.57        30.05 o                         
  11   6   7        442.94        486.32        27.37 o                         
 -12   7   7         19.31         22.54        13.61 o                         
 -11   7   7         42.45         15.51        21.79 o                         
 -10   7   7        108.11        138.18        32.55 o                         
  -9   7   7         35.41         23.15        30.48 o                         
  -8   7   7        817.54        702.71        53.53 o                         
  -7   7   7        118.92        135.29        25.54 o                         
  -6   7   7       4684.71       4627.17       181.53 o                         
  -5   7   7        434.22        344.18        50.50 o                         
  -4   7   7       1894.16       1807.57        94.15 o                         
  -3   7   7       1047.32       1538.31        59.68 o                         
  -2   7   7        953.38        986.69        30.47 o                         
  -1   7   7       6047.88       6370.76        70.50 o                         
   0   7   7         68.10        117.83        11.15 o                         
   1   7   7       5383.44       5353.54       108.12 o                         
   2   7   7        688.74        624.07        20.80 o                         
   3   7   7         99.12        114.43        21.52 o                         
   4   7   7       2417.19       2359.04        55.63 o                         
   5   7   7       3653.99       3708.86        85.80 o                         
   6   7   7         70.04         88.62        15.81 o                         
   7   7   7       2005.05       2125.10        72.30 o                         
   8   7   7       6648.32       7219.57       102.34 o                         
   9   7   7       6114.23       6669.57       125.66 o                         
  10   7   7       1615.14       1740.14        58.89 o                         
  11   7   7        602.20        553.71        27.16 o                         
 -12   8   7         89.25         79.95        13.64 o                         
 -11   8   7        232.55        216.08        27.55 o                         
 -10   8   7       2614.73       2749.75        82.99 o                         
  -9   8   7       1420.20       1421.71        69.52 o                         
  -8   8   7       1134.30        943.52        60.52 o                         
  -7   8   7       1483.76       1544.11        53.07 o                         
  -6   8   7       5134.32       5127.66       112.18 o                         
  -5   8   7       1560.43       1589.77       101.73 o                         
  -4   8   7       3123.37       3044.13       125.32 o                         
  -3   8   7         50.92         65.06        42.22 o                         
  -2   8   7       4780.84       4935.12        86.54 o                         
  -1   8   7       1842.53       1523.95        44.84 o                         
   0   8   7       1358.40       1362.49        33.52 o                         
   1   8   7       2295.98       2049.52        69.96 o                         
   2   8   7       2545.93       2540.74        76.60 o                         
   3   8   7       2618.29       2553.50        80.54 o                         
   4   8   7        104.54        172.54        26.95 o                         
   5   8   7        398.13        504.58        40.05 o                         
   6   8   7        576.23        538.73        25.23 o                         
   7   8   7        440.16        438.22        24.30 o                         
   8   8   7          6.57         10.34        29.62 o                         
   9   8   7        384.12        397.05        39.59 o                         
  10   8   7        110.49        125.53        25.80 o                         
  11   8   7         12.35        -13.34        13.34 o                         
 -12   9   7         22.15         -1.10         9.71 o                         
 -11   9   7         51.06         56.16        20.08 o                         
 -10   9   7        154.14        176.07        31.83 o                         
  -9   9   7        409.17        420.74        45.04 o                         
  -8   9   7       1091.09       1059.03        61.84 o                         
  -7   9   7       1453.88       1481.66        42.02 o                         
  -6   9   7        327.62        337.38        21.14 o                         
  -5   9   7       8074.06       7894.50       227.95 o                         
  -4   9   7       8350.16       8661.09       163.68 o                         
  -3   9   7       5292.17       5774.23       123.26 o                         
  -2   9   7        792.68        617.58        33.60 o                         
  -1   9   7        363.72        396.97        25.63 o                         
   0   9   7      10824.21      10984.14       119.52 o                         
   1   9   7      17944.21      18938.49       269.59 o                         
   2   9   7       2368.21       2168.42        73.97 o                         
   3   9   7       1465.79       1554.04        65.50 o                         
   4   9   7       1214.94       1058.59        39.68 o                         
   5   9   7        731.09        744.83        24.89 o                         
   6   9   7        126.10        146.04        19.10 o                         
   7   9   7        777.94        744.74        39.27 o                         
   8   9   7       5289.69       5417.65        89.00 o                         
   9   9   7       1525.77       1696.70       131.04 o                         
  10   9   7        699.58        748.95        39.46 o                         
  11   9   7        103.45         99.07        14.03 o                         
 -11  10   7        143.39        200.57        22.39 o                         
 -10  10   7       1025.63       1053.02        49.96 o                         
  -9  10   7        225.93        208.64        35.48 o                         
  -8  10   7        109.35        100.80        20.41 o                         
  -7  10   7        117.16        115.08        21.35 o                         
  -6  10   7       3624.46       3790.66        79.33 o                         
  -5  10   7       3614.95       3772.31       120.14 o                         
  -4  10   7          8.46        -22.35        23.58 o                         
  -3  10   7         77.18         41.53        21.83 o                         
  -2  10   7         12.13         31.96        14.79 o                         
  -1  10   7        571.68        652.90        33.75 o                         
   0  10   7        316.14        425.38        25.92 o                         
   1  10   7        113.80        129.20        22.88 o                         
   2  10   7        125.56        153.71        26.00 o                         
   3  10   7          9.61        -10.35        32.12 o                         
   4  10   7        233.50        243.44        22.34 o                         
   5  10   7        456.67        450.52        20.73 o                         
   6  10   7        209.34        245.39        19.33 o                         
   7  10   7         80.99         57.87        14.94 o                         
   8  10   7         28.15         18.67        20.18 o                         
   9  10   7        903.70        904.07        35.24 o                         
  10  10   7        463.98        407.17        30.23 o                         
  11  10   7         11.04         38.69        10.64 o                         
 -11  11   7        105.21         77.99        16.96 o                         
 -10  11   7        414.74        407.02        33.41 o                         
  -9  11   7        108.61        128.43        29.51 o                         
  -8  11   7       1369.61       1405.98        43.24 o                         
  -7  11   7       3847.89       3902.24       181.14 o                         
  -6  11   7        868.05        943.99        29.89 o                         
  -5  11   7       2610.21       2551.79        49.21 o                         
  -4  11   7       3869.35       3767.80       115.19 o                         
  -3  11   7         75.89         54.61        18.30 o                         
  -2  11   7        903.61       1037.80        45.37 o                         
  -1  11   7        709.84        736.42        36.78 o                         
   0  11   7        776.21        904.21        62.14 o                         
   1  11   7       2851.55       2952.03        89.97 o                         
   2  11   7       2845.56       2714.33        85.88 o                         
   3  11   7        511.40        442.44        57.21 o                         
   4  11   7        215.07        240.28        19.56 o                         
   5  11   7         84.80         81.50        13.06 o                         
   6  11   7        116.55        127.86        17.81 o                         
   7  11   7        220.85        243.74        26.48 o                         
   8  11   7       1844.92       1933.91        53.71 o                         
   9  11   7        877.09        922.84        55.82 o                         
  10  11   7        477.92        469.63        28.37 o                         
 -11  12   7          8.49        -11.88        12.64 o                         
 -10  12   7         13.59         -4.76        19.42 o                         
  -9  12   7        860.11        900.85        48.03 o                         
  -8  12   7         79.86        123.14        20.10 o                         
  -7  12   7        867.05        843.31        36.37 o                         
  -6  12   7       1202.90       1279.61        48.38 o                         
  -5  12   7        114.30        104.93        12.99 o                         
  -4  12   7        939.24        980.02        39.05 o                         
  -3  12   7       2042.02       1982.45        68.74 o                         
  -2  12   7       3286.07       3134.41        80.17 o                         
  -1  12   7       2517.02       2777.75        70.86 o                         
   0  12   7        126.28        164.78        28.14 o                         
   1  12   7        851.11        802.05        52.44 o                         
   2  12   7          9.69         30.18        29.04 o                         
   3  12   7       1736.65       1656.00       104.00 o                         
   4  12   7       1093.72       1062.76        34.54 o                         
   5  12   7       1069.42       1010.27        28.38 o                         
   6  12   7         12.98         20.63        19.61 o                         
   7  12   7        281.30        319.56        27.42 o                         
   8  12   7        292.21        342.75        49.60 o                         
   9  12   7         80.00         81.59        17.32 o                         
  10  12   7       1212.44       1278.93        39.16 o                         
 -11  13   7         81.51         68.58        31.53 o                         
 -10  13   7         58.45         80.11        19.46 o                         
  -9  13   7         74.89        111.51        24.99 o                         
  -8  13   7        269.12        253.33        22.36 o                         
  -7  13   7       1558.46       1607.31        51.57 o                         
  -6  13   7        864.70        861.28        47.27 o                         
  -5  13   7        787.13        815.30        31.32 o                         
  -4  13   7       2102.74       2011.04        41.98 o                         
  -3  13   7         31.65         49.21        19.94 o                         
  -2  13   7        360.67        401.70        31.80 o                         
  -1  13   7         54.20         81.58        22.44 o                         
   0  13   7        645.73        682.59        72.28 o                         
   1  13   7        541.64        608.66        49.76 o                         
   2  13   7        189.42        248.14        49.23 o                         
   3  13   7       3839.05       3988.62        70.50 o                         
   4  13   7        184.85        200.66        15.98 o                         
   5  13   7        662.91        651.56        30.20 o                         
   6  13   7        463.78        440.70        29.81 o                         
   7  13   7        526.00        558.75        32.93 o                         
   8  13   7       4077.32       3969.57        88.63 o                         
   9  13   7       1588.60       1672.22        44.83 o                         
  10  13   7        803.27        769.97        26.43 o                         
 -11  14   7         65.07         42.15        11.81 o                         
 -10  14   7         57.63         68.22        15.53 o                         
  -9  14   7       1026.96        974.18        42.49 o                         
  -8  14   7       1179.61       1201.60        37.05 o                         
  -7  14   7        683.11        832.92        72.96 o                         
  -6  14   7         21.35         75.17        28.33 o                         
  -5  14   7        724.41        725.40        30.94 o                         
  -4  14   7       9159.34       9012.88        90.88 o                         
  -3  14   7       5472.47       5228.00        68.93 o                         
  -2  14   7       4896.33       5109.11       130.21 o                         
  -1  14   7       2514.94       2401.62       135.15 o                         
   0  14   7        220.08        220.85        48.72 o                         
   1  14   7        651.30        575.36        49.79 o                         
   2  14   7        766.02        772.90        47.64 o                         
   3  14   7        234.19        272.34        24.17 o                         
   4  14   7        789.92        851.17        36.12 o                         
   5  14   7       3269.40       3485.42       119.77 o                         
   6  14   7         61.68         46.43        20.01 o                         
   7  14   7        273.31        286.74        24.96 o                         
   8  14   7         69.31         72.30        20.36 o                         
   9  14   7         17.96         21.86        12.82 o                         
 -10  15   7         29.68         34.21        12.49 o                         
  -9  15   7        267.03        269.87        23.28 o                         
  -8  15   7        100.51        104.72        15.98 o                         
  -7  15   7         16.45         12.70        24.43 o                         
  -6  15   7       1152.73       1136.27        61.29 o                         
  -5  15   7       1088.78       1039.75        42.37 o                         
  -4  15   7       4220.28       4321.33        67.36 o                         
  -3  15   7        490.83        453.78        19.26 o                         
  -2  15   7        189.31        229.92        16.45 o                         
  -1  15   7       1386.02       1455.31        31.91 o                         
   0  15   7         63.09         51.33        17.03 o                         
   1  15   7         46.46         45.42        15.71 o                         
   2  15   7        101.88        110.16        19.51 o                         
   3  15   7        253.50        249.78        25.16 o                         
   4  15   7         97.90        115.14        21.07 o                         
   5  15   7         71.13        196.53        25.29 o                         
   6  15   7        398.00        485.38        53.64 o                         
   7  15   7       1778.04       1757.11        77.80 o                         
   8  15   7       3328.42       3318.81        70.95 o                         
   9  15   7       2037.83       1806.80        99.68 o                         
 -10  16   7         17.69         21.27        13.04 o                         
  -9  16   7          3.62         30.55        19.12 o                         
  -8  16   7         68.69         84.75        22.28 o                         
  -7  16   7         29.69         67.45        28.17 o                         
  -6  16   7        563.66        574.66        46.81 o                         
  -5  16   7        489.71        515.63        33.21 o                         
  -4  16   7       1580.86       1525.10        45.78 o                         
  -3  16   7       1351.49       1385.01        35.40 o                         
  -2  16   7        225.77        189.93        16.71 o                         
  -1  16   7        598.96        589.52        22.59 o                         
   0  16   7        663.04        664.99        23.07 o                         
   1  16   7        115.61        130.69        18.94 o                         
   2  16   7       2257.61       2154.39        75.25 o                         
   3  16   7        454.07        491.64        35.54 o                         
   4  16   7        550.14        538.65        35.84 o                         
   5  16   7       4816.34       4721.24        86.08 o                         
   6  16   7        602.90        577.75        57.70 o                         
   7  16   7         44.57          7.27        30.71 o                         
   8  16   7        491.19        458.04        40.55 o                         
   9  16   7         33.95         23.06        13.48 o                         
  -9  17   7         48.03         18.20        17.15 o                         
  -8  17   7         85.97         89.61        15.59 o                         
  -7  17   7          0.45         11.29        37.33 o                         
  -6  17   7        142.83        122.56        33.37 o                         
  -5  17   7        306.11        365.73        51.63 o                         
  -4  17   7       3037.31       3140.37        86.23 o                         
  -3  17   7        501.41        578.71        33.65 o                         
  -2  17   7       1010.21       1049.22        25.98 o                         
  -1  17   7        517.76        516.11        22.32 o                         
   0  17   7        267.49        310.53        17.41 o                         
   1  17   7        944.07       1040.52        36.70 o                         
   2  17   7       1779.29       1802.33        46.87 o                         
   3  17   7        309.21        330.67        69.06 o                         
   4  17   7         38.07         54.84        22.64 o                         
   5  17   7        158.33        182.67        24.63 o                         
   6  17   7        628.17        694.55        60.41 o                         
   7  17   7        316.85        330.35        41.23 o                         
   8  17   7       1457.64       1284.61        57.09 o                         
   9  17   7        567.68        485.78        21.98 o                         
  -9  18   7        286.36        217.97        19.96 o                         
  -8  18   7         38.41         30.92        16.80 o                         
  -7  18   7         23.25         26.25        14.50 o                         
  -6  18   7        424.22        374.16        40.13 o                         
  -5  18   7        823.59        850.17        55.32 o                         
  -4  18   7         40.75         52.48        21.93 o                         
  -3  18   7         44.36         32.49        20.01 o                         
  -2  18   7         17.68         27.44        12.00 o                         
  -1  18   7       1942.73       1896.41        40.16 o                         
   0  18   7        468.85        459.40        22.12 o                         
   1  18   7         53.80         51.97        18.93 o                         
   2  18   7        525.87        591.55        41.26 o                         
   3  18   7        278.81        300.67        23.38 o                         
   4  18   7        182.55        196.45        26.99 o                         
   5  18   7       2712.16       2645.31        63.85 o                         
   6  18   7        312.90        356.38        46.98 o                         
   7  18   7        226.19        193.65        34.82 o                         
   8  18   7        225.94        217.84        21.77 o                         
  -8  19   7        319.83        288.58        30.93 o                         
  -7  19   7         56.44         30.49        21.89 o                         
  -6  19   7        196.31        125.50        30.00 o                         
  -5  19   7       1168.53       1133.37        59.99 o                         
  -4  19   7       2542.09       2584.58        63.40 o                         
  -3  19   7       4601.96       4964.56        85.28 o                         
  -2  19   7       1600.66       1466.11        46.94 o                         
  -1  19   7        699.47        779.65        27.97 o                         
   0  19   7        444.14        463.74        22.54 o                         
   1  19   7       3903.89       4053.96        73.80 o                         
   2  19   7       1666.02       1589.75        72.92 o                         
   3  19   7         57.67         67.70        20.72 o                         
   4  19   7         25.70         48.17        21.57 o                         
   5  19   7        257.17        251.75        20.17 o                         
   6  19   7        475.06        465.88        28.99 o                         
   7  19   7         14.04         32.93        19.74 o                         
   8  19   7        109.08         83.15        15.19 o                         
  -8  20   7          9.77         10.49        11.59 o                         
  -7  20   7         14.67         19.58        18.02 o                         
  -6  20   7       1018.68       1038.61        51.55 o                         
  -5  20   7       1820.12       1801.16        71.02 o                         
  -4  20   7        840.13        960.15        41.18 o                         
  -3  20   7        185.58        197.04        25.70 o                         
  -2  20   7        357.47        392.79        28.86 o                         
  -1  20   7         20.17          8.49        12.24 o                         
   0  20   7        136.22         98.96        15.70 o                         
   1  20   7        569.40        519.97        31.22 o                         
   2  20   7        112.11        105.46        20.84 o                         
   3  20   7        425.15        376.74        32.11 o                         
   4  20   7          6.36         19.88        17.65 o                         
   5  20   7       1449.96       1429.02        61.62 o                         
   6  20   7         55.67         42.45        21.92 o                         
   7  20   7        121.26        120.35        19.60 o                         
   8  20   7         57.31         87.33        12.49 o                         
  -7  21   7         44.02         67.66        18.71 o                         
  -6  21   7        454.35        453.00        36.41 o                         
  -5  21   7        703.88        707.39        46.89 o                         
  -4  21   7       3166.02       3364.60        88.52 o                         
  -3  21   7       1541.17       1542.56        54.36 o                         
  -2  21   7       2167.89       2233.01       114.47 o                         
  -1  21   7        959.77        904.21        25.85 o                         
   0  21   7        797.55        895.74        35.57 o                         
   1  21   7       1577.70       1665.41        47.22 o                         
   2  21   7        689.93        747.12        34.17 o                         
   3  21   7       1233.24       1338.78        42.05 o                         
   4  21   7       2363.37       2463.41       100.92 o                         
   5  21   7         55.01         46.05        14.78 o                         
   6  21   7        270.59        302.28        26.75 o                         
   7  21   7         31.17         33.32        13.78 o                         
  -7  22   7          2.27         -5.66        12.84 o                         
  -6  22   7        315.83        333.56        29.51 o                         
  -5  22   7        207.74        243.61        30.85 o                         
  -4  22   7        145.21        171.44        32.31 o                         
  -3  22   7         31.90         32.76        19.00 o                         
  -2  22   7        183.11        237.21        24.57 o                         
  -1  22   7        187.86        225.48        27.73 o                         
   0  22   7        385.11        360.95        20.92 o                         
   1  22   7          8.07         12.92        17.28 o                         
   2  22   7         11.76        -13.80        17.85 o                         
   3  22   7          6.61         21.20        30.21 o                         
   4  22   7        372.52        351.12        22.33 o                         
   5  22   7        288.17        336.27        27.73 o                         
   6  22   7         83.34         87.51        17.76 o                         
   7  22   7         15.82         27.28         9.95 o                         
  -7  23   7        140.53        118.25        13.02 o                         
  -6  23   7        347.91        342.89        25.61 o                         
  -5  23   7        223.43        252.37        28.23 o                         
  -4  23   7       1177.54       1165.17        51.62 o                         
  -3  23   7       1723.36       2007.22        64.69 o                         
  -2  23   7         99.22         70.65        18.43 o                         
  -1  23   7        189.85        218.17        20.95 o                         
   0  23   7        329.86        302.55        20.93 o                         
   1  23   7       1126.67       1063.76        38.04 o                         
   2  23   7        117.86        136.22        18.07 o                         
   3  23   7       1659.42       1758.38        41.23 o                         
   4  23   7       1608.34       1698.97        50.95 o                         
   5  23   7         22.44         31.02        15.03 o                         
   6  23   7         44.36         33.27        11.60 o                         
  -6  24   7        105.55        125.29        15.82 o                         
  -5  24   7        344.92        396.32        27.67 o                         
  -4  24   7         95.58         91.47        22.56 o                         
  -3  24   7        143.45        209.94        19.64 o                         
  -2  24   7        221.41        207.70        19.96 o                         
  -1  24   7         23.12         50.62        15.98 o                         
   0  24   7        282.99        368.11        35.43 o                         
   1  24   7        273.36        285.51        24.86 o                         
   2  24   7        608.77        541.06        29.82 o                         
   3  24   7        680.93        675.92        31.62 o                         
   4  24   7        487.35        452.26        24.85 o                         
   5  24   7         52.79         50.78        12.33 o                         
  -5  25   7        654.62        706.41        28.71 o                         
  -4  25   7       2000.37       2039.86        52.65 o                         
  -3  25   7        754.15        732.81        34.84 o                         
  -2  25   7        314.99        309.35        33.17 o                         
  -1  25   7        333.22        274.33        24.41 o                         
   0  25   7        180.83        100.71        22.72 o                         
   1  25   7        111.28        114.40        22.17 o                         
   2  25   7         14.23         10.13         9.37 o                         
   3  25   7        224.30        257.00        17.59 o                         
   4  25   7         34.44         36.86        13.00 o                         
  -4  26   7         66.27         92.58        13.54 o                         
  -3  26   7        120.38         80.13        14.08 o                         
  -2  26   7         29.14         42.22        11.87 o                         
  -1  26   7         13.93         23.83        16.88 o                         
   0  26   7        271.94        292.41        26.06 o                         
   1  26   7        808.10        803.57        35.67 o                         
   2  26   7        642.71        741.91        32.04 o                         
   3  26   7        454.89        405.53        21.97 o                         
   0  27   7        531.57        501.33        25.38 o                         
   1  27   7        787.49        663.87        26.87 o                         
 -12   0   8       1883.73       1666.55        38.85 o                         
 -11   0   8         32.26         20.79        20.52 o                         
 -10   0   8         54.26         59.98        30.73 o                         
  -9   0   8        292.87        293.77        29.39 o                         
  -8   0   8       2163.92       2088.52        69.11 o                         
  -7   0   8       2231.12       2248.39        64.21 o                         
  -6   0   8       3375.24       3273.60       147.43 o                         
  -5   0   8       5253.32       5342.67       169.77 o                         
  -4   0   8      18595.69      19664.63       286.94 o                         
  -3   0   8        352.88        301.92        34.90 o                         
  -2   0   8         50.95         69.73        32.94 o                         
  -1   0   8       3089.63       3667.43        69.28 o                         
   0   0   8       4853.57       4669.21        66.99 o                         
   1   0   8       4362.36       4355.75       142.66 o                         
   2   0   8        429.46        388.96        54.19 o                         
   3   0   8        524.00        533.87        27.63 o                         
   4   0   8        953.61        790.85        40.10 o                         
   5   0   8       8516.54       8486.21       136.98 o                         
   6   0   8      13271.91      13602.00       127.32 o                         
   7   0   8        575.18        622.80        43.85 o                         
   8   0   8       2818.56       2695.40        84.10 o                         
   9   0   8       3644.98       3556.89        90.69 o                         
  10   0   8        273.48        289.15        27.57 o                         
  11   0   8        106.44        126.62        14.47 o                         
 -12   1   8          3.88        -15.90        32.62 o                         
 -11   1   8         85.69         78.79        18.16 o                         
 -10   1   8        127.21        120.56        21.42 o                         
  -9   1   8         10.93         31.71        14.79 o                         
  -8   1   8          4.17         28.19        17.57 o                         
  -7   1   8        114.03        134.02        24.30 o                         
  -6   1   8          0.06         21.26        22.93 o                         
  -5   1   8        104.60         44.30        20.29 o                         
  -4   1   8        483.46        460.65        33.93 o                         
  -3   1   8       6911.62       6808.45       101.88 o                         
  -2   1   8        136.98        193.49        17.76 o                         
  -1   1   8         73.28        123.24        11.13 o                         
   0   1   8       9494.69       9075.86        93.95 o                         
   1   1   8         21.24          2.04        18.53 o                         
   2   1   8        205.77        186.56        30.01 o                         
   3   1   8       1315.65       1193.60        35.52 o                         
   4   1   8         22.27         27.01        12.30 o                         
   5   1   8         15.81         25.95        15.19 o                         
   6   1   8        918.81       1019.45        29.34 o                         
   7   1   8        387.71        387.56        54.61 o                         
   8   1   8        143.43        185.66        29.85 o                         
   9   1   8         46.54         31.32        18.65 o                         
  10   1   8          8.28         20.77        14.28 o                         
  11   1   8         12.86         19.68        12.21 o                         
 -12   2   8        530.45        493.38        25.23 o                         
 -11   2   8         87.00         58.89        14.50 o                         
 -10   2   8         34.24         14.33        28.65 o                         
  -9   2   8        106.01        106.73        16.02 o                         
  -8   2   8        153.46        192.05        22.12 o                         
  -7   2   8       3070.14       3212.69        63.66 o                         
  -6   2   8       4596.53       4526.99       122.58 o                         
  -5   2   8        326.02        248.04        31.24 o                         
  -4   2   8       1503.60       1535.78        79.10 o                         
  -3   2   8        700.18        616.41        44.47 o                         
  -2   2   8       2351.53       2292.80        50.65 o                         
  -1   2   8       1025.54        976.03        31.76 o                         
   0   2   8       1479.00       1830.77        44.51 o                         
   1   2   8        565.89        503.41        37.83 o                         
   2   2   8       7325.13       7714.60       144.10 o                         
   3   2   8       1210.54       1246.41        44.97 o                         
   4   2   8         97.07         81.44        14.34 o                         
   5   2   8       7864.75       7531.59        91.13 o                         
   6   2   8       2649.79       2523.54        38.60 o                         
   7   2   8        341.02        403.62        25.95 o                         
   8   2   8       4542.24       4728.97       110.78 o                         
   9   2   8        758.90        830.60        33.85 o                         
  10   2   8        249.40        253.55        18.24 o                         
  11   2   8         87.16         96.19        14.88 o                         
 -12   3   8         99.38         48.15        15.19 o                         
 -11   3   8        104.96         93.87        25.58 o                         
 -10   3   8         32.32         45.46        18.98 o                         
  -9   3   8         11.40         -5.19        26.42 o                         
  -8   3   8        179.50        186.35        21.23 o                         
  -7   3   8         59.45        111.29        17.36 o                         
  -6   3   8       3285.45       3306.46       148.63 o                         
  -5   3   8        302.32        255.05        42.29 o                         
  -4   3   8       6599.15       6589.10       164.55 o                         
  -3   3   8       8980.44       8854.49       130.26 o                         
  -2   3   8      12740.69      12535.81       118.79 o                         
  -1   3   8       1079.98       1136.89        44.71 o                         
   0   3   8        191.41        296.14        21.17 o                         
   1   3   8        801.02        724.46        22.82 o                         
   2   3   8          3.56         34.07        11.11 o                         
   3   3   8        881.66        872.41        32.99 o                         
   4   3   8         38.02         66.82        14.04 o                         
   5   3   8       4034.15       4008.27        66.05 o                         
   6   3   8       3994.92       3851.14        64.19 o                         
   7   3   8        618.63        672.09        36.32 o                         
   8   3   8        285.46        295.21        25.30 o                         
   9   3   8        289.16        251.26        22.48 o                         
  10   3   8         12.99         53.39        24.34 o                         
  11   3   8        221.62        172.04        18.37 o                         
 -12   4   8        338.17        270.50        20.94 o                         
 -11   4   8         32.32         36.87        23.90 o                         
 -10   4   8        119.43        107.74        34.19 o                         
  -9   4   8         46.94         43.46        15.87 o                         
  -8   4   8        437.67        505.72        29.28 o                         
  -7   4   8       2378.79       2492.23        51.56 o                         
  -6   4   8         88.08         52.38        31.24 o                         
  -5   4   8         58.27         71.79        36.00 o                         
  -4   4   8       2049.99       1820.31        88.59 o                         
  -3   4   8       8407.98       8084.11       123.19 o                         
  -2   4   8      23254.86      23007.30       175.83 o                         
  -1   4   8      22103.26      22611.85       122.21 o                         
   0   4   8        335.62        361.26        23.70 o                         
   1   4   8         10.11         26.39         9.61 o                         
   2   4   8        652.35        589.35        20.80 o                         
   3   4   8       1481.86       1211.96        38.53 o                         
   4   4   8         67.87         88.09        14.00 o                         
   5   4   8        227.94        190.36        19.82 o                         
   6   4   8        902.38        798.17        35.23 o                         
   7   4   8       3150.19       3211.15        51.56 o                         
   8   4   8       2286.62       2310.09        84.02 o                         
   9   4   8       1375.71       1398.33        62.79 o                         
  10   4   8        390.70        430.45        34.80 o                         
  11   4   8        406.05        444.81        24.57 o                         
 -12   5   8        153.13        116.13        16.90 o                         
 -11   5   8        862.38        906.69        45.47 o                         
 -10   5   8        100.36         80.34        30.60 o                         
  -9   5   8        327.86        292.38        24.79 o                         
  -8   5   8         11.87         14.43        18.76 o                         
  -7   5   8        562.22        582.58        33.64 o                         
  -6   5   8         74.79         90.65        32.57 o                         
  -5   5   8         66.74         98.97        34.20 o                         
  -4   5   8       4163.61       4192.57       124.58 o                         
  -3   5   8       5356.30       5596.24       102.55 o                         
  -2   5   8       2387.60       2038.07        43.49 o                         
  -1   5   8       1617.10       1979.68        36.11 o                         
   0   5   8       2713.29       2949.63        62.37 o                         
   1   5   8        322.98        386.94        13.96 o                         
   2   5   8       2165.56       2258.29        36.65 o                         
   3   5   8       2782.46       2926.07        65.29 o                         
   4   5   8       2314.68       2245.49        45.67 o                         
   5   5   8       5485.38       4899.19       104.43 o                         
   6   5   8        186.74        205.48        23.27 o                         
   7   5   8         53.95         85.01        20.70 o                         
   8   5   8        498.79        486.25        46.76 o                         
   9   5   8        150.53        178.65        34.78 o                         
  10   5   8          0.02         30.89        23.99 o                         
  11   5   8        411.40        387.55        22.96 o                         
 -12   6   8        310.19        245.82        19.71 o                         
 -11   6   8        123.83        108.35        24.47 o                         
 -10   6   8         21.25         63.64        30.67 o                         
  -9   6   8        129.99        162.73        37.03 o                         
  -8   6   8        967.16        881.34        58.91 o                         
  -7   6   8         86.19        107.05        17.03 o                         
  -6   6   8         68.49        139.77        45.03 o                         
  -5   6   8         75.66         98.22        34.18 o                         
  -4   6   8        745.55        674.13        42.57 o                         
  -3   6   8       9421.77       8971.99       111.45 o                         
  -2   6   8       2168.91       1722.89        40.65 o                         
  -1   6   8      12994.94      12822.69        99.20 o                         
   0   6   8       9323.43       8957.95       110.94 o                         
   1   6   8       6191.36       6290.82        55.18 o                         
   2   6   8      17115.38      16666.44       113.71 o                         
   3   6   8       9465.61       9808.52        93.07 o                         
   4   6   8       5459.10       5088.00        73.96 o                         
   5   6   8       1037.57       1075.99        51.79 o                         
   6   6   8        897.40        938.15        37.76 o                         
   7   6   8       1445.90       1366.35        48.42 o                         
   8   6   8        156.97        182.71        36.08 o                         
   9   6   8        322.55        351.89        40.00 o                         
  10   6   8        596.74        567.60        36.78 o                         
  11   6   8        338.20        281.88        19.89 o                         
 -12   7   8        634.55        616.09        25.54 o                         
 -11   7   8       1300.24       1474.16        53.00 o                         
 -10   7   8        284.88        327.90        39.59 o                         
  -9   7   8         47.78         84.09        33.75 o                         
  -8   7   8        127.59        122.38        34.31 o                         
  -7   7   8        984.36       1043.95        50.28 o                         
  -6   7   8        804.19        790.73        28.92 o                         
  -5   7   8        222.24        223.56        47.49 o                         
  -4   7   8       1319.62       1321.15        81.04 o                         
  -3   7   8       3307.74       3067.34        83.72 o                         
  -2   7   8      12814.71      13640.74       115.58 o                         
  -1   7   8        313.57        355.31        27.93 o                         
   0   7   8        493.48        595.93        30.93 o                         
   1   7   8        668.81        656.97        28.10 o                         
   2   7   8        212.28        227.13        14.60 o                         
   3   7   8       5457.69       5516.29        95.10 o                         
   4   7   8       8739.54       8238.20       128.62 o                         
   5   7   8      10070.38       9664.53       157.69 o                         
   6   7   8       2793.27       2511.81        57.11 o                         
   7   7   8         54.27         48.70        16.20 o                         
   8   7   8         84.38        110.92        33.59 o                         
   9   7   8        404.03        419.14        41.09 o                         
  10   7   8        114.45        137.77        25.51 o                         
  11   7   8         28.94         36.96        13.12 o                         
 -12   8   8        248.09        196.58        15.97 o                         
 -11   8   8         16.17         63.26        22.05 o                         
 -10   8   8       1513.19       1442.46        61.33 o                         
  -9   8   8          5.96        -17.41        30.09 o                         
  -8   8   8        717.25        628.78        51.31 o                         
  -7   8   8        825.15        871.67        51.16 o                         
  -6   8   8        139.60        146.92        18.10 o                         
  -5   8   8          6.27         18.96        30.56 o                         
  -4   8   8       1160.86       1204.73        62.30 o                         
  -3   8   8       2339.34       2321.74        66.77 o                         
  -2   8   8        760.11        542.37        30.66 o                         
  -1   8   8       5493.18       5244.82       118.43 o                         
   0   8   8        255.54        277.13        22.71 o                         
   1   8   8       5684.16       5269.64        90.21 o                         
   2   8   8       8989.10       8431.09       334.32 o                         
   3   8   8       8361.76       8077.54       145.41 o                         
   4   8   8        583.64        616.76        38.69 o                         
   5   8   8        574.64        564.87        40.94 o                         
   6   8   8        846.75        816.95        38.74 o                         
   7   8   8        258.77        292.69        22.21 o                         
   8   8   8        446.08        424.90        30.16 o                         
   9   8   8        123.35        161.87        33.47 o                         
  10   8   8        254.56        272.80        27.87 o                         
  11   8   8        162.84        171.06        15.20 o                         
 -11   9   8        221.16        244.77        24.92 o                         
 -10   9   8        493.92        514.67        39.68 o                         
  -9   9   8         47.59         79.97        32.70 o                         
  -8   9   8        876.06        825.76        35.41 o                         
  -7   9   8        756.28        714.21        57.83 o                         
  -6   9   8       2712.58       2684.90        50.79 o                         
  -5   9   8       3992.79       4013.44       122.19 o                         
  -4   9   8        368.46        314.34        37.12 o                         
  -3   9   8        611.45        721.61        40.24 o                         
  -2   9   8       3210.78       3678.88        78.85 o                         
  -1   9   8        405.43        370.35        53.62 o                         
   0   9   8       2914.38       3470.49       162.76 o                         
   1   9   8        488.97        470.28        30.94 o                         
   2   9   8        103.94        112.26        23.65 o                         
   3   9   8        301.45        302.91        33.34 o                         
   4   9   8       3547.68       3644.34        86.82 o                         
   5   9   8       4104.40       3895.70        57.66 o                         
   6   9   8        720.79        822.86        30.12 o                         
   7   9   8         99.23        108.14        17.30 o                         
   8   9   8        332.57        356.39        29.49 o                         
   9   9   8        703.22        702.78        44.05 o                         
  10   9   8         27.66         26.03        18.26 o                         
  11   9   8         19.51          7.56         8.94 o                         
 -11  10   8        139.86        128.65        20.02 o                         
 -10  10   8        149.24        213.55        30.43 o                         
  -9  10   8        659.80        637.81        47.22 o                         
  -8  10   8        334.05        338.19        26.68 o                         
  -7  10   8        232.84        256.93        25.84 o                         
  -6  10   8          8.67         20.73        11.53 o                         
  -5  10   8         23.08         40.89        23.76 o                         
  -4  10   8         46.39         63.38        26.67 o                         
  -3  10   8       3597.41       3651.05        88.10 o                         
  -2  10   8        649.86        650.86        36.22 o                         
  -1  10   8       5086.92       5006.96       122.32 o                         
   0  10   8       3184.65       3040.82        96.45 o                         
   1  10   8       6433.72       6196.29       106.11 o                         
   2  10   8       5209.57       4903.66       116.57 o                         
   3  10   8       2783.70       2786.66        90.38 o                         
   4  10   8        548.64        598.26        35.62 o                         
   5  10   8       1481.01       1304.41        34.85 o                         
   6  10   8        824.91        733.34        32.79 o                         
   7  10   8        466.77        409.07        30.85 o                         
   8  10   8         40.70         12.51        38.03 o                         
   9  10   8        146.69        157.24        19.62 o                         
  10  10   8          3.09         -2.03        16.35 o                         
 -11  11   8          4.13         -1.79        13.61 o                         
 -10  11   8        400.92        399.33        33.29 o                         
  -9  11   8        515.22        518.56        42.48 o                         
  -8  11   8        165.13        159.82        26.93 o                         
  -7  11   8        327.62        382.20        38.19 o                         
  -6  11   8       4178.56       4042.61        75.71 o                         
  -5  11   8        651.34        736.28        20.28 o                         
  -4  11   8        316.17        288.80        30.97 o                         
  -3  11   8        610.20        529.91        43.99 o                         
  -2  11   8        346.86        337.90        39.73 o                         
  -1  11   8       6650.14       6766.93       144.63 o                         
   0  11   8       2903.82       2486.60        86.56 o                         
   1  11   8        555.44        626.32        37.38 o                         
   2  11   8       1002.04        982.16        54.68 o                         
   3  11   8        403.54        412.30        52.52 o                         
   4  11   8        331.57        353.29        19.60 o                         
   5  11   8        224.49        283.38        19.45 o                         
   6  11   8        261.42        246.79        20.35 o                         
   7  11   8          8.45         23.52        21.56 o                         
   8  11   8          1.91         46.73        19.46 o                         
   9  11   8        212.95        201.26        19.31 o                         
  10  11   8         72.69         54.28        15.64 o                         
 -11  12   8         11.77         16.05        11.50 o                         
 -10  12   8        265.58        221.65        25.26 o                         
  -9  12   8       1718.51       1714.13        62.74 o                         
  -8  12   8       1094.11       1060.57        75.43 o                         
  -7  12   8        702.22        754.75        35.89 o                         
  -6  12   8        296.34        297.93        20.33 o                         
  -5  12   8        968.80        949.21        26.43 o                         
  -4  12   8        545.27        577.03        19.75 o                         
  -3  12   8       2629.48       2918.88        82.70 o                         
  -2  12   8       6530.99       6473.27       166.98 o                         
  -1  12   8       2089.53       1964.96        80.62 o                         
   0  12   8        917.14        954.70        55.47 o                         
   1  12   8       2903.41       2847.24        96.97 o                         
   2  12   8       1935.05       1720.75       103.90 o                         
   3  12   8         95.79         93.86        16.03 o                         
   4  12   8        483.23        434.07        17.67 o                         
   5  12   8        861.40        920.42        29.69 o                         
   6  12   8         46.03         70.97        22.42 o                         
   7  12   8       1145.73       1193.79        44.55 o                         
   8  12   8        153.48        210.00        23.23 o                         
   9  12   8        268.13        301.38        20.79 o                         
  10  12   8          3.76         16.45        11.98 o                         
 -11  13   8         20.69         24.39        12.74 o                         
 -10  13   8        101.33         64.02        16.70 o                         
  -9  13   8       1223.65       1103.76        48.43 o                         
  -8  13   8        971.29        917.14        35.00 o                         
  -7  13   8         67.35         87.87        27.27 o                         
  -6  13   8        719.50        739.78        31.93 o                         
  -5  13   8       5621.93       5458.79        58.91 o                         
  -4  13   8       1490.68       1424.96        29.86 o                         
  -3  13   8         23.43         34.96        13.26 o                         
  -2  13   8         47.94         75.39        24.42 o                         
  -1  13   8       3926.32       3997.97       171.44 o                         
   0  13   8        150.05        209.10        52.25 o                         
   1  13   8       2180.67       2171.37        88.61 o                         
   2  13   8       7540.11       7241.07        95.27 o                         
   3  13   8       1260.15       1189.73        40.91 o                         
   4  13   8       2044.19       2000.41        42.48 o                         
   5  13   8         47.59         76.53        20.37 o                         
   6  13   8       1931.40       1929.68        53.27 o                         
   7  13   8        719.30        713.11        55.00 o                         
   8  13   8         39.55         45.23        17.80 o                         
   9  13   8         94.17        109.70        12.98 o                         
 -10  14   8        260.11        179.12        17.54 o                         
  -9  14   8        534.65        530.74        33.56 o                         
  -8  14   8       1627.45       1479.24        50.70 o                         
  -7  14   8        160.47        166.29        21.98 o                         
  -6  14   8         63.15         62.82        28.92 o                         
  -5  14   8       3467.38       3479.46        51.43 o                         
  -4  14   8       1414.66       1448.83        33.70 o                         
  -3  14   8      10526.79      10425.54        89.42 o                         
  -2  14   8      11720.13      11741.38       101.72 o                         
  -1  14   8       9819.87       9747.08        97.27 o                         
   0  14   8       7332.86       7543.69        86.46 o                         
   1  14   8       1294.04       1259.75        35.11 o                         
   2  14   8       1371.71       1294.53        43.98 o                         
   3  14   8         60.55         54.50        17.88 o                         
   4  14   8         50.95         59.49        20.85 o                         
   5  14   8       2287.72       2245.90        99.58 o                         
   6  14   8        444.53        447.99        51.04 o                         
   7  14   8         19.77         15.12        17.99 o                         
   8  14   8        766.20        790.99        34.13 o                         
   9  14   8          2.39          4.48         9.39 o                         
 -10  15   8        121.98         86.49        17.78 o                         
  -9  15   8        255.75        200.76        20.48 o                         
  -8  15   8        582.46        496.56        24.67 o                         
  -7  15   8        656.08        612.46        46.27 o                         
  -6  15   8         18.92         53.74        30.82 o                         
  -5  15   8        184.02        251.46        26.45 o                         
  -4  15   8        102.42         96.13        18.76 o                         
  -3  15   8        871.24        831.90        26.40 o                         
  -2  15   8        926.65        871.10        30.79 o                         
  -1  15   8        937.87        909.12        26.67 o                         
   0  15   8         26.33         68.39        16.43 o                         
   1  15   8       4086.28       3879.76        65.21 o                         
   2  15   8       3977.01       3582.13        74.66 o                         
   3  15   8         29.70          4.94        17.82 o                         
   4  15   8        206.60        228.80        27.91 o                         
   5  15   8        306.39        302.95        28.59 o                         
   6  15   8       1326.16       1285.23        41.65 o                         
   7  15   8       2144.10       2206.05        66.41 o                         
   8  15   8        103.93        111.11        39.72 o                         
   9  15   8        272.69        212.83        17.20 o                         
 -10  16   8        276.77        243.50        19.10 o                         
  -9  16   8         98.37         65.31        18.85 o                         
  -8  16   8         33.58          1.54        19.04 o                         
  -7  16   8         60.93         64.07        28.90 o                         
  -6  16   8        147.34        137.14        32.36 o                         
  -5  16   8       1141.53       1202.17        50.35 o                         
  -4  16   8       8433.64       8549.81        84.74 o                         
  -3  16   8       5541.86       5994.39        67.15 o                         
  -2  16   8       3076.80       2925.01        46.56 o                         
  -1  16   8       4481.45       4482.46        57.56 o                         
   0  16   8       2963.09       2898.32        53.74 o                         
   1  16   8        114.83        126.69        19.18 o                         
   2  16   8       5261.68       5079.51        77.01 o                         
   3  16   8        334.36        302.80        29.86 o                         
   4  16   8        487.29        648.59        38.50 o                         
   5  16   8        326.81        363.55        52.98 o                         
   6  16   8        801.46        782.74        63.63 o                         
   7  16   8       1265.86       1313.11        68.98 o                         
   8  16   8        745.21        692.89        35.33 o                         
   9  16   8        511.87        491.38        21.37 o                         
  -9  17   8        139.74        149.72        19.38 o                         
  -8  17   8       1118.72       1001.49        31.75 o                         
  -7  17   8        240.66        201.24        25.48 o                         
  -6  17   8        468.00        615.78        48.72 o                         
  -5  17   8       1121.11       1131.06        63.31 o                         
  -4  17   8        170.00        190.47        25.82 o                         
  -3  17   8        184.38        214.60        18.27 o                         
  -2  17   8        134.39        146.98        15.70 o                         
  -1  17   8       1659.04       1658.73        36.50 o                         
   0  17   8        451.58        490.07        25.13 o                         
   1  17   8        658.55        641.26        30.77 o                         
   2  17   8       2509.91       2508.04        60.38 o                         
   3  17   8        798.19        798.34        38.96 o                         
   4  17   8        766.05        752.53        40.02 o                         
   5  17   8        341.83        349.59        28.16 o                         
   6  17   8        843.13        798.45        61.45 o                         
   7  17   8        806.21        791.02        59.22 o                         
   8  17   8         81.65        130.02        20.28 o                         
  -8  18   8         34.17         29.25        19.48 o                         
  -7  18   8        140.46        144.17        27.46 o                         
  -6  18   8       1466.30       1579.63        67.03 o                         
  -5  18   8       1573.46       1712.71        72.98 o                         
  -4  18   8       1673.39       1769.66        53.76 o                         
  -3  18   8       1611.33       1661.05        38.45 o                         
  -2  18   8         49.68        107.90        16.04 o                         
  -1  18   8        188.37        238.16        19.54 o                         
   0  18   8       2599.66       2556.70        59.14 o                         
   1  18   8       1872.10       1766.29        51.11 o                         
   2  18   8          8.57         16.62        19.75 o                         
   3  18   8         17.95         23.08        20.77 o                         
   4  18   8         17.09         -2.60        19.48 o                         
   5  18   8        307.70        345.85        22.45 o                         
   6  18   8        523.03        576.28        40.92 o                         
   7  18   8        131.60         98.25        21.57 o                         
   8  18   8        298.78        317.39        22.35 o                         
  -8  19   8          5.53         23.35        13.95 o                         
  -7  19   8        335.93        352.21        32.03 o                         
  -6  19   8       1798.23       1961.14        71.36 o                         
  -5  19   8        907.60        979.05        57.12 o                         
  -4  19   8         29.25         72.85        36.10 o                         
  -3  19   8          9.39         23.82        20.29 o                         
  -2  19   8         17.54         57.41        15.24 o                         
  -1  19   8         82.68         66.13        15.40 o                         
   0  19   8       1010.39       1129.72        49.15 o                         
   1  19   8        388.62        416.78        29.59 o                         
   2  19   8        143.38        163.80        27.61 o                         
   3  19   8        745.55        773.53        67.82 o                         
   4  19   8          3.73         26.35        18.40 o                         
   5  19   8         63.32         80.30        17.85 o                         
   6  19   8         72.64         55.44        23.85 o                         
   7  19   8         12.34         21.71        18.56 o                         
   8  19   8        224.26        242.40        17.33 o                         
  -8  20   8        137.64        119.41        15.01 o                         
  -7  20   8        116.13        105.42        20.71 o                         
  -6  20   8        909.33        806.93        45.78 o                         
  -5  20   8       1799.25       1840.02        70.98 o                         
  -4  20   8        933.15        862.03        56.14 o                         
  -3  20   8         26.34         28.30        20.69 o                         
  -2  20   8        234.15        228.45        18.39 o                         
  -1  20   8        452.05        458.08        22.88 o                         
   0  20   8        432.79        370.89        27.52 o                         
   1  20   8          7.65          5.35        21.11 o                         
   2  20   8        520.99        573.29        32.39 o                         
   3  20   8       1754.61       1797.83        49.57 o                         
   4  20   8       1731.06       1672.03        45.29 o                         
   5  20   8         72.20        122.19        27.61 o                         
   6  20   8        110.00         78.42        22.32 o                         
   7  20   8         39.27         36.68        15.06 o                         
  -7  21   8        135.20        112.02        18.97 o                         
  -6  21   8        545.84        634.28        38.95 o                         
  -5  21   8        887.93        809.87        47.03 o                         
  -4  21   8         71.84        111.68        22.10 o                         
  -3  21   8        221.01        195.84        27.82 o                         
  -2  21   8         80.92         47.78        21.57 o                         
  -1  21   8        388.52        365.53        20.49 o                         
   0  21   8         89.51        103.93        20.49 o                         
   1  21   8          7.94         24.46        18.64 o                         
   2  21   8        387.67        428.14        27.80 o                         
   3  21   8        124.41        148.88        21.51 o                         
   4  21   8         33.42         21.60        16.06 o                         
   5  21   8        368.41        330.16        30.09 o                         
   6  21   8         63.20         66.25        17.80 o                         
   7  21   8          3.98         19.61        11.62 o                         
  -7  22   8         27.58         11.94        12.13 o                         
  -6  22   8        228.46        230.28        25.04 o                         
  -5  22   8        260.07        312.06        32.06 o                         
  -4  22   8        263.61        260.01        32.10 o                         
  -3  22   8         71.14        107.54        20.91 o                         
  -2  22   8        375.19        423.21        69.72 o                         
  -1  22   8         21.90         28.93        12.07 o                         
   0  22   8          3.97         29.60        24.12 o                         
   1  22   8        213.55        234.33        22.78 o                         
   2  22   8       1625.63       1621.77        43.49 o                         
   3  22   8       1714.99       1696.70        43.15 o                         
   4  22   8        881.40        781.65        40.17 o                         
   5  22   8         15.70         38.03        18.66 o                         
   6  22   8        239.24        222.34        19.27 o                         
  -6  23   8         57.90         80.28        17.33 o                         
  -5  23   8         61.44         56.11        19.60 o                         
  -4  23   8         14.55         57.77        22.10 o                         
  -3  23   8         10.33         23.43        16.53 o                         
  -2  23   8        705.85        757.52        63.08 o                         
  -1  23   8        468.74        442.69        25.13 o                         
   0  23   8        190.15        284.84        20.64 o                         
   1  23   8        402.13        433.21        41.30 o                         
   2  23   8        672.91        720.53        36.81 o                         
   3  23   8         69.00        109.28        21.21 o                         
   4  23   8         19.14         17.40        16.13 o                         
   5  23   8        586.74        661.10        29.12 o                         
  -6  24   8         24.57         44.69        11.97 o                         
  -5  24   8        326.51        274.13        22.88 o                         
  -4  24   8       1308.66       1256.58        45.44 o                         
  -3  24   8        457.07        463.06        24.06 o                         
  -2  24   8         39.83         40.87        14.18 o                         
  -1  24   8        373.45        346.29        30.28 o                         
   0  24   8         30.38         58.19        24.35 o                         
   1  24   8         38.64         19.70        12.52 o                         
   2  24   8        417.77        416.22        20.74 o                         
   3  24   8        559.22        524.84        27.62 o                         
   4  24   8        242.95        208.83        18.89 o                         
   5  24   8         77.17         63.73        11.33 o                         
  -5  25   8         59.41         57.49        12.21 o                         
  -4  25   8        102.01        100.92        16.23 o                         
  -3  25   8         64.36         78.22        16.21 o                         
  -2  25   8        175.49        161.76        19.98 o                         
  -1  25   8        387.11        507.91        34.63 o                         
   0  25   8        795.70        792.80        40.60 o                         
   1  25   8       1030.28       1204.01        46.38 o                         
   2  25   8        679.19        660.83        45.66 o                         
   3  25   8         28.35         45.08         8.80 o                         
   4  25   8         75.41         88.26        13.32 o                         
  -3  26   8        596.46        526.05        22.44 o                         
  -1  26   8        565.77        618.79        31.80 o                         
   0  26   8       2083.94       2286.76        56.76 o                         
   1  26   8       1441.34       1418.20        43.92 o                         
   2  26   8        242.92        304.47        21.53 o                         
   3  26   8         14.30         31.61        10.42 o                         
   0  27   8        116.58        179.63        16.52 o                         
 -12   1   9        587.37        483.99        22.52 o                         
 -11   1   9         53.19         41.31        13.69 o                         
 -10   1   9       1065.08        984.88        57.96 o                         
  -9   1   9         85.56         77.59        22.67 o                         
  -8   1   9       1121.30       1117.02        39.57 o                         
  -7   1   9          1.70         12.94        15.12 o                         
  -6   1   9       3523.31       3526.28       136.48 o                         
  -5   1   9      15998.38      15829.10       315.87 o                         
  -4   1   9       3240.89       3051.25        80.57 o                         
  -3   1   9        743.34        655.76        34.09 o                         
  -2   1   9      13517.25      12761.96       226.11 o                         
  -1   1   9      11034.80      10625.62        95.88 o                         
   0   1   9        625.07        564.12        25.40 o                         
   1   1   9        441.31        398.46        36.84 o                         
   2   1   9      10498.07      10174.83       175.76 o                         
   3   1   9       3119.40       2786.26        55.36 o                         
   4   1   9       1183.37       1224.84        35.53 o                         
   5   1   9       1011.06       1044.03        40.74 o                         
   6   1   9       2720.44       2739.97        53.62 o                         
   7   1   9         20.00         17.43        17.90 o                         
   8   1   9        502.34        476.75        29.67 o                         
   9   1   9        219.09        235.33        22.13 o                         
  10   1   9        660.63        681.03        24.23 o                         
  11   1   9        917.31        844.19        25.22 o                         
 -12   2   9        108.25        128.57        15.54 o                         
 -11   2   9         14.55         15.45        17.31 o                         
 -10   2   9         12.57          7.21        19.17 o                         
  -9   2   9       1002.06        904.22        49.83 o                         
  -8   2   9       6043.14       6199.04       160.20 o                         
  -7   2   9       2671.18       2687.36        54.17 o                         
  -6   2   9       2371.16       2300.64       126.76 o                         
  -5   2   9        728.41        817.32        70.01 o                         
  -4   2   9         40.94         79.56        26.70 o                         
  -3   2   9        806.09        711.05        35.02 o                         
  -2   2   9       1145.65        904.35        28.56 o                         
  -1   2   9        975.01       1221.49        41.06 o                         
   0   2   9       5805.21       5845.37        83.59 o                         
   1   2   9       1067.25       1082.75        56.13 o                         
   2   2   9        464.20        337.39        37.45 o                         
   3   2   9         86.25         72.28        14.43 o                         
   4   2   9        477.50        531.09        25.56 o                         
   5   2   9        393.80        407.81        26.11 o                         
   6   2   9       1078.59       1082.16        27.53 o                         
   7   2   9        533.72        516.80        24.60 o                         
   8   2   9        398.35        396.74        37.21 o                         
   9   2   9       1212.47       1211.47        48.83 o                         
  10   2   9          8.16         17.45        45.02 o                         
  11   2   9        384.06        387.44        19.46 o                         
 -12   3   9       1359.70       1262.96        36.13 o                         
 -11   3   9        223.26        280.61        30.81 o                         
 -10   3   9        737.40        655.22        31.81 o                         
  -9   3   9        721.18        651.48        33.06 o                         
  -8   3   9        131.94        147.00        23.66 o                         
  -7   3   9        341.77        365.03        24.18 o                         
  -6   3   9       1020.77       1006.30        86.40 o                         
  -5   3   9       1533.06       1567.25        92.48 o                         
  -4   3   9       3027.32       3134.34        90.64 o                         
  -3   3   9      12141.51      12118.71       137.50 o                         
  -2   3   9       2403.94       2098.08        72.09 o                         
  -1   3   9       4932.11       5169.44        84.96 o                         
   0   3   9        622.24        628.81        30.43 o                         
   1   3   9       1161.19       1049.53        55.73 o                         
   2   3   9       9914.55       9338.08        92.69 o                         
   3   3   9       7724.43       6963.79        94.31 o                         
   4   3   9       1750.44       1767.67        42.54 o                         
   5   3   9         64.81         89.33        17.06 o                         
   6   3   9       3411.43       3244.47        51.95 o                         
   7   3   9        919.28        891.41        30.36 o                         
   8   3   9        990.86       1038.10        36.87 o                         
   9   3   9         81.38         78.62        21.19 o                         
  10   3   9         63.91         74.19        22.88 o                         
  11   3   9        210.42        173.86        15.64 o                         
 -12   4   9        272.99        219.18        18.75 o                         
 -11   4   9        125.04        155.54        26.82 o                         
 -10   4   9         27.72         47.83        31.45 o                         
  -9   4   9        858.91        715.81        28.78 o                         
  -8   4   9       4807.82       4962.20       194.61 o                         
  -7   4   9       3061.74       3050.70        57.44 o                         
  -6   4   9         79.42         67.59        32.90 o                         
  -5   4   9          6.20        105.82        35.32 o                         
  -4   4   9        148.16        221.93        33.03 o                         
  -3   4   9         88.70        124.53        18.17 o                         
  -2   4   9        636.56        518.25        22.65 o                         
  -1   4   9        636.56        526.78        29.88 o                         
   0   4   9       2962.03       2921.04        64.10 o                         
   1   4   9       2289.08       2036.17        55.12 o                         
   2   4   9       4118.15       4198.65        95.45 o                         
   3   4   9        154.76        172.57        19.39 o                         
   4   4   9         63.65         49.16        13.83 o                         
   5   4   9        811.39        726.81        32.91 o                         
   6   4   9       2803.95       2698.53        53.42 o                         
   7   4   9       1856.68       1751.75        39.73 o                         
   8   4   9        277.00        291.70        40.35 o                         
   9   4   9        206.91        247.37        36.35 o                         
  10   4   9        153.88        132.94        24.08 o                         
  11   4   9         17.09          5.43        10.75 o                         
 -12   5   9       1742.85       1719.24        40.99 o                         
 -11   5   9        531.20        528.66        36.54 o                         
 -10   5   9        842.73        913.93        56.64 o                         
  -9   5   9          4.53         15.25        16.78 o                         
  -8   5   9        975.86        925.07        39.35 o                         
  -7   5   9        427.79        445.85        25.20 o                         
  -6   5   9        916.26        882.04        29.78 o                         
  -5   5   9         76.98         76.52        32.77 o                         
  -4   5   9        753.02        598.08        41.71 o                         
  -3   5   9       8290.31       8549.98       101.29 o                         
  -2   5   9       7747.27       7693.44       112.67 o                         
  -1   5   9       8409.99       8698.26       114.91 o                         
   0   5   9       2048.66       2346.69        59.22 o                         
   1   5   9       2024.28       2126.61        35.20 o                         
   2   5   9      15274.95      14543.28       130.10 o                         
   3   5   9       4644.15       4459.74        75.58 o                         
   4   5   9       3391.71       3216.87        56.54 o                         
   5   5   9         48.17         36.97        13.01 o                         
   6   5   9        223.47        219.99        31.40 o                         
   7   5   9         33.93         56.40        21.50 o                         
   8   5   9       1743.16       1870.87        74.24 o                         
   9   5   9        687.39        723.84        48.55 o                         
  10   5   9       1945.21       2072.58        59.22 o                         
  11   5   9       2013.59       1948.28        39.66 o                         
 -12   6   9         77.70         71.07        13.52 o                         
 -11   6   9         12.53         15.07        21.40 o                         
 -10   6   9        443.58        375.33        41.66 o                         
  -9   6   9         67.42         48.58        32.97 o                         
  -8   6   9        200.66        195.74        24.44 o                         
  -7   6   9       2224.62       2107.61        54.33 o                         
  -6   6   9       1888.19       1823.62        37.80 o                         
  -5   6   9       1580.76       1536.57        96.79 o                         
  -4   6   9         25.68         36.80        23.92 o                         
  -3   6   9        173.14        225.79        19.39 o                         
  -2   6   9       1666.52       1510.58        50.78 o                         
  -1   6   9       8732.74       8672.42       115.97 o                         
   0   6   9       5642.34       6147.51        97.44 o                         
   1   6   9       1077.98       1321.43        25.33 o                         
   2   6   9       1407.87       1360.02        37.19 o                         
   3   6   9        181.42        221.98        20.20 o                         
   4   6   9         36.34         67.95        14.45 o                         
   5   6   9       5552.44       5225.61        91.53 o                         
   6   6   9       8530.91       8554.12       108.53 o                         
   7   6   9       1300.37       1379.45        61.55 o                         
   8   6   9         95.39         81.14        33.77 o                         
   9   6   9         74.40         72.78        29.19 o                         
  10   6   9          4.07        -20.63        20.63 o                         
  11   6   9        446.15        465.05        20.73 o                         
 -12   7   9        264.54        223.79        16.41 o                         
 -11   7   9        319.65        350.79        30.50 o                         
 -10   7   9        343.54        315.15        38.48 o                         
  -9   7   9        689.59        658.81        53.62 o                         
  -8   7   9         72.66         91.01        20.26 o                         
  -7   7   9        718.17        668.92        31.47 o                         
  -6   7   9        376.98        326.10        33.36 o                         
  -5   7   9       3935.79       3872.89       151.43 o                         
  -4   7   9       2646.65       2598.56        86.97 o                         
  -3   7   9       8226.60       7874.18       118.60 o                         
  -2   7   9        483.75        345.49        37.62 o                         
  -1   7   9      15627.16      16310.52       160.87 o                         
   0   7   9        452.02        446.76        29.07 o                         
   1   7   9        186.82        184.57        16.76 o                         
   2   7   9        120.70        201.27        16.76 o                         
   3   7   9        429.41        333.28        22.47 o                         
   4   7   9         16.56         41.44        22.36 o                         
   5   7   9          2.32         14.64        14.01 o                         
   6   7   9       2407.64       2278.02        86.61 o                         
   7   7   9       2264.01       2299.68        58.04 o                         
   8   7   9       2417.72       2509.60        83.75 o                         
   9   7   9       2187.89       2231.72        72.16 o                         
  10   7   9        391.31        330.93        27.89 o                         
  11   7   9        773.81        754.53        23.69 o                         
 -11   8   9          5.15          1.37        18.80 o                         
 -10   8   9        950.94        937.76        51.31 o                         
  -9   8   9        554.40        547.92        49.74 o                         
  -8   8   9        371.69        328.26        27.72 o                         
  -7   8   9       2373.35       2234.12        85.17 o                         
  -6   8   9       5328.34       5200.52        70.96 o                         
  -5   8   9       1714.77       1648.40        78.79 o                         
  -4   8   9         23.03         -7.60        21.70 o                         
  -3   8   9       1952.68       1956.98        61.73 o                         
  -2   8   9       1094.51       1216.03        64.46 o                         
  -1   8   9       6312.26       6460.20       136.59 o                         
   0   8   9        204.07        153.04        19.28 o                         
   1   8   9         35.43         17.66        13.51 o                         
   2   8   9          3.23         29.67        18.03 o                         
   3   8   9        523.24        370.87        59.21 o                         
   4   8   9         32.08         56.28        22.82 o                         
   5   8   9       4139.64       3998.53        72.47 o                         
   6   8   9       2866.95       2864.11        53.40 o                         
   7   8   9        679.49        662.32        29.01 o                         
   8   8   9        343.14        336.14        40.93 o                         
   9   8   9         96.64        110.47        28.29 o                         
  10   8   9        839.31        812.11        36.52 o                         
 -11   9   9         17.59         48.84        17.51 o                         
 -10   9   9         26.01         22.64        24.53 o                         
  -9   9   9        465.15        403.24        42.61 o                         
  -8   9   9        150.14        135.58        26.89 o                         
  -7   9   9        680.49        759.78        46.55 o                         
  -6   9   9        871.01        838.55        29.20 o                         
  -5   9   9       1115.27       1151.84        39.55 o                         
  -4   9   9       2216.91       2159.48        73.24 o                         
  -3   9   9       2065.46       2207.81        93.07 o                         
  -2   9   9       7127.50       6816.48       151.14 o                         
  -1   9   9       8025.94       7253.42       148.71 o                         
   0   9   9        419.33        389.75        37.73 o                         
   1   9   9       1008.42        938.76        42.48 o                         
   2   9   9        372.54        281.96        30.69 o                         
   3   9   9       1493.11       1299.92       103.26 o                         
   4   9   9       2735.74       2763.66        47.81 o                         
   5   9   9       3688.81       3666.03        77.99 o                         
   6   9   9         38.87         18.02        15.93 o                         
   7   9   9       3126.89       3234.70        55.92 o                         
   8   9   9       3822.00       3808.54       187.32 o                         
   9   9   9        359.93        349.15        34.29 o                         
  10   9   9        101.99        106.76        18.43 o                         
 -11  10   9        344.76        263.24        21.91 o                         
 -10  10   9        686.75        633.38        40.04 o                         
  -9  10   9        451.13        435.26        41.45 o                         
  -8  10   9        555.41        593.60        49.52 o                         
  -7  10   9        515.81        545.67        36.65 o                         
  -6  10   9       1898.38       1900.42        42.63 o                         
  -5  10   9       2753.47       2699.90        47.48 o                         
  -4  10   9        234.48        261.29        29.67 o                         
  -3  10   9          2.17         -3.85        25.18 o                         
  -2  10   9       4517.23       4412.66       125.14 o                         
  -1  10   9       3932.02       4093.58       114.63 o                         
   0  10   9        414.62        396.24        38.89 o                         
   1  10   9       1508.26       1555.10        55.38 o                         
   2  10   9        279.78        261.07        51.29 o                         
   3  10   9        149.92        182.79        48.75 o                         
   4  10   9         22.62         16.75        15.45 o                         
   5  10   9       1137.09       1169.53        34.16 o                         
   6  10   9        216.06        170.33        18.81 o                         
   7  10   9        487.88        513.37        25.20 o                         
   8  10   9        317.46        320.28        26.62 o                         
   9  10   9         31.06         22.88        22.08 o                         
  10  10   9          0.34          8.25        13.91 o                         
 -11  11   9         11.85          9.41        12.23 o                         
 -10  11   9         37.33         29.14        19.19 o                         
  -9  11   9        206.74        198.74        31.85 o                         
  -8  11   9        114.69        124.25        21.20 o                         
  -7  11   9        295.00        302.65        35.99 o                         
  -6  11   9        347.81        402.26        20.71 o                         
  -5  11   9       1674.15       1683.36        33.71 o                         
  -4  11   9        406.63        420.54        35.18 o                         
  -3  11   9       3693.06       3680.04       123.06 o                         
  -2  11   9       2353.88       2297.58        93.64 o                         
  -1  11   9        940.19       1023.63        60.29 o                         
   0  11   9          0.52         67.20        23.67 o                         
   1  11   9         19.00         13.97        16.82 o                         
   2  11   9       4615.98       4572.35       117.50 o                         
   3  11   9        815.99        791.20        56.84 o                         
   4  11   9       1010.67        993.96        30.50 o
[truncated: 364,420 more chars]
